# Supplementary material for: Crystal Structure of the N-Acetyltransferase Domain of Human N-Acetyl-L-Glutamate Synthase in Complex with N-Acetyl-L-Glutamate Provides Insights into Its Catalytic and Regulatory Mechanisms
Source: PLoS One. 2013 Jul 24;8(7):e70369. doi: 10.1371/journal.pone.0070369 (PMC3722096; doi:10.1371/journal.pone.0070369)
Supplement: File S1 — Coordinate file for the described structure. (PDB) [file pone.0070369.s001.pdb]

HEADER    TRANSFERASE                             10-APR-13   4K30              
TITLE     STRUCTURE OF THE N-ACETYLTRANSFERASE DOMAIN OF HUMAN N-ACETYLGLUTAMATE
TITLE    2 SYNTHASE                                                             
COMPND    MOL_ID: 1;                                                            
COMPND   2 MOLECULE: N-ACETYLGLUTAMATE SYNTHASE, MITOCHONDRIAL;                 
COMPND   3 CHAIN: A, B, X, Y;                                                   
COMPND   4 SYNONYM: AMINO-ACID ACETYLTRANSFERASE, N-ACETYLGLUTAMATE SYNTHASE    
COMPND   5 LONG FORM, N-ACETYLGLUTAMATE SYNTHASE SHORT FORM, N-ACETYLGLUTAMATE  
COMPND   6 SYNTHASE CONSERVED DOMAIN FORM;                                      
COMPND   7 EC: 2.3.1.1;                                                         
COMPND   8 ENGINEERED: YES                                                      
SOURCE    MOL_ID: 1;                                                            
SOURCE   2 ORGANISM_SCIENTIFIC: HOMO SAPIENS;                                   
SOURCE   3 ORGANISM_COMMON: HUMAN;                                              
SOURCE   4 ORGANISM_TAXID: 9606;                                                
SOURCE   5 GENE: NAGS;                                                          
SOURCE   6 EXPRESSION_SYSTEM: ESCHERICHIA COLI;                                 
SOURCE   7 EXPRESSION_SYSTEM_TAXID: 562;                                        
SOURCE   8 EXPRESSION_SYSTEM_STRAIN: BL21(DE3);                                 
SOURCE   9 EXPRESSION_SYSTEM_VECTOR_TYPE: PLASMID;                              
SOURCE  10 EXPRESSION_SYSTEM_PLASMID: PET28A                                    
KEYWDS    GCN5-RALATED N-ACETYLTRANSFERASE FOLD, SYNTHASE, TRANSFERASE          
EXPDTA    X-RAY DIFFRACTION                                                     
AUTHOR    D.SHI,G ZHAO,Z.JIN,N.M.ALLEWELL,M.TUCHMAN                             
JRNL        AUTH   G.ZHAO,Z.JIN,N.M.ALLEWELL,M.TUCHMAN,D.SHI                    
JRNL        TITL   CRYSTAL STRUCTURE OF THE N-ACETYLTRANSFERASE DOMAIN OF HUMAN 
JRNL        TITL 2 N-ACETYL-L-GLUTAMATE SYNTHASE IN COMPLEX WITH                
JRNL        TITL 3 N-ACETYL-L-GLUTAMATE PROVIDES INSIGHTS INTO CATALYTIC AND    
JRNL        TITL 4 REGULATION MECHANISM                                         
JRNL        REF    TO BE PUBLISHED                                              
JRNL        REFN                                                                
REMARK   2                                                                      
REMARK   2 RESOLUTION.    2.10 ANGSTROMS.                                       
REMARK   3                                                                      
REMARK   3 REFINEMENT.                                                          
REMARK   3   PROGRAM     : PHENIX (PHENIX.REFINE: 1.8.1_1168)                   
REMARK   3   AUTHORS     : PAUL ADAMS,PAVEL AFONINE,VICENT CHEN,IAN             
REMARK   3               : DAVIS,KRESHNA GOPAL,RALF GROSSE-                     
REMARK   3               : KUNSTLEVE,LI-WEI HUNG,ROBERT IMMORMINO,              
REMARK   3               : TOM IOERGER,AIRLIE MCCOY,ERIK MCKEE,NIGEL            
REMARK   3               : MORIARTY,REETAL PAI,RANDY READ,JANE                  
REMARK   3               : RICHARDSON,DAVID RICHARDSON,TOD ROMO,JIM             
REMARK   3               : SACCHETTINI,NICHOLAS SAUTER,JACOB SMITH,             
REMARK   3               : LAURENT STORONI,TOM TERWILLIGER,PETER                
REMARK   3               : ZWART                                                
REMARK   3                                                                      
REMARK   3    REFINEMENT TARGET : ML                                            
REMARK   3                                                                      
REMARK   3  DATA USED IN REFINEMENT.                                            
REMARK   3   RESOLUTION RANGE HIGH (ANGSTROMS) : 2.10                           
REMARK   3   RESOLUTION RANGE LOW  (ANGSTROMS) : 38.46                          
REMARK   3   MIN(FOBS/SIGMA_FOBS)              : 1.340                          
REMARK   3   COMPLETENESS FOR RANGE        (%) : 99.7                           
REMARK   3   NUMBER OF REFLECTIONS             : 44051                          
REMARK   3                                                                      
REMARK   3  FIT TO DATA USED IN REFINEMENT.                                     
REMARK   3   R VALUE     (WORKING + TEST SET) : 0.187                           
REMARK   3   R VALUE            (WORKING SET) : 0.185                           
REMARK   3   FREE R VALUE                     : 0.244                           
REMARK   3   FREE R VALUE TEST SET SIZE   (%) : 4.530                           
REMARK   3   FREE R VALUE TEST SET COUNT      : 1994                            
REMARK   3                                                                      
REMARK   3  FIT TO DATA USED IN REFINEMENT (IN BINS).                           
REMARK   3   BIN  RESOLUTION RANGE  COMPL.    NWORK NFREE   RWORK  RFREE        
REMARK   3     1 38.4645 -  5.0639    0.99     3224   158  0.1938 0.2555        
REMARK   3     2  5.0639 -  4.0208    1.00     3088   142  0.1497 0.1931        
REMARK   3     3  4.0208 -  3.5129    1.00     3044   146  0.1627 0.2240        
REMARK   3     4  3.5129 -  3.1919    1.00     3022   145  0.1762 0.2516        
REMARK   3     5  3.1919 -  2.9632    1.00     3010   142  0.1974 0.2518        
REMARK   3     6  2.9632 -  2.7886    1.00     2991   147  0.2057 0.2367        
REMARK   3     7  2.7886 -  2.6489    1.00     3013   132  0.1979 0.2637        
REMARK   3     8  2.6489 -  2.5337    1.00     2957   144  0.1992 0.2920        
REMARK   3     9  2.5337 -  2.4361    1.00     2986   145  0.2077 0.2574        
REMARK   3    10  2.4361 -  2.3521    1.00     2970   140  0.2021 0.2541        
REMARK   3    11  2.3521 -  2.2785    1.00     2962   135  0.2111 0.3172        
REMARK   3    12  2.2785 -  2.2134    1.00     2983   141  0.2245 0.2965        
REMARK   3    13  2.2134 -  2.1552    1.00     2940   151  0.2287 0.2783        
REMARK   3    14  2.1552 -  2.1026    0.97     2867   126  0.2525 0.3151        
REMARK   3                                                                      
REMARK   3  BULK SOLVENT MODELLING.                                             
REMARK   3   METHOD USED        : FLAT BULK SOLVENT MODEL                       
REMARK   3   SOLVENT RADIUS     : 1.11                                          
REMARK   3   SHRINKAGE RADIUS   : 0.90                                          
REMARK   3   K_SOL              : NULL                                          
REMARK   3   B_SOL              : NULL                                          
REMARK   3                                                                      
REMARK   3  ERROR ESTIMATES.                                                    
REMARK   3   COORDINATE ERROR (MAXIMUM-LIKELIHOOD BASED)     : 0.250            
REMARK   3   PHASE ERROR (DEGREES, MAXIMUM-LIKELIHOOD BASED) : 24.430           
REMARK   3                                                                      
REMARK   3  B VALUES.                                                           
REMARK   3   FROM WILSON PLOT           (A**2) : NULL                           
REMARK   3   MEAN B VALUE      (OVERALL, A**2) : 55.43                          
REMARK   3   OVERALL ANISOTROPIC B VALUE.                                       
REMARK   3    B11 (A**2) : NULL                                                 
REMARK   3    B22 (A**2) : NULL                                                 
REMARK   3    B33 (A**2) : NULL                                                 
REMARK   3    B12 (A**2) : NULL                                                 
REMARK   3    B13 (A**2) : NULL                                                 
REMARK   3    B23 (A**2) : NULL                                                 
REMARK   3                                                                      
REMARK   3  TWINNING INFORMATION.                                               
REMARK   3   FRACTION: NULL                                                     
REMARK   3   OPERATOR: NULL                                                     
REMARK   3                                                                      
REMARK   3  DEVIATIONS FROM IDEAL VALUES.                                       
REMARK   3                 RMSD          COUNT                                  
REMARK   3   BOND      :  0.008           5149                                  
REMARK   3   ANGLE     :  1.103           6955                                  
REMARK   3   CHIRALITY :  0.077            715                                  
REMARK   3   PLANARITY :  0.004            893                                  
REMARK   3   DIHEDRAL  : 12.874           1873                                  
REMARK   3                                                                      
REMARK   3  TLS DETAILS                                                         
REMARK   3   NUMBER OF TLS GROUPS  : 8                                          
REMARK   3   TLS GROUP : 1                                                      
REMARK   3    SELECTION: chain A and resid 375:469                              
REMARK   3    ORIGIN FOR THE GROUP (A):  49.1075 123.4552 115.4275              
REMARK   3    T TENSOR                                                          
REMARK   3      T11:   0.2428 T22:   0.2644                                     
REMARK   3      T33:   0.2111 T12:   0.0058                                     
REMARK   3      T13:   0.0077 T23:   0.0223                                     
REMARK   3    L TENSOR                                                          
REMARK   3      L11:   3.3566 L22:   4.2032                                     
REMARK   3      L33:   3.6828 L12:   0.2158                                     
REMARK   3      L13:   0.2449 L23:  -0.3368                                     
REMARK   3    S TENSOR                                                          
REMARK   3      S11:  -0.0457 S12:   0.1236 S13:   0.0889                       
REMARK   3      S21:   0.1081 S22:  -0.1023 S23:  -0.3853                       
REMARK   3      S31:  -0.0518 S32:   0.2979 S33:   0.1699                       
REMARK   3   TLS GROUP : 2                                                      
REMARK   3    SELECTION: chain A and resid 470:527                              
REMARK   3    ORIGIN FOR THE GROUP (A):  33.3580 125.9875 117.3562              
REMARK   3    T TENSOR                                                          
REMARK   3      T11:   0.2325 T22:   0.2905                                     
REMARK   3      T33:   0.2300 T12:   0.0018                                     
REMARK   3      T13:  -0.0224 T23:   0.0034                                     
REMARK   3    L TENSOR                                                          
REMARK   3      L11:   4.3545 L22:   6.6246                                     
REMARK   3      L33:   4.1893 L12:  -3.0175                                     
REMARK   3      L13:   0.0277 L23:   0.1732                                     
REMARK   3    S TENSOR                                                          
REMARK   3      S11:   0.0492 S12:   0.0124 S13:  -0.2262                       
REMARK   3      S21:   0.1219 S22:  -0.1121 S23:   0.4844                       
REMARK   3      S31:  -0.0111 S32:  -0.6176 S33:   0.0448                       
REMARK   3   TLS GROUP : 3                                                      
REMARK   3    SELECTION: chain B and resid 376:469                              
REMARK   3    ORIGIN FOR THE GROUP (A):  12.0100 133.0743 139.1689              
REMARK   3    T TENSOR                                                          
REMARK   3      T11:   0.4326 T22:   0.7203                                     
REMARK   3      T33:   0.3973 T12:   0.0115                                     
REMARK   3      T13:   0.0658 T23:  -0.0573                                     
REMARK   3    L TENSOR                                                          
REMARK   3      L11:   5.1205 L22:   4.3472                                     
REMARK   3      L33:   7.1224 L12:   0.1514                                     
REMARK   3      L13:  -0.4308 L23:  -0.5841                                     
REMARK   3    S TENSOR                                                          
REMARK   3      S11:   0.1316 S12:  -0.9656 S13:   0.0659                       
REMARK   3      S21:   0.4728 S22:   0.1566 S23:   0.1823                       
REMARK   3      S31:   0.2328 S32:  -0.5321 S33:  -0.2205                       
REMARK   3   TLS GROUP : 4                                                      
REMARK   3    SELECTION: chain B and resid 470:527                              
REMARK   3    ORIGIN FOR THE GROUP (A):  23.1702 136.1023 128.1028              
REMARK   3    T TENSOR                                                          
REMARK   3      T11:   0.3304 T22:   0.3940                                     
REMARK   3      T33:   0.2764 T12:   0.0364                                     
REMARK   3      T13:   0.0344 T23:  -0.0393                                     
REMARK   3    L TENSOR                                                          
REMARK   3      L11:   4.5689 L22:   6.7364                                     
REMARK   3      L33:   6.6934 L12:  -1.1543                                     
REMARK   3      L13:  -1.5047 L23:   2.3023                                     
REMARK   3    S TENSOR                                                          
REMARK   3      S11:   0.2664 S12:  -0.4848 S13:   0.4761                       
REMARK   3      S21:   0.0308 S22:  -0.0690 S23:  -0.1172                       
REMARK   3      S31:  -0.4008 S32:   0.1468 S33:  -0.1519                       
REMARK   3   TLS GROUP : 5                                                      
REMARK   3    SELECTION: chain X and resid 375:469                              
REMARK   3    ORIGIN FOR THE GROUP (A):  45.2192 100.4168 129.1558              
REMARK   3    T TENSOR                                                          
REMARK   3      T11:   0.3287 T22:   0.2304                                     
REMARK   3      T33:   0.2605 T12:   0.0626                                     
REMARK   3      T13:   0.0907 T23:   0.0795                                     
REMARK   3    L TENSOR                                                          
REMARK   3      L11:   3.4117 L22:   5.9821                                     
REMARK   3      L33:   3.7553 L12:   1.1871                                     
REMARK   3      L13:  -0.5394 L23:  -1.6375                                     
REMARK   3    S TENSOR                                                          
REMARK   3      S11:  -0.1519 S12:   0.1219 S13:   0.1661                       
REMARK   3      S21:   0.2835 S22:   0.0524 S23:   0.2734                       
REMARK   3      S31:  -0.0325 S32:  -0.0158 S33:   0.1316                       
REMARK   3   TLS GROUP : 6                                                      
REMARK   3    SELECTION: chain X and resid 470:527                              
REMARK   3    ORIGIN FOR THE GROUP (A):  41.5553  87.4441 137.5778              
REMARK   3    T TENSOR                                                          
REMARK   3      T11:   0.5149 T22:   0.3725                                     
REMARK   3      T33:   0.3197 T12:   0.1392                                     
REMARK   3      T13:   0.1198 T23:   0.1419                                     
REMARK   3    L TENSOR                                                          
REMARK   3      L11:   3.7149 L22:   5.8011                                     
REMARK   3      L33:   3.0584 L12:   1.9756                                     
REMARK   3      L13:   0.1333 L23:  -1.3465                                     
REMARK   3    S TENSOR                                                          
REMARK   3      S11:   0.0003 S12:  -0.2656 S13:  -0.1456                       
REMARK   3      S21:   0.5239 S22:  -0.0247 S23:  -0.0287                       
REMARK   3      S31:  -0.0969 S32:  -0.0139 S33:   0.0388                       
REMARK   3   TLS GROUP : 7                                                      
REMARK   3    SELECTION: chain Y and resid 377:469                              
REMARK   3    ORIGIN FOR THE GROUP (A):  18.2942 105.5498 100.6638              
REMARK   3    T TENSOR                                                          
REMARK   3      T11:   0.6551 T22:   0.5898                                     
REMARK   3      T33:   1.2961 T12:  -0.0212                                     
REMARK   3      T13:   0.0733 T23:  -0.1252                                     
REMARK   3    L TENSOR                                                          
REMARK   3      L11:   4.0286 L22:   6.6544                                     
REMARK   3      L33:   5.3521 L12:  -0.4872                                     
REMARK   3      L13:  -0.4459 L23:   0.6376                                     
REMARK   3    S TENSOR                                                          
REMARK   3      S11:  -0.2944 S12:   0.6815 S13:  -1.6814                       
REMARK   3      S21:  -0.6270 S22:   0.6229 S23:  -1.5670                       
REMARK   3      S31:   0.3177 S32:   0.4265 S33:  -0.2448                       
REMARK   3   TLS GROUP : 8                                                      
REMARK   3    SELECTION: chain Y and resid 470:525                              
REMARK   3    ORIGIN FOR THE GROUP (A):   5.2567 109.7057 109.3771              
REMARK   3    T TENSOR                                                          
REMARK   3      T11:   0.5482 T22:   0.4871                                     
REMARK   3      T33:   0.6793 T12:  -0.0913                                     
REMARK   3      T13:  -0.0636 T23:   0.1283                                     
REMARK   3    L TENSOR                                                          
REMARK   3      L11:   8.7678 L22:   8.8766                                     
REMARK   3      L33:   7.6001 L12:  -0.9395                                     
REMARK   3      L13:   1.0776 L23:   1.4026                                     
REMARK   3    S TENSOR                                                          
REMARK   3      S11:  -0.1037 S12:  -0.5088 S13:  -0.3247                       
REMARK   3      S21:   0.2270 S22:   0.4259 S23:  -0.6795                       
REMARK   3      S31:   0.3980 S32:   0.2768 S33:  -0.2786                       
REMARK   3                                                                      
REMARK   3  NCS DETAILS                                                         
REMARK   3   NUMBER OF NCS GROUPS : NULL                                        
REMARK   3                                                                      
REMARK   3  OTHER REFINEMENT REMARKS: NULL                                      
REMARK   4                                                                      
REMARK   4 4K30 COMPLIES WITH FORMAT V. 3.30, 13-JUL-11                         
REMARK 100                                                                      
REMARK 100 THIS ENTRY HAS BEEN PROCESSED BY RCSB ON 23-APR-13.                  
REMARK 100 THE RCSB ID CODE IS RCSB078826.                                      
REMARK 200                                                                      
REMARK 200 EXPERIMENTAL DETAILS                                                 
REMARK 200  EXPERIMENT TYPE                : X-RAY DIFFRACTION                  
REMARK 200  DATE OF DATA COLLECTION        : 20-MAR-13                          
REMARK 200  TEMPERATURE           (KELVIN) : NULL                               
REMARK 200  PH                             : 6.5                                
REMARK 200  NUMBER OF CRYSTALS USED        : 1                                  
REMARK 200                                                                      
REMARK 200  SYNCHROTRON              (Y/N) : Y                                  
REMARK 200  RADIATION SOURCE               : APS                                
REMARK 200  BEAMLINE                       : 22-ID                              
REMARK 200  X-RAY GENERATOR MODEL          : NULL                               
REMARK 200  MONOCHROMATIC OR LAUE    (M/L) : M                                  
REMARK 200  WAVELENGTH OR RANGE        (A) : 1.000                              
REMARK 200  MONOCHROMATOR                  : NULL                               
REMARK 200  OPTICS                         : NULL                               
REMARK 200                                                                      
REMARK 200  DETECTOR TYPE                  : CCD                                
REMARK 200  DETECTOR MANUFACTURER          : MARMOSAIC 300 MM CCD               
REMARK 200  INTENSITY-INTEGRATION SOFTWARE : HKL                                
REMARK 200  DATA SCALING SOFTWARE          : HKL-2000                           
REMARK 200                                                                      
REMARK 200  NUMBER OF UNIQUE REFLECTIONS   : 44139                              
REMARK 200  RESOLUTION RANGE HIGH      (A) : 2.100                              
REMARK 200  RESOLUTION RANGE LOW       (A) : 50.000                             
REMARK 200  REJECTION CRITERIA  (SIGMA(I)) : 0.000                              
REMARK 200                                                                      
REMARK 200 OVERALL.                                                             
REMARK 200  COMPLETENESS FOR RANGE     (%) : 100.0                              
REMARK 200  DATA REDUNDANCY                : 13.600                             
REMARK 200  R MERGE                    (I) : 0.09300                            
REMARK 200  R SYM                      (I) : NULL                               
REMARK 200  <I/SIGMA(I)> FOR THE DATA SET  : 12.3000                            
REMARK 200                                                                      
REMARK 200 IN THE HIGHEST RESOLUTION SHELL.                                     
REMARK 200  HIGHEST RESOLUTION SHELL, RANGE HIGH (A) : 2.10                     
REMARK 200  HIGHEST RESOLUTION SHELL, RANGE LOW  (A) : 2.14                     
REMARK 200  COMPLETENESS FOR SHELL     (%) : 99.8                               
REMARK 200  DATA REDUNDANCY IN SHELL       : 9.70                               
REMARK 200  R MERGE FOR SHELL          (I) : 0.90100                            
REMARK 200  R SYM FOR SHELL            (I) : NULL                               
REMARK 200  <I/SIGMA(I)> FOR SHELL         : NULL                               
REMARK 200                                                                      
REMARK 200 DIFFRACTION PROTOCOL: SINGLE WAVELENGTH                              
REMARK 200 METHOD USED TO DETERMINE THE STRUCTURE: MOLECULAR REPLACEMENT        
REMARK 200 SOFTWARE USED: PHASER                                                
REMARK 200 STARTING MODEL: PDB ENTRY 3S6H                                       
REMARK 200                                                                      
REMARK 200 REMARK: NULL                                                         
REMARK 280                                                                      
REMARK 280 CRYSTAL                                                              
REMARK 280 SOLVENT CONTENT, VS   (%): 51.29                                     
REMARK 280 MATTHEWS COEFFICIENT, VM (ANGSTROMS**3/DA): 2.52                     
REMARK 280                                                                      
REMARK 280 CRYSTALLIZATION CONDITIONS: 100 MM BIS-TRIS, PH 6.5, 35% PEG 3350,   
REMARK 280  VAPOR DIFFUSION, SITTING DROP, TEMPERATURE 291K                     
REMARK 290                                                                      
REMARK 290 CRYSTALLOGRAPHIC SYMMETRY                                            
REMARK 290 SYMMETRY OPERATORS FOR SPACE GROUP: P 43 21 2                        
REMARK 290                                                                      
REMARK 290      SYMOP   SYMMETRY                                                
REMARK 290     NNNMMM   OPERATOR                                                
REMARK 290       1555   X,Y,Z                                                   
REMARK 290       2555   -X,-Y,Z+1/2                                             
REMARK 290       3555   -Y+1/2,X+1/2,Z+3/4                                      
REMARK 290       4555   Y+1/2,-X+1/2,Z+1/4                                      
REMARK 290       5555   -X+1/2,Y+1/2,-Z+3/4                                     
REMARK 290       6555   X+1/2,-Y+1/2,-Z+1/4                                     
REMARK 290       7555   Y,X,-Z                                                  
REMARK 290       8555   -Y,-X,-Z+1/2                                            
REMARK 290                                                                      
REMARK 290     WHERE NNN -> OPERATOR NUMBER                                     
REMARK 290           MMM -> TRANSLATION VECTOR                                  
REMARK 290                                                                      
REMARK 290 CRYSTALLOGRAPHIC SYMMETRY TRANSFORMATIONS                            
REMARK 290 THE FOLLOWING TRANSFORMATIONS OPERATE ON THE ATOM/HETATM             
REMARK 290 RECORDS IN THIS ENTRY TO PRODUCE CRYSTALLOGRAPHICALLY                
REMARK 290 RELATED MOLECULES.                                                   
REMARK 290   SMTRY1   1  1.000000  0.000000  0.000000        0.00000            
REMARK 290   SMTRY2   1  0.000000  1.000000  0.000000        0.00000            
REMARK 290   SMTRY3   1  0.000000  0.000000  1.000000        0.00000            
REMARK 290   SMTRY1   2 -1.000000  0.000000  0.000000        0.00000            
REMARK 290   SMTRY2   2  0.000000 -1.000000  0.000000        0.00000            
REMARK 290   SMTRY3   2  0.000000  0.000000  1.000000       54.87100            
REMARK 290   SMTRY1   3  0.000000 -1.000000  0.000000       58.07050            
REMARK 290   SMTRY2   3  1.000000  0.000000  0.000000       58.07050            
REMARK 290   SMTRY3   3  0.000000  0.000000  1.000000       82.30650            
REMARK 290   SMTRY1   4  0.000000  1.000000  0.000000       58.07050            
REMARK 290   SMTRY2   4 -1.000000  0.000000  0.000000       58.07050            
REMARK 290   SMTRY3   4  0.000000  0.000000  1.000000       27.43550            
REMARK 290   SMTRY1   5 -1.000000  0.000000  0.000000       58.07050            
REMARK 290   SMTRY2   5  0.000000  1.000000  0.000000       58.07050            
REMARK 290   SMTRY3   5  0.000000  0.000000 -1.000000       82.30650            
REMARK 290   SMTRY1   6  1.000000  0.000000  0.000000       58.07050            
REMARK 290   SMTRY2   6  0.000000 -1.000000  0.000000       58.07050            
REMARK 290   SMTRY3   6  0.000000  0.000000 -1.000000       27.43550            
REMARK 290   SMTRY1   7  0.000000  1.000000  0.000000        0.00000            
REMARK 290   SMTRY2   7  1.000000  0.000000  0.000000        0.00000            
REMARK 290   SMTRY3   7  0.000000  0.000000 -1.000000        0.00000            
REMARK 290   SMTRY1   8  0.000000 -1.000000  0.000000        0.00000            
REMARK 290   SMTRY2   8 -1.000000  0.000000  0.000000        0.00000            
REMARK 290   SMTRY3   8  0.000000  0.000000 -1.000000       54.87100            
REMARK 290                                                                      
REMARK 290 REMARK: NULL                                                         
REMARK 300                                                                      
REMARK 300 BIOMOLECULE: 1, 2, 3                                                 
REMARK 300 SEE REMARK 350 FOR THE AUTHOR PROVIDED AND/OR PROGRAM                
REMARK 300 GENERATED ASSEMBLY INFORMATION FOR THE STRUCTURE IN                  
REMARK 300 THIS ENTRY. THE REMARK MAY ALSO PROVIDE INFORMATION ON               
REMARK 300 BURIED SURFACE AREA.                                                 
REMARK 350                                                                      
REMARK 350 COORDINATES FOR A COMPLETE MULTIMER REPRESENTING THE KNOWN           
REMARK 350 BIOLOGICALLY SIGNIFICANT OLIGOMERIZATION STATE OF THE                
REMARK 350 MOLECULE CAN BE GENERATED BY APPLYING BIOMT TRANSFORMATIONS          
REMARK 350 GIVEN BELOW.  BOTH NON-CRYSTALLOGRAPHIC AND                          
REMARK 350 CRYSTALLOGRAPHIC OPERATIONS ARE GIVEN.                               
REMARK 350                                                                      
REMARK 350 BIOMOLECULE: 1                                                       
REMARK 350 AUTHOR DETERMINED BIOLOGICAL UNIT: DIMERIC                           
REMARK 350 SOFTWARE DETERMINED QUATERNARY STRUCTURE: DIMERIC                    
REMARK 350 SOFTWARE USED: PISA                                                  
REMARK 350 TOTAL BURIED SURFACE AREA: 1440 ANGSTROM**2                          
REMARK 350 SURFACE AREA OF THE COMPLEX: 15440 ANGSTROM**2                       
REMARK 350 CHANGE IN SOLVENT FREE ENERGY: -13.0 KCAL/MOL                        
REMARK 350 APPLY THE FOLLOWING TO CHAINS: A, B                                  
REMARK 350   BIOMT1   1  1.000000  0.000000  0.000000        0.00000            
REMARK 350   BIOMT2   1  0.000000  1.000000  0.000000        0.00000            
REMARK 350   BIOMT3   1  0.000000  0.000000  1.000000        0.00000            
REMARK 350                                                                      
REMARK 350 BIOMOLECULE: 2                                                       
REMARK 350 AUTHOR DETERMINED BIOLOGICAL UNIT: DIMERIC                           
REMARK 350 SOFTWARE DETERMINED QUATERNARY STRUCTURE: DIMERIC                    
REMARK 350 SOFTWARE USED: PISA                                                  
REMARK 350 TOTAL BURIED SURFACE AREA: 1550 ANGSTROM**2                          
REMARK 350 SURFACE AREA OF THE COMPLEX: 14900 ANGSTROM**2                       
REMARK 350 CHANGE IN SOLVENT FREE ENERGY: -14.0 KCAL/MOL                        
REMARK 350 APPLY THE FOLLOWING TO CHAINS: X                                     
REMARK 350   BIOMT1   1  1.000000  0.000000  0.000000        0.00000            
REMARK 350   BIOMT2   1  0.000000  1.000000  0.000000        0.00000            
REMARK 350   BIOMT3   1  0.000000  0.000000  1.000000        0.00000            
REMARK 350   BIOMT1   2  0.000000 -1.000000  0.000000      116.14100            
REMARK 350   BIOMT2   2 -1.000000  0.000000  0.000000      116.14100            
REMARK 350   BIOMT3   2  0.000000  0.000000 -1.000000      274.35500            
REMARK 350                                                                      
REMARK 350 BIOMOLECULE: 3                                                       
REMARK 350 AUTHOR DETERMINED BIOLOGICAL UNIT: DIMERIC                           
REMARK 350 SOFTWARE DETERMINED QUATERNARY STRUCTURE: DIMERIC                    
REMARK 350 SOFTWARE USED: PISA                                                  
REMARK 350 TOTAL BURIED SURFACE AREA: 1440 ANGSTROM**2                          
REMARK 350 SURFACE AREA OF THE COMPLEX: 15280 ANGSTROM**2                       
REMARK 350 CHANGE IN SOLVENT FREE ENERGY: -12.0 KCAL/MOL                        
REMARK 350 APPLY THE FOLLOWING TO CHAINS: Y                                     
REMARK 350   BIOMT1   1  1.000000  0.000000  0.000000        0.00000            
REMARK 350   BIOMT2   1  0.000000  1.000000  0.000000        0.00000            
REMARK 350   BIOMT3   1  0.000000  0.000000  1.000000        0.00000            
REMARK 350   BIOMT1   2  0.000000  1.000000  0.000000     -116.14100            
REMARK 350   BIOMT2   2  1.000000  0.000000  0.000000      116.14100            
REMARK 350   BIOMT3   2  0.000000  0.000000 -1.000000      219.48400            
REMARK 375                                                                      
REMARK 375 SPECIAL POSITION                                                     
REMARK 375 THE FOLLOWING ATOMS ARE FOUND TO BE WITHIN 0.15 ANGSTROMS            
REMARK 375 OF A SYMMETRY RELATED ATOM AND ARE ASSUMED TO BE ON SPECIAL          
REMARK 375 POSITIONS.                                                           
REMARK 375                                                                      
REMARK 375 ATOM RES CSSEQI                                                      
REMARK 375      HOH B 729  LIES ON A SPECIAL POSITION.                          
REMARK 465                                                                      
REMARK 465 MISSING RESIDUES                                                     
REMARK 465 THE FOLLOWING RESIDUES WERE NOT LOCATED IN THE                       
REMARK 465 EXPERIMENT. (M=MODEL NUMBER; RES=RESIDUE NAME; C=CHAIN               
REMARK 465 IDENTIFIER; SSSEQ=SEQUENCE NUMBER; I=INSERTION CODE.)                
REMARK 465                                                                      
REMARK 465   M RES C SSSEQI                                                     
REMARK 465     PRO A   528                                                      
REMARK 465     ALA A   529                                                      
REMARK 465     SER A   530                                                      
REMARK 465     ASP A   531                                                      
REMARK 465     PRO A   532                                                      
REMARK 465     GLY A   533                                                      
REMARK 465     SER A   534                                                      
REMARK 465     SER B   375                                                      
REMARK 465     PRO B   528                                                      
REMARK 465     ALA B   529                                                      
REMARK 465     SER B   530                                                      
REMARK 465     ASP B   531                                                      
REMARK 465     PRO B   532                                                      
REMARK 465     GLY B   533                                                      
REMARK 465     SER B   534                                                      
REMARK 465     PRO X   528                                                      
REMARK 465     ALA X   529                                                      
REMARK 465     SER X   530                                                      
REMARK 465     ASP X   531                                                      
REMARK 465     PRO X   532                                                      
REMARK 465     GLY X   533                                                      
REMARK 465     SER X   534                                                      
REMARK 465     SER Y   375                                                      
REMARK 465     HIS Y   376                                                      
REMARK 465     HIS Y   526                                                      
REMARK 465     LYS Y   527                                                      
REMARK 465     PRO Y   528                                                      
REMARK 465     ALA Y   529                                                      
REMARK 465     SER Y   530                                                      
REMARK 465     ASP Y   531                                                      
REMARK 465     PRO Y   532                                                      
REMARK 465     GLY Y   533                                                      
REMARK 465     SER Y   534                                                      
REMARK 500                                                                      
REMARK 500 GEOMETRY AND STEREOCHEMISTRY                                         
REMARK 500 SUBTOPIC: CLOSE CONTACTS IN SAME ASYMMETRIC UNIT                     
REMARK 500                                                                      
REMARK 500 THE FOLLOWING ATOMS ARE IN CLOSE CONTACT.                            
REMARK 500                                                                      
REMARK 500  ATM1  RES C  SSEQI   ATM2  RES C  SSEQI           DISTANCE          
REMARK 500   O    HOH X   742     O    HOH X   751              1.81            
REMARK 500   O    HOH Y   710     O    HOH Y   712              1.85            
REMARK 500   O    HOH A   809     O    HOH A   813              1.87            
REMARK 500   OG   SER B   450     O    HOH B   725              1.91            
REMARK 500   NE   ARG Y   451     O    HOH Y   706              1.95            
REMARK 500   O    HOH X   747     O    HOH X   760              1.95            
REMARK 500   O    HOH A   785     O    HOH A   790              2.04            
REMARK 500   O    HOH A   766     O    HOH A   771              2.07            
REMARK 500   O    HOH A   805     O    HOH A   807              2.10            
REMARK 500   OD1  ASN B   495     O    HOH B   751              2.11            
REMARK 500   O    GLU A   422     O    HOH A   778              2.11            
REMARK 500   O    HOH A   775     O    HOH A   776              2.12            
REMARK 500   O    VAL X   477     O    HOH X   746              2.13            
REMARK 500   O    HOH A   785     O    HOH A   803              2.16            
REMARK 500   O    HOH A   790     O    HOH A   803              2.18            
REMARK 500   OE1  NLG X   600     O    HOH X   718              2.18            
REMARK 500   O    HOH A   811     O    HOH A   815              2.18            
REMARK 500   N    ASP X   507     O    HOH X   762              2.19            
REMARK 500   O    LEU X   436     O    HOH X   732              2.19            
REMARK 500                                                                      
REMARK 500 REMARK: NULL                                                         
REMARK 500                                                                      
REMARK 500 GEOMETRY AND STEREOCHEMISTRY                                         
REMARK 500 SUBTOPIC: TORSION ANGLES                                             
REMARK 500                                                                      
REMARK 500 TORSION ANGLES OUTSIDE THE EXPECTED RAMACHANDRAN REGIONS:            
REMARK 500 (M=MODEL NUMBER; RES=RESIDUE NAME; C=CHAIN IDENTIFIER;               
REMARK 500 SSEQ=SEQUENCE NUMBER; I=INSERTION CODE).                             
REMARK 500                                                                      
REMARK 500 STANDARD TABLE:                                                      
REMARK 500 FORMAT:(10X,I3,1X,A3,1X,A1,I4,A1,4X,F7.2,3X,F7.2)                    
REMARK 500                                                                      
REMARK 500 EXPECTED VALUES: GJ KLEYWEGT AND TA JONES (1996). PHI/PSI-           
REMARK 500 CHOLOGY: RAMACHANDRAN REVISITED. STRUCTURE 4, 1395 - 1400            
REMARK 500                                                                      
REMARK 500  M RES CSSEQI        PSI       PHI                                   
REMARK 500    HIS A 376     -169.82   -110.83                                   
REMARK 500    GLU A 422      -69.78    -23.27                                   
REMARK 500    HIS B 416      -64.87   -101.68                                   
REMARK 500    ASN X 495     -113.06   -110.35                                   
REMARK 500    LYS X 496      -88.37    -90.33                                   
REMARK 500    HIS X 526       72.76     66.18                                   
REMARK 500    HIS Y 416      -53.71   -124.35                                   
REMARK 500    ASN Y 495     -168.55   -118.57                                   
REMARK 500                                                                      
REMARK 500 REMARK: NULL                                                         
REMARK 500                                                                      
REMARK 500 GEOMETRY AND STEREOCHEMISTRY                                         
REMARK 500 SUBTOPIC: NON-CIS, NON-TRANS                                         
REMARK 500                                                                      
REMARK 500 THE FOLLOWING PEPTIDE BONDS DEVIATE SIGNIFICANTLY FROM BOTH          
REMARK 500 CIS AND TRANS CONFORMATION.  CIS BONDS, IF ANY, ARE LISTED           
REMARK 500 ON CISPEP RECORDS.  TRANS IS DEFINED AS 180 +/- 30 AND               
REMARK 500 CIS IS DEFINED AS 0 +/- 30 DEGREES.                                  
REMARK 500                                 MODEL     OMEGA                      
REMARK 500 GLY X  423     TYR X  424                 -139.37                    
REMARK 500                                                                      
REMARK 500 REMARK: NULL                                                         
REMARK 800                                                                      
REMARK 800 SITE                                                                 
REMARK 800 SITE_IDENTIFIER: AC1                                                 
REMARK 800 EVIDENCE_CODE: SOFTWARE                                              
REMARK 800 SITE_DESCRIPTION: BINDING SITE FOR RESIDUE NLG A 600                 
REMARK 800                                                                      
REMARK 800 SITE_IDENTIFIER: AC2                                                 
REMARK 800 EVIDENCE_CODE: SOFTWARE                                              
REMARK 800 SITE_DESCRIPTION: BINDING SITE FOR RESIDUE NLG B 600                 
REMARK 800                                                                      
REMARK 800 SITE_IDENTIFIER: AC3                                                 
REMARK 800 EVIDENCE_CODE: SOFTWARE                                              
REMARK 800 SITE_DESCRIPTION: BINDING SITE FOR RESIDUE NLG X 600                 
REMARK 800                                                                      
REMARK 800 SITE_IDENTIFIER: AC4                                                 
REMARK 800 EVIDENCE_CODE: SOFTWARE                                              
REMARK 800 SITE_DESCRIPTION: BINDING SITE FOR RESIDUE NLG Y 600                 
DBREF  4K30 A  377   534  UNP    Q8N159   NAGS_HUMAN     377    534             
DBREF  4K30 B  377   534  UNP    Q8N159   NAGS_HUMAN     377    534             
DBREF  4K30 X  377   534  UNP    Q8N159   NAGS_HUMAN     377    534             
DBREF  4K30 Y  377   534  UNP    Q8N159   NAGS_HUMAN     377    534             
SEQADV 4K30 SER A  375  UNP  Q8N159              EXPRESSION TAG                 
SEQADV 4K30 HIS A  376  UNP  Q8N159              EXPRESSION TAG                 
SEQADV 4K30 SER B  375  UNP  Q8N159              EXPRESSION TAG                 
SEQADV 4K30 HIS B  376  UNP  Q8N159              EXPRESSION TAG                 
SEQADV 4K30 SER X  375  UNP  Q8N159              EXPRESSION TAG                 
SEQADV 4K30 HIS X  376  UNP  Q8N159              EXPRESSION TAG                 
SEQADV 4K30 SER Y  375  UNP  Q8N159              EXPRESSION TAG                 
SEQADV 4K30 HIS Y  376  UNP  Q8N159              EXPRESSION TAG                 
SEQRES   1 A  160  SER HIS MET LEU ARG VAL ARG SER LEU ASP LYS LEU ASP          
SEQRES   2 A  160  GLN GLY ARG LEU VAL ASP LEU VAL ASN ALA SER PHE GLY          
SEQRES   3 A  160  LYS LYS LEU ARG ASP ASP TYR LEU ALA SER LEU ARG PRO          
SEQRES   4 A  160  ARG LEU HIS SER ILE TYR VAL SER GLU GLY TYR ASN ALA          
SEQRES   5 A  160  ALA ALA ILE LEU THR MET GLU PRO VAL LEU GLY GLY THR          
SEQRES   6 A  160  PRO TYR LEU ASP LYS PHE VAL VAL SER SER SER ARG GLN          
SEQRES   7 A  160  GLY GLN GLY SER GLY GLN MET LEU TRP GLU CYS LEU ARG          
SEQRES   8 A  160  ARG ASP LEU GLN THR LEU PHE TRP ARG SER ARG VAL THR          
SEQRES   9 A  160  ASN PRO ILE ASN PRO TRP TYR PHE LYS HIS SER ASP GLY          
SEQRES  10 A  160  SER PHE SER ASN LYS GLN TRP ILE PHE PHE TRP PHE GLY          
SEQRES  11 A  160  LEU ALA ASP ILE ARG ASP SER TYR GLU LEU VAL ASN HIS          
SEQRES  12 A  160  ALA LYS GLY LEU PRO ASP SER PHE HIS LYS PRO ALA SER          
SEQRES  13 A  160  ASP PRO GLY SER                                              
SEQRES   1 B  160  SER HIS MET LEU ARG VAL ARG SER LEU ASP LYS LEU ASP          
SEQRES   2 B  160  GLN GLY ARG LEU VAL ASP LEU VAL ASN ALA SER PHE GLY          
SEQRES   3 B  160  LYS LYS LEU ARG ASP ASP TYR LEU ALA SER LEU ARG PRO          
SEQRES   4 B  160  ARG LEU HIS SER ILE TYR VAL SER GLU GLY TYR ASN ALA          
SEQRES   5 B  160  ALA ALA ILE LEU THR MET GLU PRO VAL LEU GLY GLY THR          
SEQRES   6 B  160  PRO TYR LEU ASP LYS PHE VAL VAL SER SER SER ARG GLN          
SEQRES   7 B  160  GLY GLN GLY SER GLY GLN MET LEU TRP GLU CYS LEU ARG          
SEQRES   8 B  160  ARG ASP LEU GLN THR LEU PHE TRP ARG SER ARG VAL THR          
SEQRES   9 B  160  ASN PRO ILE ASN PRO TRP TYR PHE LYS HIS SER ASP GLY          
SEQRES  10 B  160  SER PHE SER ASN LYS GLN TRP ILE PHE PHE TRP PHE GLY          
SEQRES  11 B  160  LEU ALA ASP ILE ARG ASP SER TYR GLU LEU VAL ASN HIS          
SEQRES  12 B  160  ALA LYS GLY LEU PRO ASP SER PHE HIS LYS PRO ALA SER          
SEQRES  13 B  160  ASP PRO GLY SER                                              
SEQRES   1 X  160  SER HIS MET LEU ARG VAL ARG SER LEU ASP LYS LEU ASP          
SEQRES   2 X  160  GLN GLY ARG LEU VAL ASP LEU VAL ASN ALA SER PHE GLY          
SEQRES   3 X  160  LYS LYS LEU ARG ASP ASP TYR LEU ALA SER LEU ARG PRO          
SEQRES   4 X  160  ARG LEU HIS SER ILE TYR VAL SER GLU GLY TYR ASN ALA          
SEQRES   5 X  160  ALA ALA ILE LEU THR MET GLU PRO VAL LEU GLY GLY THR          
SEQRES   6 X  160  PRO TYR LEU ASP LYS PHE VAL VAL SER SER SER ARG GLN          
SEQRES   7 X  160  GLY GLN GLY SER GLY GLN MET LEU TRP GLU CYS LEU ARG          
SEQRES   8 X  160  ARG ASP LEU GLN THR LEU PHE TRP ARG SER ARG VAL THR          
SEQRES   9 X  160  ASN PRO ILE ASN PRO TRP TYR PHE LYS HIS SER ASP GLY          
SEQRES  10 X  160  SER PHE SER ASN LYS GLN TRP ILE PHE PHE TRP PHE GLY          
SEQRES  11 X  160  LEU ALA ASP ILE ARG ASP SER TYR GLU LEU VAL ASN HIS          
SEQRES  12 X  160  ALA LYS GLY LEU PRO ASP SER PHE HIS LYS PRO ALA SER          
SEQRES  13 X  160  ASP PRO GLY SER                                              
SEQRES   1 Y  160  SER HIS MET LEU ARG VAL ARG SER LEU ASP LYS LEU ASP          
SEQRES   2 Y  160  GLN GLY ARG LEU VAL ASP LEU VAL ASN ALA SER PHE GLY          
SEQRES   3 Y  160  LYS LYS LEU ARG ASP ASP TYR LEU ALA SER LEU ARG PRO          
SEQRES   4 Y  160  ARG LEU HIS SER ILE TYR VAL SER GLU GLY TYR ASN ALA          
SEQRES   5 Y  160  ALA ALA ILE LEU THR MET GLU PRO VAL LEU GLY GLY THR          
SEQRES   6 Y  160  PRO TYR LEU ASP LYS PHE VAL VAL SER SER SER ARG GLN          
SEQRES   7 Y  160  GLY GLN GLY SER GLY GLN MET LEU TRP GLU CYS LEU ARG          
SEQRES   8 Y  160  ARG ASP LEU GLN THR LEU PHE TRP ARG SER ARG VAL THR          
SEQRES   9 Y  160  ASN PRO ILE ASN PRO TRP TYR PHE LYS HIS SER ASP GLY          
SEQRES  10 Y  160  SER PHE SER ASN LYS GLN TRP ILE PHE PHE TRP PHE GLY          
SEQRES  11 Y  160  LEU ALA ASP ILE ARG ASP SER TYR GLU LEU VAL ASN HIS          
SEQRES  12 Y  160  ALA LYS GLY LEU PRO ASP SER PHE HIS LYS PRO ALA SER          
SEQRES  13 Y  160  ASP PRO GLY SER                                              
HET    NLG  A 600      13                                                       
HET    NLG  B 600      13                                                       
HET    NLG  X 600      13                                                       
HET    NLG  Y 600      13                                                       
HETNAM     NLG N-ACETYL-L-GLUTAMATE                                             
FORMUL   5  NLG    4(C7 H11 N O5)                                               
FORMUL   9  HOH   *266(H2 O)                                                    
HELIX    1   1 SER A  382  LEU A  386  5                                   5    
HELIX    2   2 ASP A  387  GLY A  400  1                                  14    
HELIX    3   3 ASP A  406  ARG A  412  1                                   7    
HELIX    4   4 SER A  450  LEU A  468  1                                  19    
HELIX    5   5 ILE A  481  HIS A  488  1                                   8    
HELIX    6   6 ASP A  507  ARG A  509  5                                   3    
HELIX    7   7 ASP A  510  GLY A  520  1                                  11    
HELIX    8   8 SER B  382  LEU B  386  5                                   5    
HELIX    9   9 ASP B  387  GLY B  400  1                                  14    
HELIX   10  10 ASP B  406  ARG B  412  1                                   7    
HELIX   11  11 SER B  450  LEU B  468  1                                  19    
HELIX   12  12 ILE B  481  HIS B  488  1                                   8    
HELIX   13  13 ARG B  509  LEU B  521  1                                  13    
HELIX   14  14 SER X  382  LEU X  386  5                                   5    
HELIX   15  15 ASP X  387  GLY X  400  1                                  14    
HELIX   16  16 ASP X  406  ARG X  412  1                                   7    
HELIX   17  17 SER X  450  LEU X  468  1                                  19    
HELIX   18  18 ILE X  481  HIS X  488  1                                   8    
HELIX   19  19 ASP X  507  ARG X  509  5                                   3    
HELIX   20  20 ASP X  510  LEU X  521  1                                  12    
HELIX   21  21 SER Y  382  LEU Y  386  5                                   5    
HELIX   22  22 ASP Y  387  PHE Y  399  1                                  13    
HELIX   23  23 ASP Y  406  ARG Y  412  1                                   7    
HELIX   24  24 GLU Y  422  TYR Y  424  5                                   3    
HELIX   25  25 GLN Y  452  LEU Y  468  1                                  17    
HELIX   26  26 ILE Y  481  HIS Y  488  1                                   8    
HELIX   27  27 ASP Y  507  ARG Y  509  5                                   3    
HELIX   28  28 ASP Y  510  LEU Y  521  1                                  12    
SHEET    1   A 4 LEU A 378  VAL A 380  0                                        
SHEET    2   A 4 LEU A 415  VAL A 420 -1  O  VAL A 420   N  LEU A 378           
SHEET    3   A 4 ALA A 426  GLU A 433 -1  O  LEU A 430   N  HIS A 416           
SHEET    4   A 4 THR A 439  VAL A 447 -1  O  LYS A 444   N  ILE A 429           
SHEET    1   B 6 LEU A 471  ARG A 476  0                                        
SHEET    2   B 6 TRP A 498  PHE A 503 -1  O  ILE A 499   N  SER A 475           
SHEET    3   B 6 GLY A 491  SER A 494 -1  N  PHE A 493   O  PHE A 500           
SHEET    4   B 6 GLY B 491  SER B 494 -1  O  SER B 492   N  SER A 492           
SHEET    5   B 6 TRP B 498  PHE B 503 -1  O  PHE B 500   N  PHE B 493           
SHEET    6   B 6 LEU B 471  ARG B 476 -1  N  SER B 475   O  ILE B 499           
SHEET    1   C 4 MET B 377  VAL B 380  0                                        
SHEET    2   C 4 LEU B 415  SER B 421 -1  O  VAL B 420   N  LEU B 378           
SHEET    3   C 4 ALA B 426  GLU B 433 -1  O  LEU B 430   N  HIS B 416           
SHEET    4   C 4 THR B 439  VAL B 447 -1  O  LYS B 444   N  ILE B 429           
SHEET    1   D 4 MET X 377  VAL X 380  0                                        
SHEET    2   D 4 LEU X 415  SER X 421 -1  O  ILE X 418   N  VAL X 380           
SHEET    3   D 4 ALA X 426  GLU X 433 -1  O  LEU X 430   N  HIS X 416           
SHEET    4   D 4 THR X 439  VAL X 447 -1  O  TYR X 441   N  THR X 431           
SHEET    1   E 3 LEU X 471  ARG X 476  0                                        
SHEET    2   E 3 TRP X 498  PHE X 503 -1  O  ILE X 499   N  SER X 475           
SHEET    3   E 3 GLY X 491  SER X 494 -1  N  PHE X 493   O  PHE X 500           
SHEET    1   F 4 LEU Y 378  VAL Y 380  0                                        
SHEET    2   F 4 LEU Y 415  VAL Y 420 -1  O  VAL Y 420   N  LEU Y 378           
SHEET    3   F 4 ALA Y 426  GLU Y 433 -1  O  LEU Y 430   N  SER Y 417           
SHEET    4   F 4 THR Y 439  VAL Y 447 -1  O  VAL Y 446   N  ALA Y 427           
SHEET    1   G 3 LEU Y 471  ARG Y 476  0                                        
SHEET    2   G 3 TRP Y 498  PHE Y 503 -1  O  PHE Y 501   N  TRP Y 473           
SHEET    3   G 3 GLY Y 491  SER Y 494 -1  N  PHE Y 493   O  PHE Y 500           
SITE     1 AC1 12 PHE A 399  LYS A 401  LEU A 442  ASP A 443                    
SITE     2 AC1 12 LYS A 444  PHE A 445  ARG A 474  ARG A 476                    
SITE     3 AC1 12 ASN A 479  PHE A 525  HOH A 707  HOH A 816                    
SITE     1 AC2 10 PHE B 399  LYS B 401  LEU B 442  ASP B 443                    
SITE     2 AC2 10 LYS B 444  PHE B 445  ARG B 474  ARG B 476                    
SITE     3 AC2 10 ASN B 479  HOH B 744                                          
SITE     1 AC3 11 PHE X 399  LYS X 401  LEU X 442  ASP X 443                    
SITE     2 AC3 11 LYS X 444  PHE X 445  ARG X 474  ARG X 476                    
SITE     3 AC3 11 PHE X 525  HOH X 708  HOH X 718                               
SITE     1 AC4 10 PHE Y 399  LEU Y 442  ASP Y 443  LYS Y 444                    
SITE     2 AC4 10 PHE Y 445  ARG Y 474  ARG Y 476  ASN Y 479                    
SITE     3 AC4 10 TRP Y 498  PHE Y 525                                          
CRYST1  116.141  116.141  109.742  90.00  90.00  90.00 P 43 21 2    32          
ORIGX1      1.000000  0.000000  0.000000        0.00000                         
ORIGX2      0.000000  1.000000  0.000000        0.00000                         
ORIGX3      0.000000  0.000000  1.000000        0.00000                         
SCALE1      0.008610  0.000000  0.000000        0.00000                         
SCALE2      0.000000  0.008610  0.000000        0.00000                         
SCALE3      0.000000  0.000000  0.009112        0.00000                         
ATOM      1  N   SER A 375      65.790 128.585 122.833  1.00114.51           N  
ANISOU    1  N   SER A 375    11872  15487  16147  -1497  -2523    966       N  
ATOM      2  CA  SER A 375      65.023 127.444 122.352  1.00113.04           C  
ANISOU    2  CA  SER A 375    11768  15325  15856  -1198  -2293    994       C  
ATOM      3  C   SER A 375      63.535 127.672 122.579  1.00110.05           C  
ANISOU    3  C   SER A 375    11902  14751  15161  -1162  -2195    852       C  
ATOM      4  O   SER A 375      62.960 127.151 123.533  1.00115.65           O  
ANISOU    4  O   SER A 375    12882  15416  15643  -1050  -2335    785       O  
ATOM      5  CB  SER A 375      65.473 126.165 123.060  1.00116.30           C  
ANISOU    5  CB  SER A 375    12063  15857  16269   -955  -2473   1056       C  
ATOM      6  OG  SER A 375      64.735 125.043 122.606  1.00115.19           O  
ANISOU    6  OG  SER A 375    12069  15688  16012   -655  -2210   1055       O  
ATOM      7  N   HIS A 376      62.909 128.444 121.695  1.00100.17           N  
ANISOU    7  N   HIS A 376    10773  13389  13896  -1252  -1949    820       N  
ATOM      8  CA  HIS A 376      61.533 128.878 121.913  1.00 86.63           C  
ANISOU    8  CA  HIS A 376     9501  11486  11928  -1240  -1876    684       C  
ATOM      9  C   HIS A 376      60.506 128.252 120.956  1.00 77.02           C  
ANISOU    9  C   HIS A 376     8411  10250  10603  -1027  -1534    683       C  
ATOM     10  O   HIS A 376      60.806 127.309 120.214  1.00 71.95           O  
ANISOU   10  O   HIS A 376     7567   9730  10039   -860  -1358    765       O  
ATOM     11  CB  HIS A 376      61.440 130.410 121.867  1.00 88.76           C  
ANISOU   11  CB  HIS A 376     9891  11588  12244  -1516  -1935    626       C  
ATOM     12  CG  HIS A 376      62.129 131.098 123.008  1.00 97.51           C  
ANISOU   12  CG  HIS A 376    11008  12658  13383  -1744  -2308    560       C  
ATOM     13  ND1 HIS A 376      63.372 130.720 123.473  1.00 97.94           N  
ANISOU   13  ND1 HIS A 376    10734  12883  13594  -1807  -2555    642       N  
ATOM     14  CD2 HIS A 376      61.749 132.151 123.772  1.00 98.52           C  
ANISOU   14  CD2 HIS A 376    11436  12592  13403  -1924  -2488    407       C  
ATOM     15  CE1 HIS A 376      63.723 131.503 124.477  1.00 95.42           C  
ANISOU   15  CE1 HIS A 376    10536  12485  13235  -2014  -2861    537       C  
ATOM     16  NE2 HIS A 376      62.756 132.381 124.678  1.00 96.84           N  
ANISOU   16  NE2 HIS A 376    11096  12438  13262  -2112  -2851    389       N  
ATOM     17  N   MET A 377      59.292 128.796 121.005  1.00 63.54           N  
ANISOU   17  N   MET A 377     7039   8383   8719  -1033  -1455    576       N  
ATOM     18  CA  MET A 377      58.160 128.335 120.213  1.00 57.67           C  
ANISOU   18  CA  MET A 377     6447   7609   7857   -862  -1183    556       C  
ATOM     19  C   MET A 377      58.418 128.536 118.724  1.00 55.53           C  
ANISOU   19  C   MET A 377     5991   7390   7716   -879   -941    661       C  
ATOM     20  O   MET A 377      58.938 129.560 118.316  1.00 56.94           O  
ANISOU   20  O   MET A 377     6074   7533   8027  -1071   -950    722       O  
ATOM     21  CB  MET A 377      56.919 129.117 120.634  1.00 51.30           C  
ANISOU   21  CB  MET A 377     5986   6624   6880   -892  -1182    427       C  
ATOM     22  CG  MET A 377      55.672 128.833 119.839  1.00 51.41           C  
ANISOU   22  CG  MET A 377     6141   6602   6789   -745   -938    404       C  
ATOM     23  SD  MET A 377      54.530 127.773 120.749  1.00 70.32           S  
ANISOU   23  SD  MET A 377     8769   8997   8954   -562   -921    302       S  
ATOM     24  CE  MET A 377      54.661 128.441 122.413  1.00 77.02           C  
ANISOU   24  CE  MET A 377     9816   9765   9684   -677  -1186    186       C  
ATOM     25  N   LEU A 378      58.056 127.548 117.919  1.00 51.97           N  
ANISOU   25  N   LEU A 378     5511   7021   7216   -690   -726    683       N  
ATOM     26  CA  LEU A 378      58.263 127.610 116.480  1.00 46.84           C  
ANISOU   26  CA  LEU A 378     4720   6447   6631   -685   -479    772       C  
ATOM     27  C   LEU A 378      56.973 128.047 115.791  1.00 43.18           C  
ANISOU   27  C   LEU A 378     4511   5881   6016   -662   -339    735       C  
ATOM     28  O   LEU A 378      55.892 127.614 116.170  1.00 41.85           O  
ANISOU   28  O   LEU A 378     4555   5648   5698   -546   -345    638       O  
ATOM     29  CB  LEU A 378      58.683 126.227 115.977  1.00 58.40           C  
ANISOU   29  CB  LEU A 378     6010   8057   8121   -480   -333    794       C  
ATOM     30  CG  LEU A 378      59.302 126.064 114.587  1.00 67.54           C  
ANISOU   30  CG  LEU A 378     6952   9353   9356   -453    -71    881       C  
ATOM     31  CD1 LEU A 378      60.600 126.858 114.483  1.00 70.89           C  
ANISOU   31  CD1 LEU A 378     7069   9867  10001   -644   -103   1004       C  
ATOM     32  CD2 LEU A 378      59.545 124.585 114.279  1.00 67.97           C  
ANISOU   32  CD2 LEU A 378     6906   9504   9415   -205     59    847       C  
ATOM     33  N   ARG A 379      57.087 128.915 114.792  1.00 33.51           N  
ANISOU   33  N   ARG A 379     3254   4645   4835   -778   -219    829       N  
ATOM     34  CA  ARG A 379      55.957 129.266 113.945  1.00 35.39           C  
ANISOU   34  CA  ARG A 379     3696   4814   4936   -735    -90    830       C  
ATOM     35  C   ARG A 379      56.378 129.154 112.482  1.00 37.01           C  
ANISOU   35  C   ARG A 379     3774   5154   5133   -736    142    952       C  
ATOM     36  O   ARG A 379      57.254 129.880 112.037  1.00 32.72           O  
ANISOU   36  O   ARG A 379     3082   4641   4710   -899    189   1082       O  
ATOM     37  CB  ARG A 379      55.472 130.694 114.230  1.00 39.36           C  
ANISOU   37  CB  ARG A 379     4379   5114   5462   -880   -201    835       C  
ATOM     38  CG  ARG A 379      54.253 131.101 113.384  1.00 43.52           C  
ANISOU   38  CG  ARG A 379     5107   5563   5866   -811   -100    854       C  
ATOM     39  CD  ARG A 379      53.856 132.555 113.600  1.00 52.14           C  
ANISOU   39  CD  ARG A 379     6368   6423   7018   -930   -203    875       C  
ATOM     40  NE  ARG A 379      54.928 133.472 113.215  1.00 69.91           N  
ANISOU   40  NE  ARG A 379     8507   8632   9426  -1154   -207   1024       N  
ATOM     41  CZ  ARG A 379      55.081 134.701 113.703  1.00 79.70           C  
ANISOU   41  CZ  ARG A 379     9846   9648  10788  -1323   -344   1032       C  
ATOM     42  NH1 ARG A 379      54.235 135.170 114.609  1.00 81.48           N  
ANISOU   42  NH1 ARG A 379    10297   9679  10984  -1266   -477    880       N  
ATOM     43  NH2 ARG A 379      56.085 135.461 113.288  1.00 85.50           N  
ANISOU   43  NH2 ARG A 379    10459  10348  11680  -1555   -335   1185       N  
ATOM     44  N   VAL A 380      55.759 128.244 111.736  1.00 35.98           N  
ANISOU   44  N   VAL A 380     3711   5107   4853   -569    291    908       N  
ATOM     45  CA  VAL A 380      56.159 128.005 110.353  1.00 34.18           C  
ANISOU   45  CA  VAL A 380     3393   5030   4566   -549    526    995       C  
ATOM     46  C   VAL A 380      54.947 128.015 109.427  1.00 34.55           C  
ANISOU   46  C   VAL A 380     3669   5060   4399   -479    604    981       C  
ATOM     47  O   VAL A 380      53.810 127.898 109.884  1.00 33.63           O  
ANISOU   47  O   VAL A 380     3732   4841   4207   -407    493    883       O  
ATOM     48  CB  VAL A 380      56.900 126.663 110.210  1.00 38.54           C  
ANISOU   48  CB  VAL A 380     3758   5739   5148   -397    649    939       C  
ATOM     49  CG1 VAL A 380      58.159 126.657 111.070  1.00 36.87           C  
ANISOU   49  CG1 VAL A 380     3274   5568   5167   -455    550    977       C  
ATOM     50  CG2 VAL A 380      55.970 125.484 110.583  1.00 33.79           C  
ANISOU   50  CG2 VAL A 380     3315   5091   4431   -206    607    779       C  
ATOM     51  N   ARG A 381      55.187 128.143 108.125  1.00 36.66           N  
ANISOU   51  N   ARG A 381     3924   5444   4562   -503    796   1083       N  
ATOM     52  CA  ARG A 381      54.084 128.182 107.166  1.00 47.55           C  
ANISOU   52  CA  ARG A 381     5521   6829   5717   -447    839   1086       C  
ATOM     53  C   ARG A 381      53.980 126.922 106.312  1.00 46.11           C  
ANISOU   53  C   ARG A 381     5359   6804   5358   -298   1003    983       C  
ATOM     54  O   ARG A 381      53.133 126.838 105.424  1.00 43.99           O  
ANISOU   54  O   ARG A 381     5265   6572   4877   -258   1031    973       O  
ATOM     55  CB  ARG A 381      54.191 129.428 106.280  1.00 49.82           C  
ANISOU   55  CB  ARG A 381     5871   7103   5957   -597    896   1293       C  
ATOM     56  CG  ARG A 381      54.146 130.714 107.092  1.00 59.90           C  
ANISOU   56  CG  ARG A 381     7183   8167   7411   -741    719   1373       C  
ATOM     57  CD  ARG A 381      53.610 131.891 106.306  1.00 72.86           C  
ANISOU   57  CD  ARG A 381     9003   9705   8976   -827    704   1552       C  
ATOM     58  NE  ARG A 381      53.430 133.059 107.167  1.00 82.78           N  
ANISOU   58  NE  ARG A 381    10332  10706  10415   -932    520   1585       N  
ATOM     59  CZ  ARG A 381      52.279 133.405 107.740  1.00 83.37           C  
ANISOU   59  CZ  ARG A 381    10576  10606  10494   -837    354   1495       C  
ATOM     60  NH1 ARG A 381      51.185 132.679 107.543  1.00 75.94           N  
ANISOU   60  NH1 ARG A 381     9722   9732   9400   -656    335   1387       N  
ATOM     61  NH2 ARG A 381      52.221 134.486 108.506  1.00 87.77           N  
ANISOU   61  NH2 ARG A 381    11212  10920  11219   -927    211   1507       N  
ATOM     62  N   SER A 382      54.843 125.948 106.589  1.00 38.57           N  
ANISOU   62  N   SER A 382     4231   5932   4493   -212   1095    901       N  
ATOM     63  CA  SER A 382      54.925 124.737 105.782  1.00 37.32           C  
ANISOU   63  CA  SER A 382     4091   5898   4193    -62   1274    784       C  
ATOM     64  C   SER A 382      55.273 123.539 106.659  1.00 43.72           C  
ANISOU   64  C   SER A 382     4796   6671   5144     83   1239    642       C  
ATOM     65  O   SER A 382      56.060 123.676 107.594  1.00 43.03           O  
ANISOU   65  O   SER A 382     4521   6557   5272     58   1160    686       O  
ATOM     66  CB  SER A 382      55.974 124.931 104.681  1.00 42.68           C  
ANISOU   66  CB  SER A 382     4640   6761   4813   -100   1543    891       C  
ATOM     67  OG  SER A 382      56.680 123.733 104.413  1.00 52.90           O  
ANISOU   67  OG  SER A 382     5815   8164   6120     64   1730    768       O  
ATOM     68  N   LEU A 383      54.685 122.378 106.359  1.00 44.14           N  
ANISOU   68  N   LEU A 383     4984   6712   5077    226   1278    478       N  
ATOM     69  CA  LEU A 383      54.944 121.145 107.106  1.00 40.83           C  
ANISOU   69  CA  LEU A 383     4508   6222   4783    378   1249    354       C  
ATOM     70  C   LEU A 383      56.388 120.711 106.987  1.00 39.27           C  
ANISOU   70  C   LEU A 383     4054   6130   4737    476   1417    375       C  
ATOM     71  O   LEU A 383      56.915 120.043 107.878  1.00 37.19           O  
ANISOU   71  O   LEU A 383     3665   5806   4660    581   1343    348       O  
ATOM     72  CB  LEU A 383      54.029 120.004 106.648  1.00 36.94           C  
ANISOU   72  CB  LEU A 383     4231   5672   4134    487   1273    174       C  
ATOM     73  CG  LEU A 383      52.577 120.105 107.136  1.00 35.37           C  
ANISOU   73  CG  LEU A 383     4225   5350   3865    418   1073    132       C  
ATOM     74  CD1 LEU A 383      51.649 119.321 106.252  1.00 34.08           C  
ANISOU   74  CD1 LEU A 383     4264   5181   3505    455   1108    -17       C  
ATOM     75  CD2 LEU A 383      52.462 119.628 108.583  1.00 33.16           C  
ANISOU   75  CD2 LEU A 383     3918   4927   3754    451    917    112       C  
ATOM     76  N   ASP A 384      57.032 121.115 105.896  1.00 38.28           N  
ANISOU   76  N   ASP A 384     3841   6170   4534    445   1645    439       N  
ATOM     77  CA  ASP A 384      58.420 120.739 105.609  1.00 50.43           C  
ANISOU   77  CA  ASP A 384     5097   7847   6215    546   1862    461       C  
ATOM     78  C   ASP A 384      59.377 121.258 106.664  1.00 40.53           C  
ANISOU   78  C   ASP A 384     3542   6599   5261    475   1732    595       C  
ATOM     79  O   ASP A 384      60.487 120.760 106.800  1.00 39.55           O  
ANISOU   79  O   ASP A 384     3136   6560   5331    594   1832    603       O  
ATOM     80  CB  ASP A 384      58.851 121.294 104.248  1.00 62.14           C  
ANISOU   80  CB  ASP A 384     6552   9528   7529    477   2147    539       C  
ATOM     81  CG  ASP A 384      57.896 120.920 103.144  1.00 80.55           C  
ANISOU   81  CG  ASP A 384     9207  11879   9519    517   2244    416       C  
ATOM     82  OD1 ASP A 384      57.307 119.818 103.219  1.00 84.27           O  
ANISOU   82  OD1 ASP A 384     9844  12245   9931    666   2198    219       O  
ATOM     83  OD2 ASP A 384      57.726 121.729 102.204  1.00 91.92           O  
ANISOU   83  OD2 ASP A 384    10747  13431  10747    386   2350    524       O  
ATOM     84  N   LYS A 385      58.933 122.263 107.409  1.00 39.21           N  
ANISOU   84  N   LYS A 385     3431   6338   5130    288   1498    692       N  
ATOM     85  CA  LYS A 385      59.806 122.971 108.335  1.00 48.03           C  
ANISOU   85  CA  LYS A 385     4292   7460   6496    162   1348    818       C  
ATOM     86  C   LYS A 385      59.748 122.406 109.751  1.00 48.94           C  
ANISOU   86  C   LYS A 385     4396   7449   6750    243   1082    760       C  
ATOM     87  O   LYS A 385      60.308 122.990 110.669  1.00 53.52           O  
ANISOU   87  O   LYS A 385     4820   8015   7502    128    891    843       O  
ATOM     88  CB  LYS A 385      59.451 124.466 108.345  1.00 49.33           C  
ANISOU   88  CB  LYS A 385     4544   7573   6626    -99   1246    949       C  
ATOM     89  CG  LYS A 385      59.842 125.194 107.055  1.00 51.35           C  
ANISOU   89  CG  LYS A 385     4748   7968   6794   -221   1499   1081       C  
ATOM     90  CD  LYS A 385      61.334 125.021 106.775  1.00 61.70           C  
ANISOU   90  CD  LYS A 385     5671   9472   8301   -214   1700   1162       C  
ATOM     91  CE  LYS A 385      61.674 125.252 105.308  1.00 73.27           C  
ANISOU   91  CE  LYS A 385     7113  11119   9606   -253   2051   1249       C  
ATOM     92  NZ  LYS A 385      61.175 126.570 104.831  1.00 80.00           N  
ANISOU   92  NZ  LYS A 385     8150  11915  10332   -497   2027   1413       N  
ATOM     93  N   LEU A 386      59.070 121.274 109.929  1.00 41.55           N  
ANISOU   93  N   LEU A 386     3643   6418   5728    425   1061    623       N  
ATOM     94  CA  LEU A 386      58.931 120.675 111.251  1.00 39.81           C  
ANISOU   94  CA  LEU A 386     3457   6070   5599    501    822    590       C  
ATOM     95  C   LEU A 386      58.940 119.142 111.189  1.00 40.39           C  
ANISOU   95  C   LEU A 386     3572   6085   5689    756    898    478       C  
ATOM     96  O   LEU A 386      59.066 118.557 110.115  1.00 37.87           O  
ANISOU   96  O   LEU A 386     3256   5821   5311    878   1139    399       O  
ATOM     97  CB  LEU A 386      57.687 121.222 111.982  1.00 43.71           C  
ANISOU   97  CB  LEU A 386     4227   6421   5960    374    622    566       C  
ATOM     98  CG  LEU A 386      56.295 121.143 111.341  1.00 40.89           C  
ANISOU   98  CG  LEU A 386     4160   5996   5379    366    690    475       C  
ATOM     99  CD1 LEU A 386      55.749 119.724 111.320  1.00 41.07           C  
ANISOU   99  CD1 LEU A 386     4325   5935   5344    539    729    348       C  
ATOM    100  CD2 LEU A 386      55.309 122.052 112.049  1.00 32.86           C  
ANISOU  100  CD2 LEU A 386     3317   4878   4290    224    514    487       C  
ATOM    101  N   ASP A 387      58.829 118.498 112.347  1.00 38.55           N  
ANISOU  101  N   ASP A 387     3390   5729   5529    835    693    474       N  
ATOM    102  CA  ASP A 387      58.861 117.046 112.409  1.00 42.71           C  
ANISOU  102  CA  ASP A 387     3974   6152   6104   1073    736    391       C  
ATOM    103  C   ASP A 387      57.431 116.541 112.311  1.00 41.70           C  
ANISOU  103  C   ASP A 387     4199   5867   5776   1055    733    277       C  
ATOM    104  O   ASP A 387      56.676 116.598 113.280  1.00 39.72           O  
ANISOU  104  O   ASP A 387     4112   5510   5471    974    547    298       O  
ATOM    105  CB  ASP A 387      59.526 116.586 113.706  1.00 46.10           C  
ANISOU  105  CB  ASP A 387     4279   6524   6714   1166    504    482       C  
ATOM    106  CG  ASP A 387      59.773 115.095 113.748  1.00 42.76           C  
ANISOU  106  CG  ASP A 387     3881   5975   6392   1440    550    429       C  
ATOM    107  OD1 ASP A 387      59.030 114.313 113.106  1.00 43.45           O  
ANISOU  107  OD1 ASP A 387     4198   5942   6369   1520    695    296       O  
ATOM    108  OD2 ASP A 387      60.715 114.700 114.462  1.00 44.76           O  
ANISOU  108  OD2 ASP A 387     3926   6233   6846   1575    416    525       O  
ATOM    109  N   GLN A 388      57.070 116.048 111.130  1.00 36.97           N  
ANISOU  109  N   GLN A 388     3711   5270   5065   1122    945    151       N  
ATOM    110  CA  GLN A 388      55.674 115.753 110.816  1.00 39.31           C  
ANISOU  110  CA  GLN A 388     4312   5458   5167   1056    943     39       C  
ATOM    111  C   GLN A 388      55.141 114.565 111.603  1.00 34.19           C  
ANISOU  111  C   GLN A 388     3835   4597   4560   1145    835    -11       C  
ATOM    112  O   GLN A 388      54.011 114.588 112.038  1.00 29.38           O  
ANISOU  112  O   GLN A 388     3416   3897   3849   1028    731    -28       O  
ATOM    113  CB  GLN A 388      55.478 115.546 109.304  1.00 33.70           C  
ANISOU  113  CB  GLN A 388     3687   4819   4300   1089   1173    -91       C  
ATOM    114  CG  GLN A 388      55.710 116.819 108.507  1.00 35.87           C  
ANISOU  114  CG  GLN A 388     3864   5291   4475    953   1270    -12       C  
ATOM    115  CD  GLN A 388      55.577 116.603 107.018  1.00 46.93           C  
ANISOU  115  CD  GLN A 388     5370   6786   5676    989   1497   -127       C  
ATOM    116  OE1 GLN A 388      54.542 116.145 106.546  1.00 43.52           O  
ANISOU  116  OE1 GLN A 388     5183   6282   5072    969   1481   -254       O  
ATOM    117  NE2 GLN A 388      56.637 116.922 106.265  1.00 46.61           N  
ANISOU  117  NE2 GLN A 388     5142   6920   5649   1032   1714    -83       N  
ATOM    118  N   GLY A 389      55.954 113.531 111.769  1.00 34.28           N  
ANISOU  118  N   GLY A 389     3771   4524   4731   1355    871    -26       N  
ATOM    119  CA  GLY A 389      55.538 112.365 112.523  1.00 35.37           C  
ANISOU  119  CA  GLY A 389     4085   4429   4926   1443    768    -43       C  
ATOM    120  C   GLY A 389      55.368 112.670 113.997  1.00 39.97           C  
ANISOU  120  C   GLY A 389     4680   4969   5537   1353    527    112       C  
ATOM    121  O   GLY A 389      54.485 112.127 114.664  1.00 40.32           O  
ANISOU  121  O   GLY A 389     4940   4853   5526   1300    435    118       O  
ATOM    122  N   ARG A 390      56.223 113.553 114.501  1.00 36.96           N  
ANISOU  122  N   ARG A 390     4072   4739   5233   1321    430    236       N  
ATOM    123  CA  ARG A 390      56.166 113.975 115.885  1.00 35.74           C  
ANISOU  123  CA  ARG A 390     3936   4574   5071   1227    191    367       C  
ATOM    124  C   ARG A 390      54.917 114.830 116.131  1.00 36.27           C  
ANISOU  124  C   ARG A 390     4185   4653   4942   1000    152    342       C  
ATOM    125  O   ARG A 390      54.282 114.756 117.196  1.00 30.22           O  
ANISOU  125  O   ARG A 390     3578   3808   4097    928     17    391       O  
ATOM    126  CB  ARG A 390      57.443 114.730 116.243  1.00 42.77           C  
ANISOU  126  CB  ARG A 390     4524   5627   6100   1232     86    480       C  
ATOM    127  CG  ARG A 390      57.735 114.777 117.726  1.00 46.14           C  
ANISOU  127  CG  ARG A 390     4955   6026   6549   1210   -193    614       C  
ATOM    128  CD  ARG A 390      59.180 115.170 117.992  1.00 49.10           C  
ANISOU  128  CD  ARG A 390     4987   6549   7121   1262   -315    720       C  
ATOM    129  NE  ARG A 390      59.363 115.516 119.393  1.00 45.90           N  
ANISOU  129  NE  ARG A 390     4611   6152   6676   1177   -619    834       N  
ATOM    130  CZ  ARG A 390      60.373 116.238 119.856  1.00 47.73           C  
ANISOU  130  CZ  ARG A 390     4588   6527   7020   1112   -804    920       C  
ATOM    131  NH1 ARG A 390      61.306 116.692 119.027  1.00 47.74           N  
ANISOU  131  NH1 ARG A 390     4255   6678   7208   1118   -694    923       N  
ATOM    132  NH2 ARG A 390      60.446 116.502 121.151  1.00 48.96           N  
ANISOU  132  NH2 ARG A 390     4826   6684   7092   1027  -1098   1002       N  
ATOM    133  N   LEU A 391      54.551 115.628 115.135  1.00 30.54           N  
ANISOU  133  N   LEU A 391     3441   4030   4134    900    279    271       N  
ATOM    134  CA  LEU A 391      53.358 116.445 115.229  1.00 29.87           C  
ANISOU  134  CA  LEU A 391     3504   3954   3894    722    253    242       C  
ATOM    135  C   LEU A 391      52.115 115.555 115.280  1.00 30.04           C  
ANISOU  135  C   LEU A 391     3753   3835   3826    711    282    166       C  
ATOM    136  O   LEU A 391      51.245 115.703 116.145  1.00 26.33           O  
ANISOU  136  O   LEU A 391     3410   3315   3278    615    200    188       O  
ATOM    137  CB  LEU A 391      53.283 117.398 114.031  1.00 27.10           C  
ANISOU  137  CB  LEU A 391     3086   3729   3483    644    376    205       C  
ATOM    138  CG  LEU A 391      52.049 118.294 113.969  1.00 27.04           C  
ANISOU  138  CG  LEU A 391     3210   3726   3338    493    350    181       C  
ATOM    139  CD1 LEU A 391      51.980 119.201 115.212  1.00 26.04           C  
ANISOU  139  CD1 LEU A 391     3091   3588   3214    394    189    250       C  
ATOM    140  CD2 LEU A 391      52.077 119.141 112.690  1.00 31.69           C  
ANISOU  140  CD2 LEU A 391     3746   4428   3867    439    462    176       C  
ATOM    141  N   VAL A 392      52.038 114.625 114.340  1.00 32.14           N  
ANISOU  141  N   VAL A 392     4069   4040   4104    801    409     67       N  
ATOM    142  CA  VAL A 392      50.922 113.678 114.284  1.00 25.67           C  
ANISOU  142  CA  VAL A 392     3454   3069   3229    770    432    -17       C  
ATOM    143  C   VAL A 392      50.804 112.886 115.596  1.00 25.46           C  
ANISOU  143  C   VAL A 392     3534   2886   3255    790    322     74       C  
ATOM    144  O   VAL A 392      49.715 112.751 116.143  1.00 28.77           O  
ANISOU  144  O   VAL A 392     4092   3239   3600    669    290     82       O  
ATOM    145  CB  VAL A 392      51.076 112.751 113.050  1.00 30.77           C  
ANISOU  145  CB  VAL A 392     4149   3654   3887    877    575   -160       C  
ATOM    146  CG1 VAL A 392      50.209 111.486 113.161  1.00 33.40           C  
ANISOU  146  CG1 VAL A 392     4696   3767   4227    860    570   -240       C  
ATOM    147  CG2 VAL A 392      50.751 113.562 111.757  1.00 29.99           C  
ANISOU  147  CG2 VAL A 392     4025   3719   3651    801    672   -246       C  
ATOM    148  N   ASP A 393      51.926 112.392 116.111  1.00 26.73           N  
ANISOU  148  N   ASP A 393     3617   2998   3541    943    263    160       N  
ATOM    149  CA  ASP A 393      51.908 111.655 117.374  1.00 28.03           C  
ANISOU  149  CA  ASP A 393     3898   3016   3736    973    138    282       C  
ATOM    150  C   ASP A 393      51.412 112.511 118.538  1.00 26.45           C  
ANISOU  150  C   ASP A 393     3745   2897   3407    820     17    379       C  
ATOM    151  O   ASP A 393      50.731 112.006 119.418  1.00 30.36           O  
ANISOU  151  O   ASP A 393     4415   3286   3835    757    -26    445       O  
ATOM    152  CB  ASP A 393      53.289 111.105 117.722  1.00 29.92           C  
ANISOU  152  CB  ASP A 393     4012   3215   4142   1185     59    379       C  
ATOM    153  CG  ASP A 393      53.714 109.965 116.814  1.00 37.64           C  
ANISOU  153  CG  ASP A 393     4998   4045   5260   1379    187    283       C  
ATOM    154  OD1 ASP A 393      52.848 109.355 116.149  1.00 42.55           O  
ANISOU  154  OD1 ASP A 393     5794   4538   5836   1331    300    152       O  
ATOM    155  OD2 ASP A 393      54.922 109.674 116.783  1.00 43.62           O  
ANISOU  155  OD2 ASP A 393     5582   4812   6182   1584    170    330       O  
ATOM    156  N   LEU A 394      51.790 113.787 118.560  1.00 31.58           N  
ANISOU  156  N   LEU A 394     4252   3725   4023    759    -28    386       N  
ATOM    157  CA  LEU A 394      51.328 114.690 119.612  1.00 28.20           C  
ANISOU  157  CA  LEU A 394     3888   3364   3462    622   -130    438       C  
ATOM    158  C   LEU A 394      49.815 114.909 119.519  1.00 31.87           C  
ANISOU  158  C   LEU A 394     4491   3814   3804    484    -30    361       C  
ATOM    159  O   LEU A 394      49.119 114.911 120.533  1.00 28.38           O  
ANISOU  159  O   LEU A 394     4186   3347   3250    403    -61    406       O  
ATOM    160  CB  LEU A 394      52.050 116.041 119.528  1.00 27.28           C  
ANISOU  160  CB  LEU A 394     3599   3405   3359    575   -196    439       C  
ATOM    161  CG  LEU A 394      51.447 117.179 120.363  1.00 26.45           C  
ANISOU  161  CG  LEU A 394     3581   3357   3113    428   -269    432       C  
ATOM    162  CD1 LEU A 394      51.507 116.835 121.859  1.00 28.54           C  
ANISOU  162  CD1 LEU A 394     3988   3583   3274    421   -418    525       C  
ATOM    163  CD2 LEU A 394      52.177 118.502 120.090  1.00 26.11           C  
ANISOU  163  CD2 LEU A 394     3377   3425   3119    366   -328    422       C  
ATOM    164  N   VAL A 395      49.312 115.113 118.303  1.00 23.17           N  
ANISOU  164  N   VAL A 395     3344   2746   2715    457     89    252       N  
ATOM    165  CA  VAL A 395      47.867 115.263 118.099  1.00 24.31           C  
ANISOU  165  CA  VAL A 395     3573   2887   2775    337    166    181       C  
ATOM    166  C   VAL A 395      47.141 113.995 118.571  1.00 27.93           C  
ANISOU  166  C   VAL A 395     4184   3196   3232    306    197    202       C  
ATOM    167  O   VAL A 395      46.191 114.082 119.358  1.00 28.86           O  
ANISOU  167  O   VAL A 395     4385   3312   3270    201    214    231       O  
ATOM    168  CB  VAL A 395      47.498 115.584 116.608  1.00 30.84           C  
ANISOU  168  CB  VAL A 395     4331   3779   3608    322    254     70       C  
ATOM    169  CG1 VAL A 395      45.982 115.630 116.411  1.00 19.94           C  
ANISOU  169  CG1 VAL A 395     3007   2400   2167    206    298      7       C  
ATOM    170  CG2 VAL A 395      48.145 116.931 116.158  1.00 20.44           C  
ANISOU  170  CG2 VAL A 395     2881   2598   2287    325    235     83       C  
ATOM    171  N   ASN A 396      47.610 112.825 118.124  1.00 23.32           N  
ANISOU  171  N   ASN A 396     3640   2477   2743    397    216    191       N  
ATOM    172  CA  ASN A 396      46.993 111.553 118.522  1.00 27.40           C  
ANISOU  172  CA  ASN A 396     4321   2803   3285    356    240    221       C  
ATOM    173  C   ASN A 396      46.988 111.338 120.048  1.00 28.55           C  
ANISOU  173  C   ASN A 396     4581   2899   3367    328    169    387       C  
ATOM    174  O   ASN A 396      45.980 110.941 120.630  1.00 28.07           O  
ANISOU  174  O   ASN A 396     4640   2777   3250    197    218    430       O  
ATOM    175  CB  ASN A 396      47.708 110.372 117.835  1.00 26.22           C  
ANISOU  175  CB  ASN A 396     4212   2480   3268    498    260    178       C  
ATOM    176  CG  ASN A 396      47.419 110.312 116.330  1.00 29.93           C  
ANISOU  176  CG  ASN A 396     4649   2972   3750    491    353     -9       C  
ATOM    177  OD1 ASN A 396      46.551 111.024 115.831  1.00 27.71           O  
ANISOU  177  OD1 ASN A 396     4325   2818   3384    364    381    -82       O  
ATOM    178  ND2 ASN A 396      48.123 109.446 115.622  1.00 29.17           N  
ANISOU  178  ND2 ASN A 396     4583   2749   3749    637    397    -86       N  
ATOM    179  N   ALA A 397      48.139 111.578 120.671  1.00 28.78           N  
ANISOU  179  N   ALA A 397     4568   2966   3402    444     52    486       N  
ATOM    180  CA  ALA A 397      48.316 111.376 122.100  1.00 30.07           C  
ANISOU  180  CA  ALA A 397     4857   3097   3471    436    -52    653       C  
ATOM    181  C   ALA A 397      47.409 112.335 122.886  1.00 28.27           C  
ANISOU  181  C   ALA A 397     4679   3007   3056    281    -20    650       C  
ATOM    182  O   ALA A 397      46.860 111.956 123.919  1.00 30.20           O  
ANISOU  182  O   ALA A 397     5090   3209   3178    202     -7    755       O  
ATOM    183  CB  ALA A 397      49.786 111.603 122.488  1.00 29.73           C  
ANISOU  183  CB  ALA A 397     4712   3106   3476    589   -222    741       C  
ATOM    184  N   SER A 398      47.255 113.563 122.386  1.00 24.65           N  
ANISOU  184  N   SER A 398     4088   2704   2575    245      7    533       N  
ATOM    185  CA  SER A 398      46.478 114.595 123.099  1.00 34.00           C  
ANISOU  185  CA  SER A 398     5310   4007   3601    137     42    504       C  
ATOM    186  C   SER A 398      44.979 114.301 123.134  1.00 31.56           C  
ANISOU  186  C   SER A 398     5061   3680   3249     12    206    472       C  
ATOM    187  O   SER A 398      44.337 114.482 124.157  1.00 28.18           O  
ANISOU  187  O   SER A 398     4740   3293   2676    -64    262    514       O  
ATOM    188  CB  SER A 398      46.718 115.975 122.498  1.00 27.14           C  
ANISOU  188  CB  SER A 398     4293   3265   2754    143     21    396       C  
ATOM    189  OG  SER A 398      48.072 116.375 122.658  1.00 29.98           O  
ANISOU  189  OG  SER A 398     4580   3662   3149    217   -133    438       O  
ATOM    190  N   PHE A 399      44.433 113.845 122.012  1.00 28.84           N  
ANISOU  190  N   PHE A 399     4643   3286   3028    -13    285    392       N  
ATOM    191  CA  PHE A 399      43.006 113.523 121.909  1.00 26.14           C  
ANISOU  191  CA  PHE A 399     4306   2936   2689   -149    421    357       C  
ATOM    192  C   PHE A 399      42.658 112.088 122.308  1.00 31.64           C  
ANISOU  192  C   PHE A 399     5145   3461   3416   -227    466    457       C  
ATOM    193  O   PHE A 399      41.507 111.780 122.557  1.00 26.41           O  
ANISOU  193  O   PHE A 399     4495   2794   2743   -372    583    469       O  
ATOM    194  CB  PHE A 399      42.535 113.722 120.458  1.00 28.39           C  
ANISOU  194  CB  PHE A 399     4449   3256   3083   -163    447    219       C  
ATOM    195  CG  PHE A 399      42.288 115.151 120.093  1.00 30.85           C  
ANISOU  195  CG  PHE A 399     4629   3727   3365   -140    446    139       C  
ATOM    196  CD1 PHE A 399      41.223 115.843 120.658  1.00 31.68           C  
ANISOU  196  CD1 PHE A 399     4697   3927   3414   -205    529    122       C  
ATOM    197  CD2 PHE A 399      43.114 115.807 119.183  1.00 28.38           C  
ANISOU  197  CD2 PHE A 399     4232   3462   3088    -49    375     88       C  
ATOM    198  CE1 PHE A 399      40.987 117.169 120.327  1.00 34.95           C  
ANISOU  198  CE1 PHE A 399     5005   4451   3824   -160    521     51       C  
ATOM    199  CE2 PHE A 399      42.875 117.125 118.840  1.00 27.63           C  
ANISOU  199  CE2 PHE A 399     4042   3480   2977    -35    367     37       C  
ATOM    200  CZ  PHE A 399      41.805 117.805 119.411  1.00 28.15           C  
ANISOU  200  CZ  PHE A 399     4085   3610   3002    -81    430     17       C  
ATOM    201  N   GLY A 400      43.634 111.193 122.331  1.00 26.85           N  
ANISOU  201  N   GLY A 400     4633   2700   2871   -132    378    534       N  
ATOM    202  CA  GLY A 400      43.324 109.808 122.652  1.00 28.56           C  
ANISOU  202  CA  GLY A 400     5009   2702   3139   -202    412    638       C  
ATOM    203  C   GLY A 400      42.653 109.101 121.493  1.00 28.77           C  
ANISOU  203  C   GLY A 400     5001   2613   3316   -285    472    514       C  
ATOM    204  O   GLY A 400      41.849 108.196 121.681  1.00 30.41           O  
ANISOU  204  O   GLY A 400     5305   2678   3571   -437    541    562       O  
ATOM    205  N   LYS A 401      42.993 109.518 120.280  1.00 27.41           N  
ANISOU  205  N   LYS A 401     4701   2503   3209   -201    441    354       N  
ATOM    206  CA  LYS A 401      42.459 108.878 119.080  1.00 33.75           C  
ANISOU  206  CA  LYS A 401     5494   3209   4122   -271    468    208       C  
ATOM    207  C   LYS A 401      43.392 109.149 117.904  1.00 29.44           C  
ANISOU  207  C   LYS A 401     4873   2701   3610   -104    424     74       C  
ATOM    208  O   LYS A 401      44.271 109.989 117.983  1.00 30.38           O  
ANISOU  208  O   LYS A 401     4904   2953   3686     29    386     98       O  
ATOM    209  CB  LYS A 401      41.041 109.371 118.769  1.00 34.53           C  
ANISOU  209  CB  LYS A 401     5473   3446   4203   -459    531    130       C  
ATOM    210  CG  LYS A 401      40.881 110.900 118.838  1.00 33.19           C  
ANISOU  210  CG  LYS A 401     5137   3539   3935   -418    535    106       C  
ATOM    211  CD  LYS A 401      39.452 111.338 118.486  1.00 34.59           C  
ANISOU  211  CD  LYS A 401     5167   3845   4130   -571    588     35       C  
ATOM    212  CE  LYS A 401      39.306 112.861 118.475  1.00 35.97           C  
ANISOU  212  CE  LYS A 401     5193   4239   4235   -497    587      6       C  
ATOM    213  NZ  LYS A 401      37.887 113.333 118.257  1.00 31.27           N  
ANISOU  213  NZ  LYS A 401     4426   3777   3679   -610    636    -44       N  
ATOM    214  N   LYS A 402      43.178 108.447 116.806  1.00 27.89           N  
ANISOU  214  N   LYS A 402     4717   2394   3484   -128    436    -73       N  
ATOM    215  CA  LYS A 402      44.172 108.394 115.742  1.00 36.06           C  
ANISOU  215  CA  LYS A 402     5733   3423   4543     47    430   -195       C  
ATOM    216  C   LYS A 402      43.702 109.179 114.534  1.00 31.51           C  
ANISOU  216  C   LYS A 402     5048   3038   3887     -3    438   -347       C  
ATOM    217  O   LYS A 402      42.652 108.881 113.985  1.00 28.79           O  
ANISOU  217  O   LYS A 402     4727   2674   3537   -162    429   -447       O  
ATOM    218  CB  LYS A 402      44.411 106.935 115.323  1.00 31.96           C  
ANISOU  218  CB  LYS A 402     5394   2610   4141     91    443   -274       C  
ATOM    219  CG  LYS A 402      45.512 106.780 114.288  1.00 34.86           C  
ANISOU  219  CG  LYS A 402     5750   2963   4531    305    477   -410       C  
ATOM    220  CD  LYS A 402      45.806 105.323 114.012  1.00 37.86           C  
ANISOU  220  CD  LYS A 402     6329   3013   5043    386    498   -494       C  
ATOM    221  CE  LYS A 402      46.970 105.189 113.031  1.00 48.85           C  
ANISOU  221  CE  LYS A 402     7695   4409   6457    636    571   -638       C  
ATOM    222  NZ  LYS A 402      47.058 103.804 112.461  1.00 60.09           N  
ANISOU  222  NZ  LYS A 402     9340   5502   7990    707    611   -802       N  
ATOM    223  N   LEU A 403      44.476 110.176 114.129  1.00 25.57           N  
ANISOU  223  N   LEU A 403     4174   2467   3073    119    441   -350       N  
ATOM    224  CA  LEU A 403      44.198 110.892 112.874  1.00 29.31           C  
ANISOU  224  CA  LEU A 403     4574   3112   3452     96    446   -472       C  
ATOM    225  C   LEU A 403      44.169 109.949 111.679  1.00 33.03           C  
ANISOU  225  C   LEU A 403     5165   3474   3910    103    471   -657       C  
ATOM    226  O   LEU A 403      44.944 108.976 111.616  1.00 32.15           O  
ANISOU  226  O   LEU A 403     5160   3182   3875    225    517   -703       O  
ATOM    227  CB  LEU A 403      45.263 111.957 112.618  1.00 26.73           C  
ANISOU  227  CB  LEU A 403     4123   2954   3079    230    467   -424       C  
ATOM    228  CG  LEU A 403      45.274 113.190 113.520  1.00 30.76           C  
ANISOU  228  CG  LEU A 403     4519   3598   3570    209    425   -287       C  
ATOM    229  CD1 LEU A 403      46.646 113.833 113.466  1.00 26.52           C  
ANISOU  229  CD1 LEU A 403     3881   3146   3048    341    438   -228       C  
ATOM    230  CD2 LEU A 403      44.189 114.186 113.087  1.00 24.49           C  
ANISOU  230  CD2 LEU A 403     3658   2951   2698     97    397   -311       C  
ATOM    231  N   ARG A 404      43.291 110.241 110.719  1.00 28.27           N  
ANISOU  231  N   ARG A 404     4554   2980   3209    -14    432   -769       N  
ATOM    232  CA  ARG A 404      43.314 109.525 109.435  1.00 30.58           C  
ANISOU  232  CA  ARG A 404     4978   3212   3428     -8    444   -974       C  
ATOM    233  C   ARG A 404      44.713 109.572 108.830  1.00 29.35           C  
ANISOU  233  C   ARG A 404     4835   3090   3227    210    556  -1018       C  
ATOM    234  O   ARG A 404      45.444 110.562 109.011  1.00 27.95           O  
ANISOU  234  O   ARG A 404     4514   3076   3028    306    595   -897       O  
ATOM    235  CB  ARG A 404      42.311 110.162 108.456  1.00 36.32           C  
ANISOU  235  CB  ARG A 404     5664   4127   4009   -145    354  -1054       C  
ATOM    236  CG  ARG A 404      40.835 110.061 108.887  1.00 36.04           C  
ANISOU  236  CG  ARG A 404     5571   4082   4040   -367    244  -1033       C  
ATOM    237  CD  ARG A 404      39.935 110.915 107.985  1.00 40.39           C  
ANISOU  237  CD  ARG A 404     6025   4859   4462   -461    127  -1070       C  
ATOM    238  NE  ARG A 404      40.141 110.615 106.569  1.00 35.37           N  
ANISOU  238  NE  ARG A 404     5530   4260   3651   -445     93  -1251       N  
ATOM    239  CZ  ARG A 404      39.438 109.720 105.877  1.00 43.23           C  
ANISOU  239  CZ  ARG A 404     6647   5169   4611   -593     -7  -1433       C  
ATOM    240  NH1 ARG A 404      38.462 109.032 106.457  1.00 44.83           N  
ANISOU  240  NH1 ARG A 404     6822   5240   4972   -784    -81  -1443       N  
ATOM    241  NH2 ARG A 404      39.713 109.509 104.594  1.00 41.82           N  
ANISOU  241  NH2 ARG A 404     6627   5038   4226   -564    -29  -1610       N  
ATOM    242  N   ASP A 405      45.095 108.521 108.104  1.00 31.68           N  
ANISOU  242  N   ASP A 405     5294   3228   3516    287    618  -1199       N  
ATOM    243  CA  ASP A 405      46.358 108.555 107.383  1.00 35.05           C  
ANISOU  243  CA  ASP A 405     5716   3714   3888    502    762  -1266       C  
ATOM    244  C   ASP A 405      46.434 109.729 106.394  1.00 40.98           C  
ANISOU  244  C   ASP A 405     6381   4764   4425    488    794  -1267       C  
ATOM    245  O   ASP A 405      47.522 110.281 106.164  1.00 37.37           O  
ANISOU  245  O   ASP A 405     5813   4439   3945    634    917  -1207       O  
ATOM    246  CB  ASP A 405      46.629 107.238 106.653  1.00 39.87           C  
ANISOU  246  CB  ASP A 405     6545   4102   4503    593    840  -1503       C  
ATOM    247  CG  ASP A 405      46.852 106.079 107.606  1.00 54.24           C  
ANISOU  247  CG  ASP A 405     8458   5593   6560    663    831  -1473       C  
ATOM    248  OD1 ASP A 405      47.142 106.330 108.800  1.00 53.05           O  
ANISOU  248  OD1 ASP A 405     8182   5427   6548    697    794  -1252       O  
ATOM    249  OD2 ASP A 405      46.741 104.918 107.153  1.00 60.73           O  
ANISOU  249  OD2 ASP A 405     9498   6160   7417    682    854  -1669       O  
ATOM    250  N   ASP A 406      45.296 110.132 105.827  1.00 33.62           N  
ANISOU  250  N   ASP A 406     5486   3940   3347    308    676  -1313       N  
ATOM    251  CA  ASP A 406      45.326 111.207 104.830  1.00 31.66           C  
ANISOU  251  CA  ASP A 406     5194   3957   2879    296    688  -1294       C  
ATOM    252  C   ASP A 406      45.224 112.619 105.431  1.00 29.13           C  
ANISOU  252  C   ASP A 406     4674   3804   2591    259    633  -1060       C  
ATOM    253  O   ASP A 406      45.022 113.590 104.700  1.00 29.00           O  
ANISOU  253  O   ASP A 406     4627   3980   2411    220    604  -1008       O  
ATOM    254  CB  ASP A 406      44.272 110.991 103.733  1.00 38.49           C  
ANISOU  254  CB  ASP A 406     6209   4877   3538    150    571  -1460       C  
ATOM    255  CG  ASP A 406      42.841 111.182 104.241  1.00 38.15           C  
ANISOU  255  CG  ASP A 406     6097   4830   3569    -51    364  -1402       C  
ATOM    256  OD1 ASP A 406      42.675 111.529 105.417  1.00 32.46           O  
ANISOU  256  OD1 ASP A 406     5231   4072   3032    -68    344  -1239       O  
ATOM    257  OD2 ASP A 406      41.878 110.989 103.471  1.00 38.86           O  
ANISOU  257  OD2 ASP A 406     6269   4965   3530   -193    222  -1523       O  
ATOM    258  N   TYR A 407      45.312 112.732 106.761  1.00 29.67           N  
ANISOU  258  N   TYR A 407     4631   3785   2856    265    607   -923       N  
ATOM    259  CA  TYR A 407      45.176 114.035 107.408  1.00 26.23           C  
ANISOU  259  CA  TYR A 407     4037   3473   2455    229    551   -736       C  
ATOM    260  C   TYR A 407      46.196 115.082 106.928  1.00 31.08           C  
ANISOU  260  C   TYR A 407     4559   4251   2999    310    640   -637       C  
ATOM    261  O   TYR A 407      45.797 116.169 106.508  1.00 28.93           O  
ANISOU  261  O   TYR A 407     4246   4116   2630    250    586   -556       O  
ATOM    262  CB  TYR A 407      45.223 113.953 108.937  1.00 24.04           C  
ANISOU  262  CB  TYR A 407     3690   3082   2362    230    521   -622       C  
ATOM    263  CG  TYR A 407      45.207 115.334 109.546  1.00 24.78           C  
ANISOU  263  CG  TYR A 407     3650   3292   2472    208    477   -465       C  
ATOM    264  CD1 TYR A 407      44.058 116.112 109.510  1.00 21.64           C  
ANISOU  264  CD1 TYR A 407     3214   2973   2033    107    387   -435       C  
ATOM    265  CD2 TYR A 407      46.350 115.873 110.141  1.00 23.47           C  
ANISOU  265  CD2 TYR A 407     3391   3149   2378    292    517   -356       C  
ATOM    266  CE1 TYR A 407      44.047 117.417 110.066  1.00 29.78           C  
ANISOU  266  CE1 TYR A 407     4148   4077   3091    105    353   -309       C  
ATOM    267  CE2 TYR A 407      46.351 117.153 110.690  1.00 26.63           C  
ANISOU  267  CE2 TYR A 407     3698   3625   2794    257    466   -236       C  
ATOM    268  CZ  TYR A 407      45.201 117.918 110.650  1.00 28.67           C  
ANISOU  268  CZ  TYR A 407     3951   3933   3007    171    393   -219       C  
ATOM    269  OH  TYR A 407      45.216 119.195 111.178  1.00 25.56           O  
ANISOU  269  OH  TYR A 407     3490   3580   2641    156    350   -119       O  
ATOM    270  N   LEU A 408      47.491 114.769 106.979  1.00 25.93           N  
ANISOU  270  N   LEU A 408     3863   3579   2411    444    772   -632       N  
ATOM    271  CA  LEU A 408      48.485 115.790 106.624  1.00 30.98           C  
ANISOU  271  CA  LEU A 408     4376   4376   3018    489    866   -515       C  
ATOM    272  C   LEU A 408      48.364 116.142 105.133  1.00 38.11           C  
ANISOU  272  C   LEU A 408     5366   5436   3678    464    937   -568       C  
ATOM    273  O   LEU A 408      48.477 117.300 104.748  1.00 32.44           O  
ANISOU  273  O   LEU A 408     4591   4856   2880    413    940   -436       O  
ATOM    274  CB  LEU A 408      49.917 115.353 106.961  1.00 32.09           C  
ANISOU  274  CB  LEU A 408     4402   4488   3302    640    996   -495       C  
ATOM    275  CG  LEU A 408      50.320 115.320 108.465  1.00 34.25           C  
ANISOU  275  CG  LEU A 408     4561   4658   3794    669    904   -382       C  
ATOM    276  CD1 LEU A 408      51.788 114.957 108.649  1.00 32.72           C  
ANISOU  276  CD1 LEU A 408     4214   4471   3747    830   1010   -349       C  
ATOM    277  CD2 LEU A 408      50.040 116.624 109.117  1.00 27.94           C  
ANISOU  277  CD2 LEU A 408     3677   3928   3010    551    791   -234       C  
ATOM    278  N   ALA A 409      48.108 115.133 104.304  1.00 30.72           N  
ANISOU  278  N   ALA A 409     4594   4465   2614    493    984   -760       N  
ATOM    279  CA  ALA A 409      47.978 115.366 102.872  1.00 31.12           C  
ANISOU  279  CA  ALA A 409     4769   4673   2382    468   1044   -827       C  
ATOM    280  C   ALA A 409      46.782 116.285 102.586  1.00 30.83           C  
ANISOU  280  C   ALA A 409     4763   4731   2221    321    850   -738       C  
ATOM    281  O   ALA A 409      46.864 117.192 101.764  1.00 35.11           O  
ANISOU  281  O   ALA A 409     5323   5438   2580    291    870   -637       O  
ATOM    282  CB  ALA A 409      47.847 114.036 102.121  1.00 33.49           C  
ANISOU  282  CB  ALA A 409     5275   4890   2561    517   1104  -1089       C  
ATOM    283  N   SER A 410      45.679 116.058 103.275  1.00 29.73           N  
ANISOU  283  N   SER A 410     4620   4486   2192    236    668   -759       N  
ATOM    284  CA  SER A 410      44.487 116.864 103.037  1.00 35.08           C  
ANISOU  284  CA  SER A 410     5289   5249   2790    125    478   -681       C  
ATOM    285  C   SER A 410      44.635 118.245 103.696  1.00 39.26           C  
ANISOU  285  C   SER A 410     5664   5819   3432    125    451   -455       C  
ATOM    286  O   SER A 410      43.963 119.196 103.327  1.00 39.25           O  
ANISOU  286  O   SER A 410     5652   5905   3356     78    333   -348       O  
ATOM    287  CB  SER A 410      43.255 116.146 103.570  1.00 29.76           C  
ANISOU  287  CB  SER A 410     4623   4463   2223     29    317   -780       C  
ATOM    288  OG  SER A 410      43.248 116.192 104.989  1.00 36.29           O  
ANISOU  288  OG  SER A 410     5322   5170   3298     37    319   -696       O  
ATOM    289  N   LEU A 411      45.533 118.345 104.666  1.00 37.47           N  
ANISOU  289  N   LEU A 411     5330   5518   3390    183    547   -387       N  
ATOM    290  CA  LEU A 411      45.799 119.608 105.351  1.00 40.44           C  
ANISOU  290  CA  LEU A 411     5582   5904   3880    173    522   -202       C  
ATOM    291  C   LEU A 411      46.633 120.568 104.495  1.00 42.36           C  
ANISOU  291  C   LEU A 411     5815   6272   4006    176    618    -71       C  
ATOM    292  O   LEU A 411      46.336 121.765 104.409  1.00 39.81           O  
ANISOU  292  O   LEU A 411     5473   5979   3674    130    542     78       O  
ATOM    293  CB  LEU A 411      46.528 119.340 106.669  1.00 35.74           C  
ANISOU  293  CB  LEU A 411     4886   5196   3498    216    565   -181       C  
ATOM    294  CG  LEU A 411      47.048 120.565 107.432  1.00 37.36           C  
ANISOU  294  CG  LEU A 411     4978   5396   3821    198    544    -22       C  
ATOM    295  CD1 LEU A 411      45.904 121.342 108.079  1.00 34.69           C  
ANISOU  295  CD1 LEU A 411     4636   5010   3533    146    402     24       C  
ATOM    296  CD2 LEU A 411      48.094 120.166 108.476  1.00 31.09           C  
ANISOU  296  CD2 LEU A 411     4091   4531   3190    248    589    -10       C  
ATOM    297  N   ARG A 412      47.669 120.035 103.855  1.00 39.64           N  
ANISOU  297  N   ARG A 412     5487   5992   3582    233    798   -122       N  
ATOM    298  CA  ARG A 412      48.637 120.855 103.107  1.00 40.20           C  
ANISOU  298  CA  ARG A 412     5523   6194   3559    224    943     15       C  
ATOM    299  C   ARG A 412      48.090 122.024 102.238  1.00 46.06           C  
ANISOU  299  C   ARG A 412     6349   7033   4118    142    870    170       C  
ATOM    300  O   ARG A 412      48.569 123.148 102.363  1.00 51.75           O  
ANISOU  300  O   ARG A 412     6996   7761   4905     90    889    360       O  
ATOM    301  CB  ARG A 412      49.593 119.962 102.305  1.00 38.72           C  
ANISOU  301  CB  ARG A 412     5363   6091   3256    312   1173   -101       C  
ATOM    302  CG  ARG A 412      50.540 120.715 101.381  1.00 41.81           C  
ANISOU  302  CG  ARG A 412     5722   6653   3511    290   1369     37       C  
ATOM    303  CD  ARG A 412      51.651 119.778 100.897  1.00 51.33           C  
ANISOU  303  CD  ARG A 412     6889   7933   4684    414   1639    -91       C  
ATOM    304  NE  ARG A 412      52.343 120.253  99.703  1.00 53.99           N  
ANISOU  304  NE  ARG A 412     7252   8472   4791    394   1870     -6       N  
ATOM    305  CZ  ARG A 412      53.360 119.614  99.130  1.00 56.01           C  
ANISOU  305  CZ  ARG A 412     7454   8789   5040    471   2112   -112       C  
ATOM    306  NH1 ARG A 412      53.807 118.477  99.654  1.00 52.25           N  
ANISOU  306  NH1 ARG A 412     6897   8218   4736    628   2180   -289       N  
ATOM    307  NH2 ARG A 412      53.931 120.106  98.036  1.00 50.15           N  
ANISOU  307  NH2 ARG A 412     6739   8183   4134    387   2278    -42       N  
ATOM    308  N   PRO A 413      47.100 121.773 101.357  1.00 43.48           N  
ANISOU  308  N   PRO A 413     6183   6771   3567    123    767    101       N  
ATOM    309  CA  PRO A 413      46.599 122.880 100.519  1.00 39.90           C  
ANISOU  309  CA  PRO A 413     5818   6409   2934     64    672    277       C  
ATOM    310  C   PRO A 413      45.746 123.926 101.267  1.00 39.26           C  
ANISOU  310  C   PRO A 413     5667   6220   3031     36    465    416       C  
ATOM    311  O   PRO A 413      45.468 124.996 100.717  1.00 44.86           O  
ANISOU  311  O   PRO A 413     6433   6962   3652      5    387    602       O  
ATOM    312  CB  PRO A 413      45.725 122.168  99.486  1.00 43.48           C  
ANISOU  312  CB  PRO A 413     6452   6961   3109     57    574    136       C  
ATOM    313  CG  PRO A 413      45.287 120.922 100.166  1.00 45.57           C  
ANISOU  313  CG  PRO A 413     6691   7114   3510     82    526    -96       C  
ATOM    314  CD  PRO A 413      46.469 120.493 100.998  1.00 48.93           C  
ANISOU  314  CD  PRO A 413     6994   7454   4145    147    724   -131       C  
ATOM    315  N   ARG A 414      45.344 123.606 102.491  1.00 38.49           N  
ANISOU  315  N   ARG A 414     5463   5989   3173     57    389    329       N  
ATOM    316  CA  ARG A 414      44.532 124.479 103.338  1.00 43.03           C  
ANISOU  316  CA  ARG A 414     5965   6453   3930     56    230    414       C  
ATOM    317  C   ARG A 414      45.418 125.303 104.291  1.00 42.80           C  
ANISOU  317  C   ARG A 414     5840   6315   4106     43    298    521       C  
ATOM    318  O   ARG A 414      44.960 126.275 104.899  1.00 32.76           O  
ANISOU  318  O   ARG A 414     4540   4939   2969     44    196    607       O  
ATOM    319  CB  ARG A 414      43.616 123.620 104.230  1.00 33.53           C  
ANISOU  319  CB  ARG A 414     4703   5177   2858     73    141    250       C  
ATOM    320  CG  ARG A 414      42.459 122.893 103.534  1.00 46.90           C  
ANISOU  320  CG  ARG A 414     6454   6946   4420     54     10    137       C  
ATOM    321  CD  ARG A 414      41.311 122.636 104.538  1.00 49.75           C  
ANISOU  321  CD  ARG A 414     6704   7228   4971     49   -104     66       C  
ATOM    322  NE  ARG A 414      41.699 121.607 105.484  1.00 42.95           N  
ANISOU  322  NE  ARG A 414     5815   6273   4231     39      1    -59       N  
ATOM    323  CZ  ARG A 414      41.415 121.572 106.788  1.00 42.60           C  
ANISOU  323  CZ  ARG A 414     5680   6128   4376     43     10    -71       C  
ATOM    324  NH1 ARG A 414      40.676 122.515 107.407  1.00 37.21           N  
ANISOU  324  NH1 ARG A 414     4910   5420   3810     68    -62      5       N  
ATOM    325  NH2 ARG A 414      41.882 120.547 107.486  1.00 35.02           N  
ANISOU  325  NH2 ARG A 414     4734   5088   3485     34     99   -161       N  
ATOM    326  N   LEU A 415      46.680 124.899 104.415  1.00 31.55           N  
ANISOU  326  N   LEU A 415     4363   4913   2712     34    464    503       N  
ATOM    327  CA  LEU A 415      47.525 125.308 105.538  1.00 32.60           C  
ANISOU  327  CA  LEU A 415     4377   4946   3062     13    498    545       C  
ATOM    328  C   LEU A 415      47.782 126.797 105.581  1.00 29.27           C  
ANISOU  328  C   LEU A 415     3951   4457   2714    -58    459    734       C  
ATOM    329  O   LEU A 415      48.073 127.401 104.561  1.00 31.59           O  
ANISOU  329  O   LEU A 415     4299   4819   2884   -106    515    875       O  
ATOM    330  CB  LEU A 415      48.861 124.563 105.510  1.00 31.07           C  
ANISOU  330  CB  LEU A 415     4093   4817   2895     28    672    504       C  
ATOM    331  CG  LEU A 415      49.733 124.700 106.766  1.00 33.39           C  
ANISOU  331  CG  LEU A 415     4243   5026   3417     13    666    519       C  
ATOM    332  CD1 LEU A 415      49.023 124.113 107.988  1.00 27.74           C  
ANISOU  332  CD1 LEU A 415     3540   4198   2802     58    546    399       C  
ATOM    333  CD2 LEU A 415      51.092 124.039 106.546  1.00 40.99           C  
ANISOU  333  CD2 LEU A 415     5076   6080   4419     47    838    507       C  
ATOM    334  N   HIS A 416      47.690 127.376 106.776  1.00 31.80           N  
ANISOU  334  N   HIS A 416     4226   4631   3225    -72    368    733       N  
ATOM    335  CA  HIS A 416      47.977 128.798 106.998  1.00 30.66           C  
ANISOU  335  CA  HIS A 416     4094   4366   3191   -148    318    883       C  
ATOM    336  C   HIS A 416      49.292 128.947 107.772  1.00 29.00           C  
ANISOU  336  C   HIS A 416     3764   4118   3137   -233    370    898       C  
ATOM    337  O   HIS A 416      50.237 129.586 107.313  1.00 27.96           O  
ANISOU  337  O   HIS A 416     3586   4003   3035   -339    444   1040       O  
ATOM    338  CB  HIS A 416      46.811 129.431 107.774  1.00 35.46           C  
ANISOU  338  CB  HIS A 416     4758   4821   3892    -93    166    845       C  
ATOM    339  CG  HIS A 416      47.040 130.856 108.184  1.00 41.80           C  
ANISOU  339  CG  HIS A 416     5603   5442   4836   -155    101    956       C  
ATOM    340  ND1 HIS A 416      47.650 131.202 109.371  1.00 41.61           N  
ANISOU  340  ND1 HIS A 416     5544   5296   4969   -213     73    900       N  
ATOM    341  CD2 HIS A 416      46.717 132.022 107.576  1.00 45.94           C  
ANISOU  341  CD2 HIS A 416     6223   5862   5368   -168     43   1116       C  
ATOM    342  CE1 HIS A 416      47.706 132.519 109.471  1.00 36.70           C  
ANISOU  342  CE1 HIS A 416     4999   4494   4452   -271      7   1000       C  
ATOM    343  NE2 HIS A 416      47.142 133.040 108.398  1.00 47.18           N  
ANISOU  343  NE2 HIS A 416     6407   5816   5703   -238     -7   1141       N  
ATOM    344  N   SER A 417      49.365 128.330 108.947  1.00 27.11           N  
ANISOU  344  N   SER A 417     3467   3838   2995   -197    325    763       N  
ATOM    345  CA  SER A 417      50.612 128.316 109.715  1.00 31.04           C  
ANISOU  345  CA  SER A 417     3834   4326   3633   -267    336    768       C  
ATOM    346  C   SER A 417      50.523 127.237 110.785  1.00 29.09           C  
ANISOU  346  C   SER A 417     3557   4079   3419   -186    291    620       C  
ATOM    347  O   SER A 417      49.439 126.761 111.094  1.00 26.72           O  
ANISOU  347  O   SER A 417     3346   3749   3059   -108    251    523       O  
ATOM    348  CB  SER A 417      50.825 129.671 110.396  1.00 31.93           C  
ANISOU  348  CB  SER A 417     3974   4274   3884   -382    224    835       C  
ATOM    349  OG  SER A 417      49.670 129.986 111.169  1.00 33.72           O  
ANISOU  349  OG  SER A 417     4329   4368   4115   -316    109    741       O  
ATOM    350  N   ILE A 418      51.665 126.841 111.333  1.00 29.10           N  
ANISOU  350  N   ILE A 418     3420   4117   3520   -208    298    619       N  
ATOM    351  CA  ILE A 418      51.685 125.898 112.445  1.00 31.49           C  
ANISOU  351  CA  ILE A 418     3709   4401   3855   -137    230    516       C  
ATOM    352  C   ILE A 418      52.595 126.440 113.550  1.00 29.76           C  
ANISOU  352  C   ILE A 418     3407   4131   3768   -227    100    542       C  
ATOM    353  O   ILE A 418      53.712 126.894 113.266  1.00 28.91           O  
ANISOU  353  O   ILE A 418     3144   4074   3767   -317    117    635       O  
ATOM    354  CB  ILE A 418      52.184 124.487 111.996  1.00 26.21           C  
ANISOU  354  CB  ILE A 418     2956   3837   3168    -25    344    474       C  
ATOM    355  CG1 ILE A 418      51.256 123.931 110.910  1.00 34.58           C  
ANISOU  355  CG1 ILE A 418     4126   4937   4075     42    446    418       C  
ATOM    356  CG2 ILE A 418      52.263 123.509 113.209  1.00 26.22           C  
ANISOU  356  CG2 ILE A 418     2958   3790   3214     51    255    403       C  
ATOM    357  CD1 ILE A 418      51.696 122.605 110.297  1.00 31.78           C  
ANISOU  357  CD1 ILE A 418     3731   4656   3687    154    577    349       C  
ATOM    358  N   TYR A 419      52.113 126.387 114.794  1.00 25.70           N  
ANISOU  358  N   TYR A 419     2994   3531   3238   -214    -28    461       N  
ATOM    359  CA  TYR A 419      52.910 126.750 115.959  1.00 26.73           C  
ANISOU  359  CA  TYR A 419     3083   3624   3451   -294   -187    460       C  
ATOM    360  C   TYR A 419      53.197 125.453 116.724  1.00 26.56           C  
ANISOU  360  C   TYR A 419     3028   3653   3410   -192   -232    425       C  
ATOM    361  O   TYR A 419      52.299 124.640 116.940  1.00 27.49           O  
ANISOU  361  O   TYR A 419     3266   3752   3428    -95   -190    363       O  
ATOM    362  CB  TYR A 419      52.161 127.708 116.894  1.00 26.73           C  
ANISOU  362  CB  TYR A 419     3268   3482   3406   -352   -303    384       C  
ATOM    363  CG  TYR A 419      51.703 129.034 116.314  1.00 28.29           C  
ANISOU  363  CG  TYR A 419     3546   3570   3633   -426   -284    412       C  
ATOM    364  CD1 TYR A 419      50.682 129.096 115.372  1.00 29.29           C  
ANISOU  364  CD1 TYR A 419     3739   3692   3698   -349   -171    427       C  
ATOM    365  CD2 TYR A 419      52.267 130.232 116.749  1.00 31.13           C  
ANISOU  365  CD2 TYR A 419     3929   3811   4088   -575   -404    424       C  
ATOM    366  CE1 TYR A 419      50.264 130.319 114.845  1.00 35.94           C  
ANISOU  366  CE1 TYR A 419     4663   4416   4576   -395   -175    478       C  
ATOM    367  CE2 TYR A 419      51.851 131.447 116.242  1.00 35.47           C  
ANISOU  367  CE2 TYR A 419     4577   4217   4684   -634   -394    462       C  
ATOM    368  CZ  TYR A 419      50.849 131.488 115.295  1.00 33.42           C  
ANISOU  368  CZ  TYR A 419     4380   3955   4365   -531   -278    499       C  
ATOM    369  OH  TYR A 419      50.435 132.704 114.805  1.00 35.75           O  
ANISOU  369  OH  TYR A 419     4780   4089   4713   -570   -288    559       O  
ATOM    370  N   VAL A 420      54.444 125.250 117.117  1.00 28.84           N  
ANISOU  370  N   VAL A 420     3145   4002   3811   -216   -323    480       N  
ATOM    371  CA  VAL A 420      54.810 124.058 117.886  1.00 29.48           C  
ANISOU  371  CA  VAL A 420     3195   4115   3891   -105   -398    477       C  
ATOM    372  C   VAL A 420      55.741 124.493 119.010  1.00 34.06           C  
ANISOU  372  C   VAL A 420     3702   4704   4536   -198   -633    507       C  
ATOM    373  O   VAL A 420      56.739 125.174 118.766  1.00 29.23           O  
ANISOU  373  O   VAL A 420     2894   4143   4070   -310   -687    569       O  
ATOM    374  CB  VAL A 420      55.585 123.019 117.050  1.00 34.20           C  
ANISOU  374  CB  VAL A 420     3595   4808   4591     25   -271    526       C  
ATOM    375  CG1 VAL A 420      55.751 121.735 117.852  1.00 44.04           C  
ANISOU  375  CG1 VAL A 420     4863   6035   5836    168   -352    528       C  
ATOM    376  CG2 VAL A 420      54.881 122.727 115.772  1.00 41.12           C  
ANISOU  376  CG2 VAL A 420     4530   5696   5398     85    -52    489       C  
ATOM    377  N   SER A 421      55.431 124.087 120.234  1.00 32.23           N  
ANISOU  377  N   SER A 421     3625   4430   4189   -168   -778    471       N  
ATOM    378  CA  SER A 421      56.302 124.414 121.346  1.00 38.78           C  
ANISOU  378  CA  SER A 421     4410   5282   5042   -255  -1038    494       C  
ATOM    379  C   SER A 421      57.560 123.569 121.272  1.00 41.18           C  
ANISOU  379  C   SER A 421     4437   5695   5513   -165  -1112    604       C  
ATOM    380  O   SER A 421      57.579 122.498 120.647  1.00 36.35           O  
ANISOU  380  O   SER A 421     3750   5110   4953      4   -963    639       O  
ATOM    381  CB  SER A 421      55.610 124.155 122.675  1.00 36.41           C  
ANISOU  381  CB  SER A 421     4381   4927   4527   -239  -1161    436       C  
ATOM    382  OG  SER A 421      55.625 122.773 122.948  1.00 38.41           O  
ANISOU  382  OG  SER A 421     4643   5203   4746    -81  -1155    501       O  
ATOM    383  N   GLU A 422      58.596 124.091 121.919  1.00 46.66           N  
ANISOU  383  N   GLU A 422     4983   6445   6302   -280  -1352    646       N  
ATOM    384  CA  GLU A 422      59.919 123.485 122.074  1.00 61.32           C  
ANISOU  384  CA  GLU A 422     6530   8422   8347   -213  -1495    758       C  
ATOM    385  C   GLU A 422      59.992 121.962 121.939  1.00 57.25           C  
ANISOU  385  C   GLU A 422     5967   7923   7862     48  -1414    821       C  
ATOM    386  O   GLU A 422      60.549 121.443 120.972  1.00 65.24           O  
ANISOU  386  O   GLU A 422     6736   9001   9054    169  -1242    866       O  
ATOM    387  CB  GLU A 422      60.493 123.920 123.432  1.00 72.18           C  
ANISOU  387  CB  GLU A 422     7932   9819   9675   -340  -1861    765       C  
ATOM    388  CG  GLU A 422      61.946 123.548 123.711  1.00 83.37           C  
ANISOU  388  CG  GLU A 422     8986  11377  11313   -311  -2087    889       C  
ATOM    389  CD  GLU A 422      62.472 124.198 124.993  1.00 89.27           C  
ANISOU  389  CD  GLU A 422     9776  12150  11992   -493  -2486    876       C  
ATOM    390  OE1 GLU A 422      61.776 125.080 125.542  1.00 83.45           O  
ANISOU  390  OE1 GLU A 422     9344  11311  11051   -658  -2550    751       O  
ATOM    391  OE2 GLU A 422      63.576 123.830 125.455  1.00 96.02           O  
ANISOU  391  OE2 GLU A 422    10361  13126  12994   -464  -2743    983       O  
ATOM    392  N   GLY A 423      59.444 121.243 122.906  1.00 43.13           N  
ANISOU  392  N   GLY A 423     4424   6067   5897    134  -1526    823       N  
ATOM    393  CA  GLY A 423      59.604 119.798 122.925  1.00 39.89           C  
ANISOU  393  CA  GLY A 423     3987   5633   5536    372  -1498    903       C  
ATOM    394  C   GLY A 423      58.394 119.074 122.370  1.00 40.98           C  
ANISOU  394  C   GLY A 423     4360   5653   5557    469  -1235    838       C  
ATOM    395  O   GLY A 423      58.131 117.926 122.724  1.00 36.79           O  
ANISOU  395  O   GLY A 423     3956   5037   4984    619  -1238    887       O  
ATOM    396  N   TYR A 424      57.660 119.754 121.494  1.00 37.23           N  
ANISOU  396  N   TYR A 424     3942   5164   5038    374  -1024    738       N  
ATOM    397  CA  TYR A 424      56.411 119.222 120.947  1.00 35.26           C  
ANISOU  397  CA  TYR A 424     3906   4818   4672    426   -802    662       C  
ATOM    398  C   TYR A 424      55.430 118.799 122.055  1.00 38.05           C  
ANISOU  398  C   TYR A 424     4563   5077   4816    413   -873    658       C  
ATOM    399  O   TYR A 424      54.876 117.705 122.023  1.00 37.98           O  
ANISOU  399  O   TYR A 424     4681   4978   4774    516   -783    671       O  
ATOM    400  CB  TYR A 424      56.685 118.069 119.975  1.00 36.19           C  
ANISOU  400  CB  TYR A 424     3915   4913   4922    615   -626    669       C  
ATOM    401  CG  TYR A 424      57.224 118.498 118.614  1.00 33.60           C  
ANISOU  401  CG  TYR A 424     3360   4682   4724    617   -441    637       C  
ATOM    402  CD1 TYR A 424      58.492 119.058 118.485  1.00 32.43           C  
ANISOU  402  CD1 TYR A 424     2908   4663   4751    589   -505    706       C  
ATOM    403  CD2 TYR A 424      56.474 118.305 117.458  1.00 31.80           C  
ANISOU  403  CD2 TYR A 424     3219   4429   4436    639   -203    546       C  
ATOM    404  CE1 TYR A 424      58.994 119.439 117.228  1.00 36.36           C  
ANISOU  404  CE1 TYR A 424     3199   5265   5352    579   -298    697       C  
ATOM    405  CE2 TYR A 424      56.957 118.672 116.216  1.00 33.31           C  
ANISOU  405  CE2 TYR A 424     3236   4721   4698    640    -22    528       C  
ATOM    406  CZ  TYR A 424      58.212 119.238 116.103  1.00 34.54           C  
ANISOU  406  CZ  TYR A 424     3097   5007   5019    610    -52    609       C  
ATOM    407  OH  TYR A 424      58.674 119.600 114.861  1.00 41.79           O  
ANISOU  407  OH  TYR A 424     3851   6040   5989    598    163    607       O  
ATOM    408  N   ASN A 425      55.240 119.682 123.030  1.00 35.54           N  
ANISOU  408  N   ASN A 425     4368   4777   4357    276  -1025    637       N  
ATOM    409  CA  ASN A 425      54.271 119.512 124.111  1.00 31.79           C  
ANISOU  409  CA  ASN A 425     4189   4244   3645    238  -1058    620       C  
ATOM    410  C   ASN A 425      52.958 120.268 123.860  1.00 26.38           C  
ANISOU  410  C   ASN A 425     3658   3525   2840    143   -883    494       C  
ATOM    411  O   ASN A 425      52.027 120.178 124.657  1.00 27.36           O  
ANISOU  411  O   ASN A 425     4006   3615   2774    112   -851    465       O  
ATOM    412  CB  ASN A 425      54.829 120.118 125.406  1.00 42.88           C  
ANISOU  412  CB  ASN A 425     5666   5699   4926    147  -1330    643       C  
ATOM    413  CG  ASN A 425      56.139 119.515 125.835  1.00 59.98           C  
ANISOU  413  CG  ASN A 425     7667   7919   7203    231  -1569    781       C  
ATOM    414  OD1 ASN A 425      56.359 118.310 125.713  1.00 71.82           O  
ANISOU  414  OD1 ASN A 425     9129   9377   8783    392  -1548    885       O  
ATOM    415  ND2 ASN A 425      57.016 120.352 126.374  1.00 55.68           N  
ANISOU  415  ND2 ASN A 425     7024   7457   6676    122  -1816    782       N  
ATOM    416  N   ALA A 426      52.918 121.076 122.812  1.00 25.25           N  
ANISOU  416  N   ALA A 426     3390   3400   2806     98   -777    430       N  
ATOM    417  CA  ALA A 426      51.722 121.855 122.465  1.00 25.61           C  
ANISOU  417  CA  ALA A 426     3547   3410   2775     35   -632    325       C  
ATOM    418  C   ALA A 426      51.862 122.293 121.020  1.00 26.18           C  
ANISOU  418  C   ALA A 426     3453   3503   2993     33   -511    313       C  
ATOM    419  O   ALA A 426      52.976 122.541 120.545  1.00 27.11           O  
ANISOU  419  O   ALA A 426     3381   3672   3249     19   -562    366       O  
ATOM    420  CB  ALA A 426      51.564 123.095 123.368  1.00 24.96           C  
ANISOU  420  CB  ALA A 426     3594   3309   2580    -77   -742    247       C  
ATOM    421  N   ALA A 427      50.739 122.384 120.320  1.00 25.86           N  
ANISOU  421  N   ALA A 427     3473   3436   2917     43   -351    256       N  
ATOM    422  CA  ALA A 427      50.770 122.755 118.912  1.00 25.47           C  
ANISOU  422  CA  ALA A 427     3305   3415   2957     43   -239    257       C  
ATOM    423  C   ALA A 427      49.434 123.334 118.472  1.00 23.90           C  
ANISOU  423  C   ALA A 427     3202   3184   2696     25   -142    192       C  
ATOM    424  O   ALA A 427      48.384 122.967 118.984  1.00 25.04           O  
ANISOU  424  O   ALA A 427     3460   3300   2753     44   -100    143       O  
ATOM    425  CB  ALA A 427      51.151 121.546 118.021  1.00 23.49           C  
ANISOU  425  CB  ALA A 427     2956   3199   2770    144   -141    286       C  
ATOM    426  N   ALA A 428      49.494 124.252 117.516  1.00 22.85           N  
ANISOU  426  N   ALA A 428     3007   3058   2615    -13   -107    209       N  
ATOM    427  CA  ALA A 428      48.285 124.788 116.896  1.00 25.16           C  
ANISOU  427  CA  ALA A 428     3361   3327   2872     -5    -34    172       C  
ATOM    428  C   ALA A 428      48.447 124.729 115.390  1.00 24.42           C  
ANISOU  428  C   ALA A 428     3182   3296   2799      8     49    223       C  
ATOM    429  O   ALA A 428      49.401 125.296 114.827  1.00 24.98           O  
ANISOU  429  O   ALA A 428     3167   3392   2930    -41     49    297       O  
ATOM    430  CB  ALA A 428      48.031 126.228 117.354  1.00 22.66           C  
ANISOU  430  CB  ALA A 428     3116   2923   2570    -58    -98    149       C  
ATOM    431  N   ILE A 429      47.505 124.058 114.741  1.00 23.78           N  
ANISOU  431  N   ILE A 429     3129   3245   2659     57    120    184       N  
ATOM    432  CA  ILE A 429      47.513 123.929 113.293  1.00 25.09           C  
ANISOU  432  CA  ILE A 429     3259   3484   2792     70    191    211       C  
ATOM    433  C   ILE A 429      46.384 124.779 112.713  1.00 24.64           C  
ANISOU  433  C   ILE A 429     3248   3417   2695     66    172    221       C  
ATOM    434  O   ILE A 429      45.206 124.516 112.976  1.00 26.94           O  
ANISOU  434  O   ILE A 429     3574   3697   2966     93    159    159       O  
ATOM    435  CB  ILE A 429      47.301 122.467 112.852  1.00 23.04           C  
ANISOU  435  CB  ILE A 429     3011   3261   2483    124    258    144       C  
ATOM    436  CG1 ILE A 429      48.440 121.583 113.358  1.00 24.48           C  
ANISOU  436  CG1 ILE A 429     3142   3434   2727    167    274    148       C  
ATOM    437  CG2 ILE A 429      47.228 122.387 111.313  1.00 26.08           C  
ANISOU  437  CG2 ILE A 429     3395   3730   2782    133    327    147       C  
ATOM    438  CD1 ILE A 429      48.236 120.084 113.008  1.00 25.27           C  
ANISOU  438  CD1 ILE A 429     3285   3513   2802    232    337     71       C  
ATOM    439  N   LEU A 430      46.759 125.792 111.936  1.00 25.90           N  
ANISOU  439  N   LEU A 430     3398   3583   2860     31    169    315       N  
ATOM    440  CA  LEU A 430      45.804 126.750 111.373  1.00 24.97           C  
ANISOU  440  CA  LEU A 430     3328   3434   2723     44    124    361       C  
ATOM    441  C   LEU A 430      45.676 126.625 109.865  1.00 23.71           C  
ANISOU  441  C   LEU A 430     3181   3379   2448     48    157    425       C  
ATOM    442  O   LEU A 430      46.689 126.460 109.160  1.00 24.91           O  
ANISOU  442  O   LEU A 430     3308   3604   2553     12    237    483       O  
ATOM    443  CB  LEU A 430      46.238 128.173 111.695  1.00 25.42           C  
ANISOU  443  CB  LEU A 430     3413   3374   2871     -6     72    443       C  
ATOM    444  CG  LEU A 430      46.046 128.511 113.179  1.00 34.71           C  
ANISOU  444  CG  LEU A 430     4629   4435   4124      0     17    352       C  
ATOM    445  CD1 LEU A 430      47.290 128.181 113.971  1.00 31.77           C  
ANISOU  445  CD1 LEU A 430     4216   4066   3789    -70      4    337       C  
ATOM    446  CD2 LEU A 430      45.676 129.947 113.326  1.00 34.67           C  
ANISOU  446  CD2 LEU A 430     4701   4278   4196      2    -46    386       C  
ATOM    447  N   THR A 431      44.431 126.721 109.385  1.00 25.79           N  
ANISOU  447  N   THR A 431     3474   3663   2661     94     95    414       N  
ATOM    448  CA  THR A 431      44.140 126.738 107.954  1.00 27.29           C  
ANISOU  448  CA  THR A 431     3706   3957   2707     96     80    481       C  
ATOM    449  C   THR A 431      43.503 128.078 107.573  1.00 34.05           C  
ANISOU  449  C   THR A 431     4602   4748   3587    124    -22    613       C  
ATOM    450  O   THR A 431      43.005 128.805 108.446  1.00 25.38           O  
ANISOU  450  O   THR A 431     3490   3523   2629    167    -77    604       O  
ATOM    451  CB  THR A 431      43.175 125.585 107.567  1.00 31.86           C  
ANISOU  451  CB  THR A 431     4281   4626   3196    120     48    360       C  
ATOM    452  OG1 THR A 431      42.012 125.632 108.398  1.00 29.37           O  
ANISOU  452  OG1 THR A 431     3910   4259   2992    157    -26    299       O  
ATOM    453  CG2 THR A 431      43.846 124.233 107.778  1.00 30.15           C  
ANISOU  453  CG2 THR A 431     4060   4439   2957    103    149    241       C  
ATOM    454  N   MET A 432      43.526 128.406 106.280  1.00 25.17           N  
ANISOU  454  N   MET A 432     3543   3704   2317    110    -43    736       N  
ATOM    455  CA  MET A 432      42.771 129.541 105.768  1.00 30.81           C  
ANISOU  455  CA  MET A 432     4309   4361   3037    159   -170    881       C  
ATOM    456  C   MET A 432      41.531 128.958 105.129  1.00 39.16           C  
ANISOU  456  C   MET A 432     5349   5541   3991    218   -289    829       C  
ATOM    457  O   MET A 432      41.633 128.233 104.149  1.00 36.58           O  
ANISOU  457  O   MET A 432     5073   5365   3460    179   -280    812       O  
ATOM    458  CB  MET A 432      43.568 130.348 104.735  1.00 31.00           C  
ANISOU  458  CB  MET A 432     4435   4394   2949     93   -135   1091       C  
ATOM    459  CG  MET A 432      42.809 131.589 104.206  1.00 37.52           C  
ANISOU  459  CG  MET A 432     5342   5123   3791    154   -286   1280       C  
ATOM    460  SD  MET A 432      42.585 132.826 105.531  1.00 39.73           S  
ANISOU  460  SD  MET A 432     5607   5108   4381    214   -341   1283       S  
ATOM    461  CE  MET A 432      44.234 133.531 105.637  1.00 45.70           C  
ANISOU  461  CE  MET A 432     6422   5752   5192     40   -214   1407       C  
ATOM    462  N   GLU A 433      40.363 129.238 105.707  1.00 32.82           N  
ANISOU  462  N   GLU A 433     4463   4679   3330    309   -398    788       N  
ATOM    463  CA  GLU A 433      39.116 128.672 105.211  1.00 27.12           C  
ANISOU  463  CA  GLU A 433     3669   4081   2554    350   -532    733       C  
ATOM    464  C   GLU A 433      38.403 129.669 104.306  1.00 29.46           C  
ANISOU  464  C   GLU A 433     3996   4383   2814    433   -713    915       C  
ATOM    465  O   GLU A 433      38.402 130.865 104.598  1.00 32.96           O  
ANISOU  465  O   GLU A 433     4463   4667   3391    511   -739   1038       O  
ATOM    466  CB  GLU A 433      38.221 128.254 106.382  1.00 32.02           C  
ANISOU  466  CB  GLU A 433     4136   4667   3363    395   -524    583       C  
ATOM    467  CG  GLU A 433      38.818 127.119 107.211  1.00 27.49           C  
ANISOU  467  CG  GLU A 433     3552   4095   2798    311   -373    424       C  
ATOM    468  CD  GLU A 433      39.008 125.847 106.403  1.00 33.56           C  
ANISOU  468  CD  GLU A 433     4364   4994   3394    222   -367    341       C  
ATOM    469  OE1 GLU A 433      38.166 125.542 105.534  1.00 37.13           O  
ANISOU  469  OE1 GLU A 433     4795   5558   3755    212   -501    332       O  
ATOM    470  OE2 GLU A 433      40.000 125.151 106.632  1.00 30.55           O  
ANISOU  470  OE2 GLU A 433     4038   4598   2970    168   -238    277       O  
ATOM    471  N   PRO A 434      37.820 129.182 103.189  1.00 38.69           N  
ANISOU  471  N   PRO A 434     5182   5723   3793    416   -853    933       N  
ATOM    472  CA  PRO A 434      37.163 130.076 102.223  1.00 40.83           C  
ANISOU  472  CA  PRO A 434     5498   6024   3993    498  -1061   1134       C  
ATOM    473  C   PRO A 434      35.782 130.483 102.724  1.00 39.52           C  
ANISOU  473  C   PRO A 434     5136   5819   4062    643  -1221   1126       C  
ATOM    474  O   PRO A 434      34.769 130.014 102.213  1.00 37.58           O  
ANISOU  474  O   PRO A 434     4781   5724   3774    659  -1403   1095       O  
ATOM    475  CB  PRO A 434      37.073 129.226 100.931  1.00 35.18           C  
ANISOU  475  CB  PRO A 434     4878   5531   2958    410  -1158   1114       C  
ATOM    476  CG  PRO A 434      36.995 127.787 101.445  1.00 38.29           C  
ANISOU  476  CG  PRO A 434     5183   5994   3370    322  -1068    846       C  
ATOM    477  CD  PRO A 434      37.866 127.780 102.719  1.00 39.41           C  
ANISOU  477  CD  PRO A 434     5290   5978   3706    312   -831    772       C  
ATOM    478  N   VAL A 435      35.754 131.335 103.744  1.00 35.19           N  
ANISOU  478  N   VAL A 435     4534   5072   3766    747  -1148   1139       N  
ATOM    479  CA  VAL A 435      34.500 131.861 104.275  1.00 36.27           C  
ANISOU  479  CA  VAL A 435     4478   5155   4150    922  -1255   1132       C  
ATOM    480  C   VAL A 435      34.795 133.286 104.724  1.00 36.01           C  
ANISOU  480  C   VAL A 435     4537   4858   4287   1050  -1223   1258       C  
ATOM    481  O   VAL A 435      35.901 133.565 105.183  1.00 34.60           O  
ANISOU  481  O   VAL A 435     4502   4540   4102    966  -1066   1251       O  
ATOM    482  CB  VAL A 435      33.955 130.975 105.445  1.00 35.32           C  
ANISOU  482  CB  VAL A 435     4156   5080   4186    905  -1131    896       C  
ATOM    483  CG1 VAL A 435      34.987 130.849 106.557  1.00 31.10           C  
ANISOU  483  CG1 VAL A 435     3713   4413   3691    831   -890    783       C  
ATOM    484  CG2 VAL A 435      32.613 131.498 105.965  1.00 39.43           C  
ANISOU  484  CG2 VAL A 435     4437   5577   4967   1095  -1207    884       C  
ATOM    485  N   LEU A 436      33.825 134.187 104.558  1.00 38.57           N  
ANISOU  485  N   LEU A 436     4777   5104   4772   1251  -1387   1375       N  
ATOM    486  CA  LEU A 436      34.043 135.611 104.800  1.00 47.36           C  
ANISOU  486  CA  LEU A 436     6016   5928   6049   1387  -1392   1515       C  
ATOM    487  C   LEU A 436      35.212 136.135 103.970  1.00 49.43           C  
ANISOU  487  C   LEU A 436     6552   6105   6124   1256  -1392   1724       C  
ATOM    488  O   LEU A 436      35.922 137.043 104.403  1.00 47.81           O  
ANISOU  488  O   LEU A 436     6496   5643   6027   1249  -1305   1783       O  
ATOM    489  CB  LEU A 436      34.329 135.879 106.286  1.00 48.08           C  
ANISOU  489  CB  LEU A 436     6098   5826   6346   1418  -1180   1325       C  
ATOM    490  CG  LEU A 436      33.220 136.072 107.328  1.00 53.10           C  
ANISOU  490  CG  LEU A 436     6522   6407   7244   1623  -1132   1166       C  
ATOM    491  CD1 LEU A 436      31.954 135.280 107.023  1.00 52.48           C  
ANISOU  491  CD1 LEU A 436     6154   6590   7194   1689  -1241   1121       C  
ATOM    492  CD2 LEU A 436      33.764 135.727 108.720  1.00 43.69           C  
ANISOU  492  CD2 LEU A 436     5357   5149   6094   1541   -888    932       C  
ATOM    493  N   GLY A 437      35.432 135.551 102.795  1.00 47.70           N  
ANISOU  493  N   GLY A 437     6403   6101   5617   1137  -1476   1827       N  
ATOM    494  CA  GLY A 437      36.545 135.955 101.951  1.00 48.14           C  
ANISOU  494  CA  GLY A 437     6707   6122   5462    998  -1436   2032       C  
ATOM    495  C   GLY A 437      37.912 135.441 102.386  1.00 45.50           C  
ANISOU  495  C   GLY A 437     6444   5792   5050    792  -1181   1918       C  
ATOM    496  O   GLY A 437      38.941 135.864 101.856  1.00 48.66           O  
ANISOU  496  O   GLY A 437     7016   6145   5328    666  -1100   2082       O  
ATOM    497  N   GLY A 438      37.938 134.526 103.351  1.00 38.65           N  
ANISOU  497  N   GLY A 438     5436   4989   4261    756  -1053   1653       N  
ATOM    498  CA  GLY A 438      39.198 133.974 103.805  1.00 34.10           C  
ANISOU  498  CA  GLY A 438     4900   4426   3630    587   -840   1546       C  
ATOM    499  C   GLY A 438      39.393 134.230 105.288  1.00 38.32           C  
ANISOU  499  C   GLY A 438     5374   4773   4411    610   -734   1389       C  
ATOM    500  O   GLY A 438      39.796 135.316 105.681  1.00 40.07           O  
ANISOU  500  O   GLY A 438     5688   4761   4777    619   -722   1472       O  
ATOM    501  N   THR A 439      39.110 133.227 106.115  1.00 33.89           N  
ANISOU  501  N   THR A 439     4682   4308   3888    608   -661   1163       N  
ATOM    502  CA  THR A 439      39.219 133.392 107.563  1.00 31.30           C  
ANISOU  502  CA  THR A 439     4315   3832   3745    632   -563   1005       C  
ATOM    503  C   THR A 439      40.081 132.278 108.149  1.00 30.66           C  
ANISOU  503  C   THR A 439     4208   3852   3590    496   -421    856       C  
ATOM    504  O   THR A 439      39.833 131.098 107.879  1.00 29.30           O  
ANISOU  504  O   THR A 439     3962   3863   3307    462   -403    771       O  
ATOM    505  CB  THR A 439      37.837 133.306 108.250  1.00 32.91           C  
ANISOU  505  CB  THR A 439     4368   4042   4095    795   -601    878       C  
ATOM    506  OG1 THR A 439      36.898 134.165 107.581  1.00 35.98           O  
ANISOU  506  OG1 THR A 439     4733   4376   4560    955   -760   1020       O  
ATOM    507  CG2 THR A 439      37.938 133.671 109.743  1.00 31.11           C  
ANISOU  507  CG2 THR A 439     4148   3647   4025    835   -487    722       C  
ATOM    508  N   PRO A 440      41.090 132.649 108.952  1.00 28.79           N  
ANISOU  508  N   PRO A 440     4033   3482   3423    418   -338    826       N  
ATOM    509  CA  PRO A 440      41.941 131.686 109.670  1.00 27.53           C  
ANISOU  509  CA  PRO A 440     3841   3394   3224    314   -228    697       C  
ATOM    510  C   PRO A 440      41.103 130.779 110.577  1.00 28.17           C  
ANISOU  510  C   PRO A 440     3829   3544   3330    374   -193    517       C  
ATOM    511  O   PRO A 440      40.167 131.236 111.238  1.00 28.40           O  
ANISOU  511  O   PRO A 440     3829   3497   3466    482   -210    454       O  
ATOM    512  CB  PRO A 440      42.866 132.582 110.502  1.00 24.71           C  
ANISOU  512  CB  PRO A 440     3560   2846   2981    247   -209    701       C  
ATOM    513  CG  PRO A 440      42.891 133.924 109.708  1.00 26.81           C  
ANISOU  513  CG  PRO A 440     3927   2959   3301    254   -284    893       C  
ATOM    514  CD  PRO A 440      41.507 134.051 109.173  1.00 32.95           C  
ANISOU  514  CD  PRO A 440     4674   3766   4077    417   -370    925       C  
ATOM    515  N   TYR A 441      41.446 129.498 110.601  1.00 25.17           N  
ANISOU  515  N   TYR A 441     3406   3300   2857    305   -130    442       N  
ATOM    516  CA  TYR A 441      40.674 128.509 111.328  1.00 23.27           C  
ANISOU  516  CA  TYR A 441     3088   3126   2626    328    -90    303       C  
ATOM    517  C   TYR A 441      41.634 127.649 112.127  1.00 23.44           C  
ANISOU  517  C   TYR A 441     3133   3156   2618    249     -7    230       C  
ATOM    518  O   TYR A 441      42.650 127.201 111.610  1.00 23.59           O  
ANISOU  518  O   TYR A 441     3170   3220   2572    185     19    268       O  
ATOM    519  CB  TYR A 441      39.887 127.639 110.338  1.00 21.50           C  
ANISOU  519  CB  TYR A 441     2796   3053   2319    326   -136    297       C  
ATOM    520  CG  TYR A 441      39.164 126.454 110.938  1.00 26.55           C  
ANISOU  520  CG  TYR A 441     3353   3761   2973    302    -91    169       C  
ATOM    521  CD1 TYR A 441      38.008 126.627 111.683  1.00 27.09           C  
ANISOU  521  CD1 TYR A 441     3320   3822   3151    365    -80    114       C  
ATOM    522  CD2 TYR A 441      39.622 125.143 110.725  1.00 20.26           C  
ANISOU  522  CD2 TYR A 441     2580   3029   2090    216    -46    109       C  
ATOM    523  CE1 TYR A 441      37.332 125.538 112.232  1.00 24.69           C  
ANISOU  523  CE1 TYR A 441     2932   3582   2865    313    -20     20       C  
ATOM    524  CE2 TYR A 441      38.942 124.042 111.263  1.00 22.56           C  
ANISOU  524  CE2 TYR A 441     2813   3351   2408    171     -8     11       C  
ATOM    525  CZ  TYR A 441      37.817 124.247 112.026  1.00 24.17           C  
ANISOU  525  CZ  TYR A 441     2912   3555   2716    204      8    -23       C  
ATOM    526  OH  TYR A 441      37.141 123.167 112.550  1.00 26.68           O  
ANISOU  526  OH  TYR A 441     3166   3906   3065    131     63    -98       O  
ATOM    527  N   LEU A 442      41.321 127.431 113.396  1.00 22.22           N  
ANISOU  527  N   LEU A 442     2976   2960   2505    264     39    132       N  
ATOM    528  CA  LEU A 442      42.206 126.650 114.249  1.00 19.34           C  
ANISOU  528  CA  LEU A 442     2647   2594   2106    202     87     85       C  
ATOM    529  C   LEU A 442      41.824 125.182 114.051  1.00 19.28           C  
ANISOU  529  C   LEU A 442     2596   2681   2047    176    130     39       C  
ATOM    530  O   LEU A 442      40.884 124.700 114.660  1.00 24.92           O  
ANISOU  530  O   LEU A 442     3280   3412   2774    183    170    -22       O  
ATOM    531  CB  LEU A 442      42.035 127.108 115.713  1.00 22.60           C  
ANISOU  531  CB  LEU A 442     3119   2922   2545    222    111      9       C  
ATOM    532  CG  LEU A 442      42.895 126.407 116.763  1.00 28.83           C  
ANISOU  532  CG  LEU A 442     3966   3709   3280    164    126    -25       C  
ATOM    533  CD1 LEU A 442      44.353 126.444 116.377  1.00 26.72           C  
ANISOU  533  CD1 LEU A 442     3693   3436   3022    102     70     46       C  
ATOM    534  CD2 LEU A 442      42.706 127.034 118.152  1.00 19.28           C  
ANISOU  534  CD2 LEU A 442     2855   2422   2047    181    138   -108       C  
ATOM    535  N   ASP A 443      42.510 124.498 113.146  1.00 20.51           N  
ANISOU  535  N   ASP A 443     2751   2892   2150    143    132     67       N  
ATOM    536  CA  ASP A 443      42.118 123.147 112.766  1.00 23.85           C  
ANISOU  536  CA  ASP A 443     3162   3371   2531    116    159      8       C  
ATOM    537  C   ASP A 443      42.367 122.124 113.897  1.00 28.19           C  
ANISOU  537  C   ASP A 443     3744   3871   3095     92    211    -37       C  
ATOM    538  O   ASP A 443      41.525 121.268 114.191  1.00 25.02           O  
ANISOU  538  O   ASP A 443     3336   3470   2702     58    239    -86       O  
ATOM    539  CB  ASP A 443      42.867 122.749 111.495  1.00 22.72           C  
ANISOU  539  CB  ASP A 443     3039   3285   2310    108    166     27       C  
ATOM    540  CG  ASP A 443      42.369 121.441 110.926  1.00 33.56           C  
ANISOU  540  CG  ASP A 443     4429   4692   3631     78    176    -61       C  
ATOM    541  OD1 ASP A 443      41.336 121.448 110.208  1.00 27.04           O  
ANISOU  541  OD1 ASP A 443     3581   3927   2768     58    112    -86       O  
ATOM    542  OD2 ASP A 443      42.989 120.406 111.239  1.00 29.10           O  
ANISOU  542  OD2 ASP A 443     3901   4081   3075     76    232   -106       O  
ATOM    543  N   LYS A 444      43.520 122.241 114.542  1.00 21.02           N  
ANISOU  543  N   LYS A 444     2869   2920   2196    100    213     -4       N  
ATOM    544  CA  LYS A 444      43.846 121.399 115.705  1.00 23.23           C  
ANISOU  544  CA  LYS A 444     3201   3150   2475     90    232    -14       C  
ATOM    545  C   LYS A 444      44.548 122.276 116.704  1.00 22.70           C  
ANISOU  545  C   LYS A 444     3165   3050   2411     92    185     16       C  
ATOM    546  O   LYS A 444      45.440 123.047 116.340  1.00 24.43           O  
ANISOU  546  O   LYS A 444     3350   3270   2660     89    140     56       O  
ATOM    547  CB  LYS A 444      44.803 120.261 115.323  1.00 20.94           C  
ANISOU  547  CB  LYS A 444     2918   2844   2193    110    246     -6       C  
ATOM    548  CG  LYS A 444      44.300 119.316 114.213  1.00 21.72           C  
ANISOU  548  CG  LYS A 444     3023   2955   2275    102    285    -66       C  
ATOM    549  CD  LYS A 444      43.163 118.435 114.742  1.00 23.18           C  
ANISOU  549  CD  LYS A 444     3249   3092   2468     43    306   -108       C  
ATOM    550  CE  LYS A 444      42.519 117.577 113.630  1.00 25.46           C  
ANISOU  550  CE  LYS A 444     3548   3382   2745      0    311   -191       C  
ATOM    551  NZ  LYS A 444      41.564 118.414 112.782  1.00 25.76           N  
ANISOU  551  NZ  LYS A 444     3511   3526   2751    -27    263   -211       N  
ATOM    552  N   PHE A 445      44.138 122.170 117.957  1.00 22.03           N  
ANISOU  552  N   PHE A 445     3150   2935   2284     80    196     -6       N  
ATOM    553  CA  PHE A 445      44.870 122.766 119.056  1.00 22.59           C  
ANISOU  553  CA  PHE A 445     3290   2974   2319     69    129      3       C  
ATOM    554  C   PHE A 445      45.058 121.651 120.082  1.00 23.96           C  
ANISOU  554  C   PHE A 445     3547   3134   2423     60    128     31       C  
ATOM    555  O   PHE A 445      44.072 121.082 120.580  1.00 26.96           O  
ANISOU  555  O   PHE A 445     3980   3514   2749     42    214     15       O  
ATOM    556  CB  PHE A 445      44.082 123.923 119.681  1.00 18.56           C  
ANISOU  556  CB  PHE A 445     2835   2438   1779     75    148    -63       C  
ATOM    557  CG  PHE A 445      44.819 124.627 120.817  1.00 24.59           C  
ANISOU  557  CG  PHE A 445     3707   3157   2481     49     61    -87       C  
ATOM    558  CD1 PHE A 445      45.949 125.395 120.560  1.00 24.33           C  
ANISOU  558  CD1 PHE A 445     3646   3088   2510     11    -56    -59       C  
ATOM    559  CD2 PHE A 445      44.379 124.520 122.116  1.00 22.03           C  
ANISOU  559  CD2 PHE A 445     3514   2832   2026     45     95   -139       C  
ATOM    560  CE1 PHE A 445      46.629 126.048 121.587  1.00 25.50           C  
ANISOU  560  CE1 PHE A 445     3892   3190   2605    -40   -170    -97       C  
ATOM    561  CE2 PHE A 445      45.045 125.172 123.163  1.00 29.76           C  
ANISOU  561  CE2 PHE A 445     4621   3774   2912     10     -8   -182       C  
ATOM    562  CZ  PHE A 445      46.168 125.939 122.896  1.00 27.15           C  
ANISOU  562  CZ  PHE A 445     4259   3398   2659    -36   -157   -168       C  
ATOM    563  N   VAL A 446      46.311 121.312 120.376  1.00 26.11           N  
ANISOU  563  N   VAL A 446     3817   3396   2706     69     31     90       N  
ATOM    564  CA  VAL A 446      46.582 120.177 121.258  1.00 26.26           C  
ANISOU  564  CA  VAL A 446     3922   3387   2667     80      3    150       C  
ATOM    565  C   VAL A 446      47.615 120.573 122.306  1.00 28.99           C  
ANISOU  565  C   VAL A 446     4319   3741   2954     70   -152    190       C  
ATOM    566  O   VAL A 446      48.566 121.295 122.015  1.00 27.65           O  
ANISOU  566  O   VAL A 446     4054   3592   2858     62   -251    195       O  
ATOM    567  CB  VAL A 446      47.073 118.959 120.456  1.00 35.32           C  
ANISOU  567  CB  VAL A 446     5007   4501   3912    135     21    195       C  
ATOM    568  CG1 VAL A 446      45.922 118.363 119.653  1.00 19.25           C  
ANISOU  568  CG1 VAL A 446     2971   2447   1898    114    148    142       C  
ATOM    569  CG2 VAL A 446      48.243 119.343 119.503  1.00 25.47           C  
ANISOU  569  CG2 VAL A 446     3608   3293   2777    180    -23    206       C  
ATOM    570  N   VAL A 447      47.415 120.102 123.528  1.00 25.13           N  
ANISOU  570  N   VAL A 447     3983   3241   2323     55   -178    227       N  
ATOM    571  CA  VAL A 447      48.266 120.454 124.643  1.00 30.68           C  
ANISOU  571  CA  VAL A 447     4771   3964   2921     34   -353    259       C  
ATOM    572  C   VAL A 447      48.497 119.212 125.496  1.00 35.49           C  
ANISOU  572  C   VAL A 447     5498   4550   3437     64   -410    384       C  
ATOM    573  O   VAL A 447      47.554 118.567 125.944  1.00 25.11           O  
ANISOU  573  O   VAL A 447     4315   3210   2016     43   -285    409       O  
ATOM    574  CB  VAL A 447      47.601 121.560 125.516  1.00 33.29           C  
ANISOU  574  CB  VAL A 447     5251   4313   3084    -27   -332    150       C  
ATOM    575  CG1 VAL A 447      48.503 121.947 126.619  1.00 36.87           C  
ANISOU  575  CG1 VAL A 447     5814   4789   3406    -67   -540    160       C  
ATOM    576  CG2 VAL A 447      47.287 122.794 124.688  1.00 33.10           C  
ANISOU  576  CG2 VAL A 447     5134   4272   3169    -39   -278     41       C  
ATOM    577  N   SER A 448      49.745 118.852 125.730  1.00 32.57           N  
ANISOU  577  N   SER A 448     5072   4184   3118    111   -600    479       N  
ATOM    578  CA  SER A 448      49.973 117.717 126.591  1.00 27.64           C  
ANISOU  578  CA  SER A 448     4579   3520   2402    155   -681    622       C  
ATOM    579  C   SER A 448      49.497 118.049 127.999  1.00 34.84           C  
ANISOU  579  C   SER A 448     5740   4475   3023     76   -719    625       C  
ATOM    580  O   SER A 448      49.338 119.218 128.355  1.00 37.68           O  
ANISOU  580  O   SER A 448     6147   4894   3275      6   -740    502       O  
ATOM    581  CB  SER A 448      51.436 117.259 126.565  1.00 35.41           C  
ANISOU  581  CB  SER A 448     5425   4506   3524    252   -897    736       C  
ATOM    582  OG  SER A 448      52.228 118.014 127.434  1.00 46.42           O  
ANISOU  582  OG  SER A 448     6834   5985   4819    203  -1132    746       O  
ATOM    583  N   SER A 449      49.253 117.017 128.794  1.00 33.61           N  
ANISOU  583  N   SER A 449     5763   4277   2728     87   -718    764       N  
ATOM    584  CA  SER A 449      48.704 117.213 130.119  1.00 35.15           C  
ANISOU  584  CA  SER A 449     6225   4528   2603      9   -708    779       C  
ATOM    585  C   SER A 449      49.718 117.626 131.178  1.00 37.78           C  
ANISOU  585  C   SER A 449     6669   4936   2752     -1  -1001    822       C  
ATOM    586  O   SER A 449      49.319 118.000 132.263  1.00 39.82           O  
ANISOU  586  O   SER A 449     7166   5259   2704    -72  -1001    794       O  
ATOM    587  CB  SER A 449      47.993 115.944 130.594  1.00 41.75           C  
ANISOU  587  CB  SER A 449     7236   5291   3337     -4   -577    938       C  
ATOM    588  OG  SER A 449      48.930 114.984 131.067  1.00 38.93           O  
ANISOU  588  OG  SER A 449     6947   4873   2974     72   -791   1144       O  
ATOM    589  N   SER A 450      51.015 117.536 130.894  1.00 35.25           N  
ANISOU  589  N   SER A 450     6173   4617   2604     67  -1251    889       N  
ATOM    590  CA  SER A 450      52.022 117.903 131.893  1.00 41.84           C  
ANISOU  590  CA  SER A 450     7083   5536   3280     44  -1578    938       C  
ATOM    591  C   SER A 450      51.961 119.409 132.172  1.00 37.85           C  
ANISOU  591  C   SER A 450     6621   5104   2656    -77  -1622    724       C  
ATOM    592  O   SER A 450      51.356 120.178 131.417  1.00 35.69           O  
ANISOU  592  O   SER A 450     6259   4805   2496   -111  -1425    561       O  
ATOM    593  CB  SER A 450      53.425 117.568 131.378  1.00 39.89           C  
ANISOU  593  CB  SER A 450     6554   5289   3313    145  -1821   1043       C  
ATOM    594  OG  SER A 450      53.654 118.258 130.150  1.00 36.25           O  
ANISOU  594  OG  SER A 450     5811   4829   3133    139  -1726    911       O  
ATOM    595  N   ARG A 451      52.636 119.830 133.219  1.00 40.56           N  
ANISOU  595  N   ARG A 451     7090   5525   2796   -136  -1895    723       N  
ATOM    596  CA  ARG A 451      52.738 121.248 133.519  1.00 41.14           C  
ANISOU  596  CA  ARG A 451     7201   5636   2795   -255  -1965    505       C  
ATOM    597  C   ARG A 451      53.445 122.051 132.415  1.00 42.43           C  
ANISOU  597  C   ARG A 451     7071   5772   3279   -290  -2054    426       C  
ATOM    598  O   ARG A 451      52.942 123.089 131.999  1.00 42.18           O  
ANISOU  598  O   ARG A 451     7040   5693   3295   -355  -1913    243       O  
ATOM    599  CB  ARG A 451      53.358 121.439 134.902  1.00 45.97           C  
ANISOU  599  CB  ARG A 451     7931   6335   3202   -305  -2178    498       C  
ATOM    600  CG  ARG A 451      52.328 121.178 136.010  1.00 46.48           C  
ANISOU  600  CG  ARG A 451     8293   6432   2933   -311  -1973    478       C  
ATOM    601  CD  ARG A 451      52.961 120.734 137.294  1.00 50.38           C  
ANISOU  601  CD  ARG A 451     8902   7019   3221   -311  -2183    588       C  
ATOM    602  NE  ARG A 451      51.941 120.438 138.299  1.00 78.49           N  
ANISOU  602  NE  ARG A 451    12734  10624   6463   -320  -1963    588       N  
ATOM    603  CZ  ARG A 451      51.399 119.236 138.489  1.00 76.94           C  
ANISOU  603  CZ  ARG A 451    12613  10416   6205   -261  -1810    786       C  
ATOM    604  NH1 ARG A 451      51.788 118.196 137.751  1.00 72.58           N  
ANISOU  604  NH1 ARG A 451    11906   9786   5886   -173  -1861    989       N  
ATOM    605  NH2 ARG A 451      50.479 119.066 139.432  1.00 71.45           N  
ANISOU  605  NH2 ARG A 451    12146   9780   5224   -290  -1602    783       N  
ATOM    606  N   GLN A 452      54.581 121.560 131.916  1.00 39.95           N  
ANISOU  606  N   GLN A 452     6473   5482   3222   -234  -2239    567       N  
ATOM    607  CA  GLN A 452      55.209 122.175 130.742  1.00 41.36           C  
ANISOU  607  CA  GLN A 452     6318   5647   3750   -259  -2227    518       C  
ATOM    608  C   GLN A 452      54.239 122.289 129.578  1.00 39.11           C  
ANISOU  608  C   GLN A 452     5970   5284   3607   -219  -1867    441       C  
ATOM    609  O   GLN A 452      54.145 123.340 128.923  1.00 39.89           O  
ANISOU  609  O   GLN A 452     5981   5347   3828   -299  -1792    317       O  
ATOM    610  CB  GLN A 452      56.421 121.384 130.286  1.00 39.48           C  
ANISOU  610  CB  GLN A 452     5763   5458   3779   -157  -2389    697       C  
ATOM    611  CG  GLN A 452      57.572 121.401 131.294  1.00 43.11           C  
ANISOU  611  CG  GLN A 452     6193   6016   4169   -201  -2806    784       C  
ATOM    612  CD  GLN A 452      58.869 120.980 130.649  1.00 56.44           C  
ANISOU  612  CD  GLN A 452     7465   7767   6211   -113  -2954    922       C  
ATOM    613  OE1 GLN A 452      59.120 121.286 129.482  1.00 56.46           O  
ANISOU  613  OE1 GLN A 452     7188   7762   6500   -112  -2786    886       O  
ATOM    614  NE2 GLN A 452      59.689 120.260 131.389  1.00 47.18           N  
ANISOU  614  NE2 GLN A 452     6231   6659   5036    -19  -3164   1058       N  
ATOM    615  N   GLY A 453      53.528 121.198 129.309  1.00 36.10           N  
ANISOU  615  N   GLY A 453     5635   4866   3215   -103  -1663    525       N  
ATOM    616  CA  GLY A 453      52.579 121.174 128.213  1.00 31.27           C  
ANISOU  616  CA  GLY A 453     4961   4193   2725    -67  -1354    461       C  
ATOM    617  C   GLY A 453      51.485 122.204 128.403  1.00 31.83           C  
ANISOU  617  C   GLY A 453     5204   4238   2653   -147  -1201    288       C  
ATOM    618  O   GLY A 453      51.236 122.989 127.494  1.00 30.55           O  
ANISOU  618  O   GLY A 453     4926   4042   2641   -171  -1090    197       O  
ATOM    619  N   GLN A 454      50.837 122.210 129.574  1.00 31.85           N  
ANISOU  619  N   GLN A 454     5483   4256   2362   -178  -1188    250       N  
ATOM    620  CA  GLN A 454      49.738 123.150 129.820  1.00 40.28           C  
ANISOU  620  CA  GLN A 454     6712   5299   3295   -220  -1011     72       C  
ATOM    621  C   GLN A 454      50.233 124.596 129.702  1.00 35.34           C  
ANISOU  621  C   GLN A 454     6058   4631   2739   -305  -1139    -78       C  
ATOM    622  O   GLN A 454      49.601 125.417 129.050  1.00 32.17           O  
ANISOU  622  O   GLN A 454     5616   4161   2444   -302   -987   -192       O  
ATOM    623  CB  GLN A 454      49.095 122.914 131.194  1.00 42.28           C  
ANISOU  623  CB  GLN A 454     7276   5598   3190   -239   -968     53       C  
ATOM    624  CG  GLN A 454      48.362 121.567 131.336  1.00 37.07           C  
ANISOU  624  CG  GLN A 454     6676   4954   2457   -186   -786    204       C  
ATOM    625  CD  GLN A 454      47.038 121.517 130.567  1.00 41.90           C  
ANISOU  625  CD  GLN A 454     7203   5535   3183   -157   -461    143       C  
ATOM    626  OE1 GLN A 454      46.074 122.197 130.933  1.00 42.45           O  
ANISOU  626  OE1 GLN A 454     7379   5623   3126   -169   -281      4       O  
ATOM    627  NE2 GLN A 454      46.986 120.704 129.499  1.00 31.57           N  
ANISOU  627  NE2 GLN A 454     5697   4182   2115   -112   -391    238       N  
ATOM    628  N   GLY A 455      51.377 124.884 130.311  1.00 34.14           N  
ANISOU  628  N   GLY A 455     5919   4510   2543   -384  -1438    -66       N  
ATOM    629  CA  GLY A 455      51.998 126.193 130.196  1.00 40.68           C  
ANISOU  629  CA  GLY A 455     6707   5279   3471   -502  -1597   -192       C  
ATOM    630  C   GLY A 455      52.326 126.581 128.758  1.00 44.30           C  
ANISOU  630  C   GLY A 455     6872   5686   4275   -508  -1525   -156       C  
ATOM    631  O   GLY A 455      52.083 127.714 128.357  1.00 32.96           O  
ANISOU  631  O   GLY A 455     5450   4146   2926   -568  -1475   -275       O  
ATOM    632  N   SER A 456      52.873 125.642 127.985  1.00 32.03           N  
ANISOU  632  N   SER A 456     5071   4194   2905   -438  -1511     11       N  
ATOM    633  CA  SER A 456      53.198 125.906 126.590  1.00 33.41           C  
ANISOU  633  CA  SER A 456     4980   4348   3367   -437  -1415     56       C  
ATOM    634  C   SER A 456      51.944 126.242 125.796  1.00 33.38           C  
ANISOU  634  C   SER A 456     5027   4270   3385   -383  -1139    -16       C  
ATOM    635  O   SER A 456      51.979 127.106 124.922  1.00 27.83           O  
ANISOU  635  O   SER A 456     4227   3506   2839   -430  -1086    -40       O  
ATOM    636  CB  SER A 456      53.918 124.711 125.947  1.00 34.61           C  
ANISOU  636  CB  SER A 456     4887   4583   3679   -337  -1410    223       C  
ATOM    637  OG  SER A 456      55.248 124.632 126.414  1.00 36.26           O  
ANISOU  637  OG  SER A 456     4951   4864   3961   -387  -1681    302       O  
ATOM    638  N   GLY A 457      50.833 125.572 126.106  1.00 27.92           N  
ANISOU  638  N   GLY A 457     4480   3588   2542   -291   -973    -35       N  
ATOM    639  CA  GLY A 457      49.590 125.814 125.383  1.00 25.81           C  
ANISOU  639  CA  GLY A 457     4226   3273   2308   -232   -732    -95       C  
ATOM    640  C   GLY A 457      49.059 127.210 125.668  1.00 26.58           C  
ANISOU  640  C   GLY A 457     4463   3270   2366   -275   -716   -251       C  
ATOM    641  O   GLY A 457      48.569 127.890 124.773  1.00 29.27           O  
ANISOU  641  O   GLY A 457     4739   3542   2838   -254   -611   -278       O  
ATOM    642  N   GLN A 458      49.180 127.646 126.917  1.00 28.58           N  
ANISOU  642  N   GLN A 458     4924   3504   2430   -329   -831   -353       N  
ATOM    643  CA  GLN A 458      48.779 129.005 127.282  1.00 32.28           C  
ANISOU  643  CA  GLN A 458     5559   3845   2861   -363   -829   -532       C  
ATOM    644  C   GLN A 458      49.643 130.069 126.605  1.00 31.81           C  
ANISOU  644  C   GLN A 458     5396   3672   3019   -474   -972   -533       C  
ATOM    645  O   GLN A 458      49.131 131.097 126.161  1.00 30.47           O  
ANISOU  645  O   GLN A 458     5270   3360   2948   -462   -896   -616       O  
ATOM    646  CB  GLN A 458      48.725 129.178 128.808  1.00 37.40           C  
ANISOU  646  CB  GLN A 458     6492   4505   3216   -399   -915   -666       C  
ATOM    647  CG  GLN A 458      47.605 128.308 129.403  1.00 40.98           C  
ANISOU  647  CG  GLN A 458     7063   5053   3454   -293   -695   -665       C  
ATOM    648  CD  GLN A 458      47.559 128.323 130.908  1.00 44.26           C  
ANISOU  648  CD  GLN A 458     7777   5515   3524   -326   -752   -769       C  
ATOM    649  OE1 GLN A 458      48.004 129.268 131.548  1.00 48.18           O  
ANISOU  649  OE1 GLN A 458     8448   5938   3920   -404   -912   -923       O  
ATOM    650  NE2 GLN A 458      47.028 127.253 131.485  1.00 52.46           N  
ANISOU  650  NE2 GLN A 458     8894   6672   4366   -280   -626   -682       N  
ATOM    651  N   MET A 459      50.940 129.811 126.485  1.00 31.13           N  
ANISOU  651  N   MET A 459     5155   3646   3027   -577  -1171   -425       N  
ATOM    652  CA  MET A 459      51.813 130.746 125.780  1.00 32.79           C  
ANISOU  652  CA  MET A 459     5227   3767   3465   -712  -1285   -393       C  
ATOM    653  C   MET A 459      51.475 130.739 124.296  1.00 30.10           C  
ANISOU  653  C   MET A 459     4701   3415   3319   -648  -1093   -282       C  
ATOM    654  O   MET A 459      51.472 131.784 123.649  1.00 30.36           O  
ANISOU  654  O   MET A 459     4726   3312   3495   -712  -1077   -289       O  
ATOM    655  CB  MET A 459      53.286 130.404 125.994  1.00 32.99           C  
ANISOU  655  CB  MET A 459     5075   3894   3568   -835  -1530   -291       C  
ATOM    656  CG  MET A 459      53.684 130.446 127.484  1.00 40.08           C  
ANISOU  656  CG  MET A 459     6168   4814   4245   -914  -1776   -394       C  
ATOM    657  SD  MET A 459      55.398 129.985 127.800  1.00 47.45           S  
ANISOU  657  SD  MET A 459     6853   5893   5285  -1041  -2111   -257       S  
ATOM    658  CE  MET A 459      56.234 131.472 127.240  1.00 43.97           C  
ANISOU  658  CE  MET A 459     6284   5309   5114  -1288  -2245   -294       C  
ATOM    659  N   LEU A 460      51.175 129.555 123.773  1.00 27.63           N  
ANISOU  659  N   LEU A 460     4267   3233   2997   -527   -957   -180       N  
ATOM    660  CA  LEU A 460      50.798 129.427 122.379  1.00 27.85           C  
ANISOU  660  CA  LEU A 460     4149   3274   3158   -462   -784    -88       C  
ATOM    661  C   LEU A 460      49.538 130.250 122.113  1.00 29.08           C  
ANISOU  661  C   LEU A 460     4439   3307   3303   -396   -654   -176       C  
ATOM    662  O   LEU A 460      49.475 131.007 121.150  1.00 28.77           O  
ANISOU  662  O   LEU A 460     4349   3188   3396   -417   -614   -125       O  
ATOM    663  CB  LEU A 460      50.568 127.953 122.012  1.00 29.21           C  
ANISOU  663  CB  LEU A 460     4221   3585   3293   -344   -670     -8       C  
ATOM    664  CG  LEU A 460      50.983 127.563 120.591  1.00 40.62           C  
ANISOU  664  CG  LEU A 460     5455   5096   4881   -321   -575    112       C  
ATOM    665  CD1 LEU A 460      51.092 126.035 120.394  1.00 30.43           C  
ANISOU  665  CD1 LEU A 460     4078   3916   3569   -217   -509    172       C  
ATOM    666  CD2 LEU A 460      50.003 128.154 119.598  1.00 46.18           C  
ANISOU  666  CD2 LEU A 460     6187   5744   5614   -283   -434    105       C  
ATOM    667  N   TRP A 461      48.539 130.094 122.972  1.00 32.22           N  
ANISOU  667  N   TRP A 461     5002   3694   3544   -310   -585   -293       N  
ATOM    668  CA  TRP A 461      47.292 130.837 122.832  1.00 27.72           C  
ANISOU  668  CA  TRP A 461     4533   3019   2979   -213   -455   -386       C  
ATOM    669  C   TRP A 461      47.546 132.340 122.768  1.00 30.21           C  
ANISOU  669  C   TRP A 461     4945   3129   3403   -281   -542   -450       C  
ATOM    670  O   TRP A 461      46.948 133.036 121.948  1.00 32.04           O  
ANISOU  670  O   TRP A 461     5161   3257   3755   -219   -470   -424       O  
ATOM    671  CB  TRP A 461      46.336 130.535 123.978  1.00 27.95           C  
ANISOU  671  CB  TRP A 461     4724   3078   2817   -128   -359   -519       C  
ATOM    672  CG  TRP A 461      44.943 130.959 123.632  1.00 34.75           C  
ANISOU  672  CG  TRP A 461     5593   3889   3722     12   -181   -582       C  
ATOM    673  CD1 TRP A 461      44.301 132.100 124.029  1.00 35.76           C  
ANISOU  673  CD1 TRP A 461     5861   3864   3861     83   -137   -729       C  
ATOM    674  CD2 TRP A 461      44.042 130.269 122.771  1.00 26.09           C  
ANISOU  674  CD2 TRP A 461     4337   2889   2685    105    -41   -501       C  
ATOM    675  NE1 TRP A 461      43.041 132.149 123.477  1.00 31.02           N  
ANISOU  675  NE1 TRP A 461     5171   3275   3339    233     26   -728       N  
ATOM    676  CE2 TRP A 461      42.858 131.039 122.697  1.00 32.06           C  
ANISOU  676  CE2 TRP A 461     5116   3568   3498    234     74   -588       C  
ATOM    677  CE3 TRP A 461      44.118 129.070 122.054  1.00 24.29           C  
ANISOU  677  CE3 TRP A 461     3955   2799   2475     93    -11   -374       C  
ATOM    678  CZ2 TRP A 461      41.746 130.640 121.946  1.00 25.95           C  
ANISOU  678  CZ2 TRP A 461     4186   2874   2798    337    196   -539       C  
ATOM    679  CZ3 TRP A 461      43.013 128.677 121.296  1.00 26.62           C  
ANISOU  679  CZ3 TRP A 461     4131   3156   2827    178    112   -344       C  
ATOM    680  CH2 TRP A 461      41.847 129.469 121.245  1.00 26.34           C  
ANISOU  680  CH2 TRP A 461     4093   3064   2850    291    202   -419       C  
ATOM    681  N   GLU A 462      48.420 132.841 123.641  1.00 29.12           N  
ANISOU  681  N   GLU A 462     4918   2921   3225   -413   -715   -528       N  
ATOM    682  CA  GLU A 462      48.747 134.260 123.634  1.00 31.14           C  
ANISOU  682  CA  GLU A 462     5287   2946   3598   -513   -820   -598       C  
ATOM    683  C   GLU A 462      49.398 134.678 122.311  1.00 30.82           C  
ANISOU  683  C   GLU A 462     5069   2859   3783   -608   -843   -415       C  
ATOM    684  O   GLU A 462      49.142 135.771 121.822  1.00 31.89           O  
ANISOU  684  O   GLU A 462     5279   2789   4049   -619   -834   -414       O  
ATOM    685  CB  GLU A 462      49.592 134.670 124.857  1.00 38.93           C  
ANISOU  685  CB  GLU A 462     6433   3871   4486   -667  -1033   -734       C  
ATOM    686  CG  GLU A 462      48.810 134.616 126.174  1.00 47.24           C  
ANISOU  686  CG  GLU A 462     7744   4922   5283   -571   -987   -947       C  
ATOM    687  CD  GLU A 462      49.615 135.080 127.395  1.00 69.66           C  
ANISOU  687  CD  GLU A 462    10788   7701   7980   -731  -1223  -1103       C  
ATOM    688  OE1 GLU A 462      50.400 136.053 127.280  1.00 78.86           O  
ANISOU  688  OE1 GLU A 462    11981   8691   9291   -905  -1403  -1135       O  
ATOM    689  OE2 GLU A 462      49.451 134.473 128.481  1.00 73.64           O  
ANISOU  689  OE2 GLU A 462    11436   8330   8214   -698  -1237  -1191       O  
ATOM    690  N   CYS A 463      50.203 133.798 121.715  1.00 29.94           N  
ANISOU  690  N   CYS A 463     4731   2932   3713   -663   -853   -254       N  
ATOM    691  CA  CYS A 463      50.720 134.049 120.362  1.00 29.38           C  
ANISOU  691  CA  CYS A 463     4484   2865   3815   -733   -812    -68       C  
ATOM    692  C   CYS A 463      49.620 134.162 119.315  1.00 32.32           C  
ANISOU  692  C   CYS A 463     4861   3211   4209   -584   -645     -4       C  
ATOM    693  O   CYS A 463      49.679 135.034 118.455  1.00 31.54           O  
ANISOU  693  O   CYS A 463     4765   2986   4233   -635   -634     99       O  
ATOM    694  CB  CYS A 463      51.737 132.984 119.945  1.00 32.63           C  
ANISOU  694  CB  CYS A 463     4648   3499   4253   -780   -815     67       C  
ATOM    695  SG  CYS A 463      53.267 133.046 120.948  1.00 49.76           S  
ANISOU  695  SG  CYS A 463     6734   5702   6471   -984  -1065     47       S  
ATOM    696  N   LEU A 464      48.622 133.283 119.389  1.00 28.87           N  
ANISOU  696  N   LEU A 464     4425   2893   3652   -413   -529    -50       N  
ATOM    697  CA  LEU A 464      47.476 133.333 118.483  1.00 29.86           C  
ANISOU  697  CA  LEU A 464     4539   3016   3792   -268   -404     -4       C  
ATOM    698  C   LEU A 464      46.731 134.652 118.584  1.00 34.29           C  
ANISOU  698  C   LEU A 464     5259   3340   4431   -208   -415    -69       C  
ATOM    699  O   LEU A 464      46.423 135.263 117.552  1.00 34.25           O  
ANISOU  699  O   LEU A 464     5240   3253   4521   -175   -396     51       O  
ATOM    700  CB  LEU A 464      46.497 132.169 118.738  1.00 26.20           C  
ANISOU  700  CB  LEU A 464     4042   2710   3204   -125   -294    -65       C  
ATOM    701  CG  LEU A 464      47.036 130.751 118.586  1.00 28.26           C  
ANISOU  701  CG  LEU A 464     4170   3170   3397   -147   -268     -6       C  
ATOM    702  CD1 LEU A 464      45.915 129.711 118.805  1.00 28.20           C  
ANISOU  702  CD1 LEU A 464     4154   3270   3290    -28   -158    -61       C  
ATOM    703  CD2 LEU A 464      47.668 130.596 117.209  1.00 35.19           C  
ANISOU  703  CD2 LEU A 464     4907   4120   4344   -192   -243    149       C  
ATOM    704  N   ARG A 465      46.451 135.095 119.816  1.00 28.37           N  
ANISOU  704  N   ARG A 465     4676   2471   3631   -182   -448   -256       N  
ATOM    705  CA  ARG A 465      45.771 136.374 120.021  1.00 31.07           C  
ANISOU  705  CA  ARG A 465     5191   2554   4061    -99   -450   -353       C  
ATOM    706  C   ARG A 465      46.593 137.535 119.459  1.00 41.73           C  
ANISOU  706  C   ARG A 465     6600   3676   5580   -251   -567   -253       C  
ATOM    707  O   ARG A 465      46.040 138.514 118.947  1.00 40.59           O  
ANISOU  707  O   ARG A 465     6542   3318   5563   -171   -559   -214       O  
ATOM    708  CB  ARG A 465      45.474 136.658 121.508  1.00 32.94           C  
ANISOU  708  CB  ARG A 465     5629   2701   4185    -59   -454   -603       C  
ATOM    709  CG  ARG A 465      44.447 135.742 122.199  1.00 34.78           C  
ANISOU  709  CG  ARG A 465     5847   3116   4253    102   -300   -712       C  
ATOM    710  CD  ARG A 465      43.198 135.487 121.367  1.00 41.35           C  
ANISOU  710  CD  ARG A 465     6536   4021   5154    291   -156   -639       C  
ATOM    711  NE  ARG A 465      42.538 136.704 120.875  1.00 43.47           N  
ANISOU  711  NE  ARG A 465     6864   4059   5594    423   -149   -645       N  
ATOM    712  CZ  ARG A 465      41.380 137.182 121.331  1.00 41.08           C  
ANISOU  712  CZ  ARG A 465     6617   3671   5320    631    -32   -786       C  
ATOM    713  NH1 ARG A 465      40.725 136.555 122.304  1.00 37.00           N  
ANISOU  713  NH1 ARG A 465     6106   3299   4655    712    112   -936       N  
ATOM    714  NH2 ARG A 465      40.869 138.290 120.802  1.00 40.28           N  
ANISOU  714  NH2 ARG A 465     6562   3338   5403    766    -49   -766       N  
ATOM    715  N   ARG A 466      47.910 137.436 119.589  1.00 41.72           N  
ANISOU  715  N   ARG A 466     6545   3713   5595   -474   -679   -201       N  
ATOM    716  CA  ARG A 466      48.820 138.469 119.090  1.00 40.69           C  
ANISOU  716  CA  ARG A 466     6440   3383   5638   -674   -785    -88       C  
ATOM    717  C   ARG A 466      48.851 138.471 117.555  1.00 38.70           C  
ANISOU  717  C   ARG A 466     6049   3188   5469   -676   -705    173       C  
ATOM    718  O   ARG A 466      48.842 139.524 116.936  1.00 40.54           O  
ANISOU  718  O   ARG A 466     6370   3194   5839   -725   -729    283       O  
ATOM    719  CB  ARG A 466      50.235 138.236 119.646  1.00 47.11           C  
ANISOU  719  CB  ARG A 466     7168   4274   6456   -919   -927    -95       C  
ATOM    720  CG  ARG A 466      51.345 139.077 119.003  1.00 59.37           C  
ANISOU  720  CG  ARG A 466     8658   5692   8206  -1177  -1017     68       C  
ATOM    721  CD  ARG A 466      52.734 138.448 119.223  1.00 64.42           C  
ANISOU  721  CD  ARG A 466     9072   6538   8866  -1383  -1115    127       C  
ATOM    722  NE  ARG A 466      52.886 137.189 118.488  1.00 64.87           N  
ANISOU  722  NE  ARG A 466     8882   6910   8856  -1289   -978    268       N  
ATOM    723  CZ  ARG A 466      53.859 136.300 118.690  1.00 68.86           C  
ANISOU  723  CZ  ARG A 466     9166   7645   9354  -1361  -1023    307       C  
ATOM    724  NH1 ARG A 466      54.785 136.516 119.619  1.00 65.92           N  
ANISOU  724  NH1 ARG A 466     8765   7251   9031  -1541  -1225    232       N  
ATOM    725  NH2 ARG A 466      53.897 135.181 117.968  1.00 63.90           N  
ANISOU  725  NH2 ARG A 466     8347   7262   8670  -1244   -877    415       N  
ATOM    726  N   ASP A 467      48.871 137.288 116.949  1.00 31.59           N  
ANISOU  726  N   ASP A 467     4955   2578   4470   -622   -609    270       N  
ATOM    727  CA  ASP A 467      49.008 137.176 115.490  1.00 39.54           C  
ANISOU  727  CA  ASP A 467     5842   3680   5500   -639   -527    504       C  
ATOM    728  C   ASP A 467      47.710 137.273 114.679  1.00 39.28           C  
ANISOU  728  C   ASP A 467     5857   3635   5433   -433   -456    566       C  
ATOM    729  O   ASP A 467      47.744 137.662 113.525  1.00 37.56           O  
ANISOU  729  O   ASP A 467     5629   3398   5242   -457   -431    765       O  
ATOM    730  CB  ASP A 467      49.724 135.872 115.120  1.00 32.37           C  
ANISOU  730  CB  ASP A 467     4717   3079   4503   -679   -456    568       C  
ATOM    731  CG  ASP A 467      51.155 135.837 115.631  1.00 36.77           C  
ANISOU  731  CG  ASP A 467     5163   3672   5136   -889   -538    574       C  
ATOM    732  OD1 ASP A 467      51.656 136.903 116.025  1.00 40.11           O  
ANISOU  732  OD1 ASP A 467     5671   3884   5685  -1050   -650    566       O  
ATOM    733  OD2 ASP A 467      51.768 134.753 115.658  1.00 37.76           O  
ANISOU  733  OD2 ASP A 467     5114   4024   5210   -891   -502    583       O  
ATOM    734  N   LEU A 468      46.578 136.888 115.265  1.00 33.34           N  
ANISOU  734  N   LEU A 468     5140   2914   4615   -237   -424    409       N  
ATOM    735  CA  LEU A 468      45.337 136.773 114.502  1.00 31.25           C  
ANISOU  735  CA  LEU A 468     4853   2698   4323    -41   -373    466       C  
ATOM    736  C   LEU A 468      44.248 137.671 115.055  1.00 36.11           C  
ANISOU  736  C   LEU A 468     5601   3089   5030    136   -393    351       C  
ATOM    737  O   LEU A 468      43.858 137.552 116.214  1.00 38.43           O  
ANISOU  737  O   LEU A 468     5946   3358   5297    207   -365    143       O  
ATOM    738  CB  LEU A 468      44.849 135.323 114.533  1.00 34.77           C  
ANISOU  738  CB  LEU A 468     5158   3426   4626     43   -292    399       C  
ATOM    739  CG  LEU A 468      45.904 134.357 113.995  1.00 42.04           C  
ANISOU  739  CG  LEU A 468     5953   4555   5465    -91   -256    488       C  
ATOM    740  CD1 LEU A 468      45.796 133.068 114.719  1.00 41.72           C  
ANISOU  740  CD1 LEU A 468     5839   4689   5326    -55   -208    355       C  
ATOM    741  CD2 LEU A 468      45.739 134.163 112.487  1.00 44.84           C  
ANISOU  741  CD2 LEU A 468     6249   5027   5761    -74   -219    666       C  
ATOM    742  N   GLN A 469      43.731 138.547 114.211  1.00 32.43           N  
ANISOU  742  N   GLN A 469     5192   2467   4662    223   -432    494       N  
ATOM    743  CA  GLN A 469      42.612 139.393 114.577  1.00 34.21           C  
ANISOU  743  CA  GLN A 469     5516   2477   5006    442   -444    405       C  
ATOM    744  C   GLN A 469      41.354 138.545 114.797  1.00 35.56           C  
ANISOU  744  C   GLN A 469     5541   2859   5112    650   -363    295       C  
ATOM    745  O   GLN A 469      40.559 138.803 115.698  1.00 37.85           O  
ANISOU  745  O   GLN A 469     5865   3064   5451    812   -307    110       O  
ATOM    746  CB  GLN A 469      42.377 140.441 113.476  1.00 40.32           C  
ANISOU  746  CB  GLN A 469     6370   3045   5904    497   -526    635       C  
ATOM    747  CG  GLN A 469      41.052 141.156 113.553  1.00 46.88           C  
ANISOU  747  CG  GLN A 469     7241   3699   6870    786   -545    592       C  
ATOM    748  CD  GLN A 469      40.983 142.117 114.720  1.00 66.04           C  
ANISOU  748  CD  GLN A 469     9858   5799   9436    853   -539    375       C  
ATOM    749  OE1 GLN A 469      41.947 142.823 115.012  1.00 70.97           O  
ANISOU  749  OE1 GLN A 469    10656   6188  10122    667   -595    368       O  
ATOM    750  NE2 GLN A 469      39.844 142.140 115.404  1.00 75.15           N  
ANISOU  750  NE2 GLN A 469    10977   6940  10637   1112   -464    186       N  
ATOM    751  N   THR A 470      41.179 137.531 113.965  1.00 31.45           N  
ANISOU  751  N   THR A 470     4483   2455   5011    279    227    903       N  
ATOM    752  CA  THR A 470      39.941 136.749 113.958  1.00 26.93           C  
ANISOU  752  CA  THR A 470     3972   2211   4050    448    138    798       C  
ATOM    753  C   THR A 470      40.233 135.261 113.837  1.00 27.42           C  
ANISOU  753  C   THR A 470     3908   2524   3987    388    124    761       C  
ATOM    754  O   THR A 470      41.079 134.853 113.030  1.00 32.47           O  
ANISOU  754  O   THR A 470     4486   3164   4689    358    281    909       O  
ATOM    755  CB  THR A 470      39.046 137.188 112.784  1.00 31.53           C  
ANISOU  755  CB  THR A 470     4715   2857   4407    704    260    958       C  
ATOM    756  OG1 THR A 470      38.730 138.567 112.945  1.00 33.91           O  
ANISOU  756  OG1 THR A 470     5160   2900   4826    787    269    996       O  
ATOM    757  CG2 THR A 470      37.757 136.391 112.759  1.00 29.13           C  
ANISOU  757  CG2 THR A 470     4405   2885   3780    856    131    824       C  
ATOM    758  N   LEU A 471      39.539 134.442 114.630  1.00 26.56           N  
ANISOU  758  N   LEU A 471     3769   2614   3708    385    -33    579       N  
ATOM    759  CA  LEU A 471      39.755 133.009 114.568  1.00 21.52           C  
ANISOU  759  CA  LEU A 471     3040   2166   2970    328    -53    541       C  
ATOM    760  C   LEU A 471      38.493 132.250 114.920  1.00 23.76           C  
ANISOU  760  C   LEU A 471     3328   2672   3027    388   -148    415       C  
ATOM    761  O   LEU A 471      37.675 132.738 115.682  1.00 28.92           O  
ANISOU  761  O   LEU A 471     4012   3340   3636    433   -212    324       O  
ATOM    762  CB  LEU A 471      40.907 132.606 115.498  1.00 24.32           C  
ANISOU  762  CB  LEU A 471     3285   2433   3522    155   -139    472       C  
ATOM    763  CG  LEU A 471      41.462 131.184 115.449  1.00 26.23           C  
ANISOU  763  CG  LEU A 471     3439   2802   3724    103   -147    460       C  
ATOM    764  CD1 LEU A 471      42.126 130.932 114.074  1.00 22.53           C  
ANISOU  764  CD1 LEU A 471     2935   2341   3284    155     51    626       C  
ATOM    765  CD2 LEU A 471      42.477 130.949 116.613  1.00 21.44           C  
ANISOU  765  CD2 LEU A 471     2739   2109   3300    -20   -300    365       C  
ATOM    766  N   PHE A 472      38.308 131.074 114.329  1.00 21.66           N  
ANISOU  766  N   PHE A 472     3025   2565   2640    395   -143    408       N  
ATOM    767  CA  PHE A 472      37.198 130.210 114.730  1.00 21.62           C  
ANISOU  767  CA  PHE A 472     2970   2732   2512    390   -225    291       C  
ATOM    768  C   PHE A 472      37.671 128.771 114.834  1.00 26.11           C  
ANISOU  768  C   PHE A 472     3496   3343   3083    279   -246    257       C  
ATOM    769  O   PHE A 472      38.734 128.436 114.290  1.00 25.20           O  
ANISOU  769  O   PHE A 472     3392   3169   3016    267   -195    320       O  
ATOM    770  CB  PHE A 472      35.940 130.374 113.841  1.00 23.87           C  
ANISOU  770  CB  PHE A 472     3249   3160   2661    548   -258    269       C  
ATOM    771  CG  PHE A 472      36.054 129.821 112.402  1.00 26.02           C  
ANISOU  771  CG  PHE A 472     3570   3504   2811    650   -261    301       C  
ATOM    772  CD1 PHE A 472      36.988 130.326 111.496  1.00 20.99           C  
ANISOU  772  CD1 PHE A 472     3052   2775   2149    745   -137    451       C  
ATOM    773  CD2 PHE A 472      35.116 128.899 111.935  1.00 26.14           C  
ANISOU  773  CD2 PHE A 472     3519   3676   2738    679   -387    176       C  
ATOM    774  CE1 PHE A 472      37.045 129.863 110.144  1.00 22.16           C  
ANISOU  774  CE1 PHE A 472     3304   3009   2107    911   -122    480       C  
ATOM    775  CE2 PHE A 472      35.141 128.433 110.583  1.00 23.10           C  
ANISOU  775  CE2 PHE A 472     3226   3361   2190    827   -443    156       C  
ATOM    776  CZ  PHE A 472      36.128 128.913 109.699  1.00 25.66           C  
ANISOU  776  CZ  PHE A 472     3722   3616   2414    966   -300    312       C  
ATOM    777  N   TRP A 473      36.909 127.932 115.542  1.00 18.84           N  
ANISOU  777  N   TRP A 473     2524   2504   2129    210   -292    175       N  
ATOM    778  CA  TRP A 473      37.336 126.549 115.780  1.00 21.44           C  
ANISOU  778  CA  TRP A 473     2846   2821   2479    106   -308    156       C  
ATOM    779  C   TRP A 473      36.200 125.747 116.324  1.00 26.48           C  
ANISOU  779  C   TRP A 473     3420   3532   3108     32   -315     99       C  
ATOM    780  O   TRP A 473      35.111 126.284 116.520  1.00 25.00           O  
ANISOU  780  O   TRP A 473     3160   3433   2907     69   -301     71       O  
ATOM    781  CB  TRP A 473      38.543 126.474 116.720  1.00 21.43           C  
ANISOU  781  CB  TRP A 473     2883   2711   2549     48   -319    189       C  
ATOM    782  CG  TRP A 473      38.357 126.873 118.176  1.00 25.00           C  
ANISOU  782  CG  TRP A 473     3380   3145   2975     33   -350    161       C  
ATOM    783  CD1 TRP A 473      38.161 126.024 119.250  1.00 23.39           C  
ANISOU  783  CD1 TRP A 473     3228   2952   2705     -5   -350    159       C  
ATOM    784  CD2 TRP A 473      38.441 128.195 118.728  1.00 19.59           C  
ANISOU  784  CD2 TRP A 473     2735   2403   2305     85   -385    132       C  
ATOM    785  NE1 TRP A 473      38.119 126.745 120.423  1.00 24.96           N  
ANISOU  785  NE1 TRP A 473     3515   3139   2829     52   -382    126       N  
ATOM    786  CE2 TRP A 473      38.272 128.078 120.132  1.00 25.45           C  
ANISOU  786  CE2 TRP A 473     3568   3153   2950    103   -423     84       C  
ATOM    787  CE3 TRP A 473      38.643 129.469 118.177  1.00 25.69           C  
ANISOU  787  CE3 TRP A 473     3506   3094   3162    134   -381    145       C  
ATOM    788  CZ2 TRP A 473      38.290 129.186 120.984  1.00 23.47           C  
ANISOU  788  CZ2 TRP A 473     3411   2843   2665    181   -490      5       C  
ATOM    789  CZ3 TRP A 473      38.659 130.580 119.034  1.00 24.83           C  
ANISOU  789  CZ3 TRP A 473     3470   2888   3074    176   -445     76       C  
ATOM    790  CH2 TRP A 473      38.486 130.426 120.418  1.00 23.93           C  
ANISOU  790  CH2 TRP A 473     3451   2796   2846    205   -516    -15       C  
ATOM    791  N   ARG A 474      36.439 124.461 116.553  1.00 19.21           N  
ANISOU  791  N   ARG A 474     2513   2561   2223    -65   -318     95       N  
ATOM    792  CA  ARG A 474      35.374 123.588 117.013  1.00 19.45           C  
ANISOU  792  CA  ARG A 474     2466   2615   2308   -172   -287     70       C  
ATOM    793  C   ARG A 474      35.917 122.561 117.973  1.00 27.80           C  
ANISOU  793  C   ARG A 474     3618   3559   3385   -258   -236    139       C  
ATOM    794  O   ARG A 474      37.133 122.402 118.112  1.00 26.14           O  
ANISOU  794  O   ARG A 474     3514   3270   3147   -218   -273    173       O  
ATOM    795  CB  ARG A 474      34.645 122.900 115.845  1.00 19.77           C  
ANISOU  795  CB  ARG A 474     2411   2686   2413   -204   -378    -38       C  
ATOM    796  CG  ARG A 474      35.424 121.738 115.225  1.00 31.59           C  
ANISOU  796  CG  ARG A 474     4009   4063   3929   -232   -439    -78       C  
ATOM    797  CD  ARG A 474      34.758 121.222 113.949  1.00 34.03           C  
ANISOU  797  CD  ARG A 474     4271   4400   4260   -212   -589   -241       C  
ATOM    798  NE  ARG A 474      35.485 120.075 113.393  1.00 27.23           N  
ANISOU  798  NE  ARG A 474     3542   3402   3402   -210   -645   -307       N  
ATOM    799  CZ  ARG A 474      35.101 119.389 112.323  1.00 31.67           C  
ANISOU  799  CZ  ARG A 474     4128   3939   3965   -177   -809   -488       C  
ATOM    800  NH1 ARG A 474      33.990 119.723 111.680  1.00 30.60           N  
ANISOU  800  NH1 ARG A 474     3867   3920   3838   -151   -962   -623       N  
ATOM    801  NH2 ARG A 474      35.824 118.357 111.902  1.00 34.28           N  
ANISOU  801  NH2 ARG A 474     4614   4123   4286   -146   -845   -555       N  
ATOM    802  N   SER A 475      35.010 121.863 118.653  1.00 23.49           N  
ANISOU  802  N   SER A 475     3021   3001   2902   -363   -139    176       N  
ATOM    803  CA  SER A 475      35.437 120.924 119.675  1.00 24.66           C  
ANISOU  803  CA  SER A 475     3306   3026   3036   -412    -57    287       C  
ATOM    804  C   SER A 475      34.277 119.986 119.975  1.00 27.91           C  
ANISOU  804  C   SER A 475     3617   3386   3601   -571     82    338       C  
ATOM    805  O   SER A 475      33.136 120.431 120.066  1.00 32.27           O  
ANISOU  805  O   SER A 475     3988   4051   4221   -607    172    328       O  
ATOM    806  CB  SER A 475      35.862 121.699 120.932  1.00 25.71           C  
ANISOU  806  CB  SER A 475     3573   3202   2992   -292    -12    360       C  
ATOM    807  OG  SER A 475      36.416 120.832 121.925  1.00 27.89           O  
ANISOU  807  OG  SER A 475     4035   3370   3192   -274     33    475       O  
ATOM    808  N   ARG A 476      34.557 118.697 120.121  1.00 24.39           N  
ANISOU  808  N   ARG A 476     3268   2754   3246   -666    111    400       N  
ATOM    809  CA  ARG A 476      33.496 117.734 120.414  1.00 28.34           C  
ANISOU  809  CA  ARG A 476     3661   3140   3965   -860    268    472       C  
ATOM    810  C   ARG A 476      32.849 118.097 121.753  1.00 28.62           C  
ANISOU  810  C   ARG A 476     3703   3256   3914   -833    538    656       C  
ATOM    811  O   ARG A 476      33.504 118.657 122.640  1.00 27.85           O  
ANISOU  811  O   ARG A 476     3811   3221   3548   -654    572    738       O  
ATOM    812  CB  ARG A 476      34.021 116.281 120.432  1.00 29.79           C  
ANISOU  812  CB  ARG A 476     4010   3047   4263   -949    267    532       C  
ATOM    813  CG  ARG A 476      34.274 115.717 121.831  1.00 43.13           C  
ANISOU  813  CG  ARG A 476     5924   4614   5850   -914    485    788       C  
ATOM    814  CD  ARG A 476      35.045 114.364 121.854  1.00 45.15           C  
ANISOU  814  CD  ARG A 476     6409   4576   6172   -929    454    859       C  
ATOM    815  NE  ARG A 476      36.476 114.634 121.801  1.00 57.16           N  
ANISOU  815  NE  ARG A 476     8110   6141   7468   -701    267    814       N  
ATOM    816  CZ  ARG A 476      37.310 114.495 122.821  1.00 56.11           C  
ANISOU  816  CZ  ARG A 476     8220   5974   7125   -522    288    969       C  
ATOM    817  NH1 ARG A 476      36.877 114.037 123.989  1.00 42.84           N  
ANISOU  817  NH1 ARG A 476     6704   4205   5370   -517    514   1205       N  
ATOM    818  NH2 ARG A 476      38.591 114.786 122.662  1.00 61.84           N  
ANISOU  818  NH2 ARG A 476     9021   6754   7721   -333     84    893       N  
ATOM    819  N   VAL A 477      31.562 117.795 121.881  1.00 31.21           N  
ANISOU  819  N   VAL A 477     3794   3587   4476   -996    723    706       N  
ATOM    820  CA  VAL A 477      30.776 118.185 123.059  1.00 36.05           C  
ANISOU  820  CA  VAL A 477     4371   4309   5019   -948   1043    888       C  
ATOM    821  C   VAL A 477      31.373 117.735 124.402  1.00 42.50           C  
ANISOU  821  C   VAL A 477     5538   5027   5584   -831   1253   1133       C  
ATOM    822  O   VAL A 477      31.365 118.504 125.369  1.00 47.35           O  
ANISOU  822  O   VAL A 477     6293   5788   5908   -624   1390   1215       O  
ATOM    823  CB  VAL A 477      29.284 117.739 122.918  1.00 40.20           C  
ANISOU  823  CB  VAL A 477     4512   4827   5937  -1180   1243    923       C  
ATOM    824  CG1 VAL A 477      28.590 117.630 124.274  1.00 46.85           C  
ANISOU  824  CG1 VAL A 477     5365   5694   6744  -1159   1694   1205       C  
ATOM    825  CG2 VAL A 477      28.537 118.704 121.999  1.00 39.21           C  
ANISOU  825  CG2 VAL A 477     4053   4922   5921  -1153   1065    700       C  
ATOM    826  N   THR A 478      31.896 116.514 124.482  1.00 37.91           N  
ANISOU  826  N   THR A 478     5131   4191   5082   -922   1262   1242       N  
ATOM    827  CA  THR A 478      32.478 116.084 125.758  1.00 50.60           C  
ANISOU  827  CA  THR A 478     7110   5708   6410   -758   1439   1490       C  
ATOM    828  C   THR A 478      33.984 116.388 125.951  1.00 42.64           C  
ANISOU  828  C   THR A 478     6409   4719   5074   -508   1151   1416       C  
ATOM    829  O   THR A 478      34.583 115.938 126.917  1.00 43.58           O  
ANISOU  829  O   THR A 478     6852   4754   4954   -341   1214   1593       O  
ATOM    830  CB  THR A 478      32.203 114.593 126.054  1.00 55.18           C  
ANISOU  830  CB  THR A 478     7773   5973   7220   -939   1673   1725       C  
ATOM    831  OG1 THR A 478      32.841 113.781 125.062  1.00 57.45           O  
ANISOU  831  OG1 THR A 478     8071   6042   7716  -1059   1403   1581       O  
ATOM    832  CG2 THR A 478      30.679 114.310 126.080  1.00 48.73           C  
ANISOU  832  CG2 THR A 478     6610   5126   6780  -1202   2011   1837       C  
ATOM    833  N   ASN A 479      34.594 117.151 125.054  1.00 33.16           N  
ANISOU  833  N   ASN A 479     5101   3628   3873   -470    842   1170       N  
ATOM    834  CA  ASN A 479      36.023 117.466 125.213  1.00 32.13           C  
ANISOU  834  CA  ASN A 479     5177   3511   3520   -264    579   1098       C  
ATOM    835  C   ASN A 479      36.272 118.282 126.503  1.00 30.58           C  
ANISOU  835  C   ASN A 479     5205   3451   2962    -12    599   1151       C  
ATOM    836  O   ASN A 479      35.673 119.341 126.696  1.00 31.73           O  
ANISOU  836  O   ASN A 479     5265   3767   3024     38    655   1080       O  
ATOM    837  CB  ASN A 479      36.535 118.190 123.972  1.00 30.60           C  
ANISOU  837  CB  ASN A 479     4791   3399   3435   -290    318    859       C  
ATOM    838  CG  ASN A 479      38.058 118.328 123.935  1.00 33.27           C  
ANISOU  838  CG  ASN A 479     5252   3716   3674   -133     66    791       C  
ATOM    839  OD1 ASN A 479      38.725 118.412 124.975  1.00 37.46           O  
ANISOU  839  OD1 ASN A 479     5990   4251   3992     46      3    854       O  
ATOM    840  ND2 ASN A 479      38.610 118.397 122.719  1.00 30.64           N  
ANISOU  840  ND2 ASN A 479     4776   3373   3494   -177    -84    653       N  
ATOM    841  N   PRO A 480      37.138 117.776 127.398  1.00 33.13           N  
ANISOU  841  N   PRO A 480     5837   3695   3056    179    534   1263       N  
ATOM    842  CA  PRO A 480      37.365 118.450 128.689  1.00 37.17           C  
ANISOU  842  CA  PRO A 480     6620   4328   3175    462    515   1293       C  
ATOM    843  C   PRO A 480      37.955 119.859 128.577  1.00 31.80           C  
ANISOU  843  C   PRO A 480     5871   3797   2413    571    214   1029       C  
ATOM    844  O   PRO A 480      37.902 120.628 129.521  1.00 33.26           O  
ANISOU  844  O   PRO A 480     6243   4090   2305    784    189    986       O  
ATOM    845  CB  PRO A 480      38.351 117.520 129.430  1.00 43.64           C  
ANISOU  845  CB  PRO A 480     7768   5016   3799    658    406   1431       C  
ATOM    846  CG  PRO A 480      38.415 116.266 128.645  1.00 40.44           C  
ANISOU  846  CG  PRO A 480     7278   4390   3696    462    469   1527       C  
ATOM    847  CD  PRO A 480      37.945 116.546 127.253  1.00 33.64           C  
ANISOU  847  CD  PRO A 480     6036   3548   3196    182    450   1352       C  
ATOM    848  N   ILE A 481      38.492 120.225 127.425  1.00 30.58           N  
ANISOU  848  N   ILE A 481     5466   3632   2520    435      4    854       N  
ATOM    849  CA  ILE A 481      39.025 121.575 127.288  1.00 32.69           C  
ANISOU  849  CA  ILE A 481     5656   3989   2777    504   -242    635       C  
ATOM    850  C   ILE A 481      37.908 122.628 127.097  1.00 34.74           C  
ANISOU  850  C   ILE A 481     5787   4365   3050    461    -92    565       C  
ATOM    851  O   ILE A 481      38.173 123.828 127.143  1.00 34.04           O  
ANISOU  851  O   ILE A 481     5683   4319   2931    537   -256    397       O  
ATOM    852  CB  ILE A 481      40.026 121.651 126.101  1.00 33.19           C  
ANISOU  852  CB  ILE A 481     5495   3993   3122    391   -461    515       C  
ATOM    853  CG1 ILE A 481      40.898 122.910 126.190  1.00 38.35           C  
ANISOU  853  CG1 ILE A 481     6097   4675   3799    469   -738    323       C  
ATOM    854  CG2 ILE A 481      39.272 121.604 124.800  1.00 31.65           C  
ANISOU  854  CG2 ILE A 481     5056   3806   3164    185   -314    507       C  
ATOM    855  CD1 ILE A 481      42.087 122.912 125.239  1.00 31.94           C  
ANISOU  855  CD1 ILE A 481     5074   3799   3262    396   -917    252       C  
ATOM    856  N   ASN A 482      36.670 122.191 126.871  1.00 30.87           N  
ANISOU  856  N   ASN A 482     5183   3905   2641    341    207    686       N  
ATOM    857  CA  ASN A 482      35.583 123.138 126.512  1.00 29.50           C  
ANISOU  857  CA  ASN A 482     4821   3852   2535    309    334    613       C  
ATOM    858  C   ASN A 482      35.334 124.309 127.487  1.00 28.61           C  
ANISOU  858  C   ASN A 482     4874   3843   2154    543    345    530       C  
ATOM    859  O   ASN A 482      35.180 125.440 127.034  1.00 33.31           O  
ANISOU  859  O   ASN A 482     5362   4480   2815    566    249    377       O  
ATOM    860  CB  ASN A 482      34.270 122.408 126.194  1.00 28.24           C  
ANISOU  860  CB  ASN A 482     4460   3716   2555    143    638    748       C  
ATOM    861  CG  ASN A 482      34.355 121.624 124.898  1.00 28.53           C  
ANISOU  861  CG  ASN A 482     4285   3654   2900    -87    549    720       C  
ATOM    862  OD1 ASN A 482      35.268 121.842 124.105  1.00 28.11           O  
ANISOU  862  OD1 ASN A 482     4212   3561   2909    -98    307    600       O  
ATOM    863  ND2 ASN A 482      33.420 120.710 124.679  1.00 28.25           N  
ANISOU  863  ND2 ASN A 482     4094   3571   3070   -263    750    822       N  
ATOM    864  N   PRO A 483      35.307 124.046 128.813  1.00 34.91           N  
ANISOU  864  N   PRO A 483     5970   4666   2626    747    459    630       N  
ATOM    865  CA  PRO A 483      35.113 125.176 129.739  1.00 35.64           C  
ANISOU  865  CA  PRO A 483     6271   4851   2421   1017    440    507       C  
ATOM    866  C   PRO A 483      36.186 126.256 129.534  1.00 36.92           C  
ANISOU  866  C   PRO A 483     6471   4943   2614   1071     20    238       C  
ATOM    867  O   PRO A 483      35.887 127.444 129.565  1.00 35.34           O  
ANISOU  867  O   PRO A 483     6272   4766   2388   1167    -34     74       O  
ATOM    868  CB  PRO A 483      35.252 124.528 131.132  1.00 38.66           C  
ANISOU  868  CB  PRO A 483     7038   5251   2400   1261    560    658       C  
ATOM    869  CG  PRO A 483      34.906 123.083 130.930  1.00 40.74           C  
ANISOU  869  CG  PRO A 483     7222   5448   2809   1079    833    939       C  
ATOM    870  CD  PRO A 483      35.422 122.759 129.535  1.00 37.62           C  
ANISOU  870  CD  PRO A 483     6519   4946   2829    781    619    859       C  
ATOM    871  N   TRP A 484      37.414 125.833 129.260  1.00 37.76           N  
ANISOU  871  N   TRP A 484     6575   4943   2830    994   -261    200       N  
ATOM    872  CA  TRP A 484      38.509 126.766 129.024  1.00 33.91           C  
ANISOU  872  CA  TRP A 484     6053   4362   2469    996   -643    -33       C  
ATOM    873  C   TRP A 484      38.296 127.541 127.718  1.00 27.59           C  
ANISOU  873  C   TRP A 484     4952   3523   2008    802   -634    -98       C  
ATOM    874  O   TRP A 484      38.553 128.733 127.658  1.00 33.51           O  
ANISOU  874  O   TRP A 484     5701   4203   2831    838   -803   -274       O  
ATOM    875  CB  TRP A 484      39.838 126.000 128.994  1.00 37.33           C  
ANISOU  875  CB  TRP A 484     6487   4711   2986    963   -901    -25       C  
ATOM    876  CG  TRP A 484      41.064 126.862 128.944  1.00 41.96           C  
ANISOU  876  CG  TRP A 484     7008   5196   3739    967  -1302   -257       C  
ATOM    877  CD1 TRP A 484      41.776 127.356 130.013  1.00 44.28           C  
ANISOU  877  CD1 TRP A 484     7519   5459   3848   1176  -1640   -451       C  
ATOM    878  CD2 TRP A 484      41.738 127.320 127.770  1.00 34.97           C  
ANISOU  878  CD2 TRP A 484     5809   4213   3264    754  -1408   -318       C  
ATOM    879  NE1 TRP A 484      42.843 128.096 129.567  1.00 42.21           N  
ANISOU  879  NE1 TRP A 484     7042   5067   3928   1061  -1959   -640       N  
ATOM    880  CE2 TRP A 484      42.848 128.083 128.195  1.00 39.48           C  
ANISOU  880  CE2 TRP A 484     6374   4679   3948    803  -1789   -536       C  
ATOM    881  CE3 TRP A 484      41.510 127.161 126.396  1.00 34.18           C  
ANISOU  881  CE3 TRP A 484     5444   4103   3439    543  -1216   -210       C  
ATOM    882  CZ2 TRP A 484      43.721 128.693 127.298  1.00 39.31           C  
ANISOU  882  CZ2 TRP A 484     6055   4530   4352    617  -1923   -609       C  
ATOM    883  CZ3 TRP A 484      42.383 127.771 125.505  1.00 38.93           C  
ANISOU  883  CZ3 TRP A 484     5810   4599   4382    408  -1341   -275       C  
ATOM    884  CH2 TRP A 484      43.475 128.530 125.964  1.00 38.76           C  
ANISOU  884  CH2 TRP A 484     5755   4460   4512    431  -1663   -454       C  
ATOM    885  N   TYR A 485      37.805 126.868 126.679  1.00 26.61           N  
ANISOU  885  N   TYR A 485     4602   3426   2082    613   -443     40       N  
ATOM    886  CA  TYR A 485      37.512 127.538 125.414  1.00 26.98           C  
ANISOU  886  CA  TYR A 485     4409   3459   2382    484   -422      1       C  
ATOM    887  C   TYR A 485      36.401 128.567 125.607  1.00 26.01           C  
ANISOU  887  C   TYR A 485     4298   3407   2178    599   -296    -59       C  
ATOM    888  O   TYR A 485      36.449 129.662 125.056  1.00 29.69           O  
ANISOU  888  O   TYR A 485     4705   3809   2767    606   -383   -157       O  
ATOM    889  CB  TYR A 485      37.052 126.528 124.367  1.00 24.84           C  
ANISOU  889  CB  TYR A 485     3941   3224   2273    312   -268    130       C  
ATOM    890  CG  TYR A 485      38.161 125.841 123.579  1.00 28.52           C  
ANISOU  890  CG  TYR A 485     4327   3601   2908    198   -395    152       C  
ATOM    891  CD1 TYR A 485      39.386 126.473 123.345  1.00 23.86           C  
ANISOU  891  CD1 TYR A 485     3710   2918   2438    202   -601     67       C  
ATOM    892  CD2 TYR A 485      37.970 124.555 123.062  1.00 23.47           C  
ANISOU  892  CD2 TYR A 485     3624   2955   2338     91   -296    252       C  
ATOM    893  CE1 TYR A 485      40.397 125.830 122.607  1.00 28.74           C  
ANISOU  893  CE1 TYR A 485     4223   3475   3220    127   -668    101       C  
ATOM    894  CE2 TYR A 485      38.956 123.921 122.320  1.00 26.23           C  
ANISOU  894  CE2 TYR A 485     3918   3226   2821     33   -392    260       C  
ATOM    895  CZ  TYR A 485      40.178 124.560 122.110  1.00 31.77           C  
ANISOU  895  CZ  TYR A 485     4581   3872   3616     66   -561    194       C  
ATOM    896  OH  TYR A 485      41.156 123.933 121.363  1.00 32.98           O  
ANISOU  896  OH  TYR A 485     4652   3968   3911     36   -610    215       O  
ATOM    897  N   PHE A 486      35.388 128.206 126.383  1.00 26.52           N  
ANISOU  897  N   PHE A 486     4437   3592   2046    702    -61     22       N  
ATOM    898  CA  PHE A 486      34.292 129.137 126.632  1.00 27.57           C  
ANISOU  898  CA  PHE A 486     4564   3815   2097    855     90    -31       C  
ATOM    899  C   PHE A 486      34.840 130.412 127.253  1.00 30.11           C  
ANISOU  899  C   PHE A 486     5111   4035   2293   1042   -126   -236       C  
ATOM    900  O   PHE A 486      34.429 131.512 126.888  1.00 36.15           O  
ANISOU  900  O   PHE A 486     5834   4766   3135   1113   -144   -337       O  
ATOM    901  CB  PHE A 486      33.218 128.490 127.518  1.00 35.23           C  
ANISOU  901  CB  PHE A 486     5577   4934   2876    957    426    112       C  
ATOM    902  CG  PHE A 486      32.266 129.465 128.137  1.00 45.79           C  
ANISOU  902  CG  PHE A 486     6979   6374   4046   1205    592     44       C  
ATOM    903  CD1 PHE A 486      31.340 130.150 127.369  1.00 46.68           C  
ANISOU  903  CD1 PHE A 486     6839   6554   4342   1210    674      7       C  
ATOM    904  CD2 PHE A 486      32.267 129.671 129.513  1.00 44.88           C  
ANISOU  904  CD2 PHE A 486     7198   6299   3557   1482    671     16       C  
ATOM    905  CE1 PHE A 486      30.441 131.044 127.970  1.00 36.32           C  
ANISOU  905  CE1 PHE A 486     5583   5340   2878   1482    845    -58       C  
ATOM    906  CE2 PHE A 486      31.369 130.547 130.101  1.00 39.41           C  
ANISOU  906  CE2 PHE A 486     6585   5707   2684   1755    855    -54       C  
ATOM    907  CZ  PHE A 486      30.476 131.241 129.326  1.00 38.96           C  
ANISOU  907  CZ  PHE A 486     6250   5706   2847   1750    944    -92       C  
ATOM    908  N   LYS A 487      35.804 130.262 128.160  1.00 31.02           N  
ANISOU  908  N   LYS A 487     5471   4081   2235   1127   -327   -313       N  
ATOM    909  CA  LYS A 487      36.406 131.419 128.826  1.00 36.91           C  
ANISOU  909  CA  LYS A 487     6442   4699   2882   1296   -604   -559       C  
ATOM    910  C   LYS A 487      37.360 132.171 127.902  1.00 35.49           C  
ANISOU  910  C   LYS A 487     6106   4314   3066   1114   -874   -673       C  
ATOM    911  O   LYS A 487      37.695 133.311 128.169  1.00 42.17           O  
ANISOU  911  O   LYS A 487     7067   5000   3957   1195  -1082   -879       O  
ATOM    912  CB  LYS A 487      37.141 131.012 130.114  1.00 38.97           C  
ANISOU  912  CB  LYS A 487     7018   4960   2829   1478   -793   -635       C  
ATOM    913  CG  LYS A 487      36.226 130.652 131.275  1.00 51.55           C  
ANISOU  913  CG  LYS A 487     8884   6725   3978   1760   -517   -550       C  
ATOM    914  CD  LYS A 487      37.031 130.457 132.557  1.00 67.98           C  
ANISOU  914  CD  LYS A 487    11193   8748   5888   1927   -729   -617       C  
ATOM    915  CE  LYS A 487      36.194 130.739 133.798  1.00 76.57           C  
ANISOU  915  CE  LYS A 487    12510   9921   6661   2231   -513   -602       C  
ATOM    916  NZ  LYS A 487      37.010 130.611 135.039  1.00 86.38           N  
ANISOU  916  NZ  LYS A 487    14010  11104   7707   2439   -756   -690       N  
ATOM    917  N   HIS A 488      37.797 131.546 126.816  1.00 30.85           N  
ANISOU  917  N   HIS A 488     5266   3711   2745    877   -852   -536       N  
ATOM    918  CA  HIS A 488      38.728 132.231 125.917  1.00 35.49           C  
ANISOU  918  CA  HIS A 488     5698   4108   3680    714  -1034   -594       C  
ATOM    919  C   HIS A 488      38.162 132.564 124.528  1.00 34.50           C  
ANISOU  919  C   HIS A 488     5367   3981   3760    607   -851   -473       C  
ATOM    920  O   HIS A 488      38.905 132.627 123.543  1.00 35.80           O  
ANISOU  920  O   HIS A 488     5371   4043   4187    452   -889   -411       O  
ATOM    921  CB  HIS A 488      40.051 131.448 125.818  1.00 35.66           C  
ANISOU  921  CB  HIS A 488     5623   4078   3849    581  -1215   -569       C  
ATOM    922  CG  HIS A 488      40.829 131.438 127.095  1.00 41.71           C  
ANISOU  922  CG  HIS A 488     6586   4799   4464    712  -1510   -740       C  
ATOM    923  ND1 HIS A 488      40.524 130.598 128.148  1.00 47.09           N  
ANISOU  923  ND1 HIS A 488     7494   5625   4774    891  -1477   -706       N  
ATOM    924  CD2 HIS A 488      41.867 132.199 127.514  1.00 44.51           C  
ANISOU  924  CD2 HIS A 488     6956   4972   4983    710  -1861   -956       C  
ATOM    925  CE1 HIS A 488      41.349 130.833 129.151  1.00 50.92           C  
ANISOU  925  CE1 HIS A 488     8160   6043   5146   1032  -1818   -900       C  
ATOM    926  NE2 HIS A 488      42.176 131.798 128.791  1.00 50.66           N  
ANISOU  926  NE2 HIS A 488     7981   5812   5457    912  -2080  -1077       N  
ATOM    927  N   SER A 489      36.857 132.816 124.446  1.00 26.33           N  
ANISOU  927  N   SER A 489     4338   3066   2601    722   -653   -439       N  
ATOM    928  CA  SER A 489      36.248 133.107 123.155  1.00 28.27           C  
ANISOU  928  CA  SER A 489     4409   3335   2997    675   -524   -337       C  
ATOM    929  C   SER A 489      35.196 134.160 123.342  1.00 28.19           C  
ANISOU  929  C   SER A 489     4469   3333   2908    874   -446   -406       C  
ATOM    930  O   SER A 489      34.752 134.384 124.465  1.00 30.72           O  
ANISOU  930  O   SER A 489     4949   3700   3024   1046   -421   -507       O  
ATOM    931  CB  SER A 489      35.642 131.841 122.531  1.00 29.02           C  
ANISOU  931  CB  SER A 489     4329   3626   3073    583   -362   -191       C  
ATOM    932  OG  SER A 489      34.752 131.224 123.443  1.00 33.12           O  
ANISOU  932  OG  SER A 489     4880   4305   3400    663   -214   -173       O  
ATOM    933  N   ASP A 490      34.810 134.807 122.245  1.00 25.86           N  
ANISOU  933  N   ASP A 490     4079   2996   2750    892   -402   -346       N  
ATOM    934  CA  ASP A 490      33.819 135.883 122.269  1.00 27.74           C  
ANISOU  934  CA  ASP A 490     4374   3223   2944   1114   -341   -402       C  
ATOM    935  C   ASP A 490      32.403 135.343 122.128  1.00 33.31           C  
ANISOU  935  C   ASP A 490     4901   4212   3545   1219   -153   -338       C  
ATOM    936  O   ASP A 490      31.438 136.055 122.394  1.00 32.78           O  
ANISOU  936  O   ASP A 490     4847   4199   3410   1444    -71   -391       O  
ATOM    937  CB  ASP A 490      34.052 136.869 121.125  1.00 30.55           C  
ANISOU  937  CB  ASP A 490     4731   3383   3492   1122   -382   -340       C  
ATOM    938  CG  ASP A 490      35.320 137.661 121.289  1.00 35.67           C  
ANISOU  938  CG  ASP A 490     5521   3699   4334   1020   -538   -405       C  
ATOM    939  OD1 ASP A 490      35.816 137.708 122.432  1.00 32.48           O  
ANISOU  939  OD1 ASP A 490     5244   3218   3880   1014   -670   -569       O  
ATOM    940  OD2 ASP A 490      35.805 138.241 120.280  1.00 34.60           O  
ANISOU  940  OD2 ASP A 490     5368   3374   4403    954   -529   -291       O  
ATOM    941  N   GLY A 491      32.278 134.096 121.690  1.00 28.35           N  
ANISOU  941  N   GLY A 491     4085   3748   2941   1057    -93   -234       N  
ATOM    942  CA  GLY A 491      30.970 133.475 121.568  1.00 30.56           C  
ANISOU  942  CA  GLY A 491     4135   4273   3205   1100     64   -186       C  
ATOM    943  C   GLY A 491      31.067 131.993 121.273  1.00 29.42           C  
ANISOU  943  C   GLY A 491     3833   4227   3118    873     96   -101       C  
ATOM    944  O   GLY A 491      32.144 131.501 121.002  1.00 24.55           O  
ANISOU  944  O   GLY A 491     3291   3502   2535    719     -5    -74       O  
ATOM    945  N   SER A 492      29.941 131.281 121.334  1.00 26.03           N  
ANISOU  945  N   SER A 492     3169   3986   2735    854    241    -63       N  
ATOM    946  CA  SER A 492      29.932 129.861 121.029  1.00 26.87           C  
ANISOU  946  CA  SER A 492     3125   4139   2946    627    265      3       C  
ATOM    947  C   SER A 492      28.557 129.477 120.502  1.00 27.18           C  
ANISOU  947  C   SER A 492     2816   4355   3155    613    330     -1       C  
ATOM    948  O   SER A 492      27.581 130.204 120.685  1.00 29.05           O  
ANISOU  948  O   SER A 492     2918   4712   3405    794    415    -31       O  
ATOM    949  CB  SER A 492      30.270 129.017 122.288  1.00 26.26           C  
ANISOU  949  CB  SER A 492     3177   4035   2764    548    415     77       C  
ATOM    950  OG  SER A 492      29.201 129.062 123.240  1.00 28.55           O  
ANISOU  950  OG  SER A 492     3387   4460   2999    662    674    121       O  
ATOM    951  N   PHE A 493      28.501 128.323 119.857  1.00 26.93           N  
ANISOU  951  N   PHE A 493     2630   4327   3277    405    270     11       N  
ATOM    952  CA  PHE A 493      27.254 127.689 119.416  1.00 29.16           C  
ANISOU  952  CA  PHE A 493     2538   4746   3797    320    291    -18       C  
ATOM    953  C   PHE A 493      27.455 126.194 119.633  1.00 29.41           C  
ANISOU  953  C   PHE A 493     2527   4683   3963     44    360     43       C  
ATOM    954  O   PHE A 493      28.486 125.660 119.249  1.00 27.47           O  
ANISOU  954  O   PHE A 493     2478   4299   3659    -54    233     40       O  
ATOM    955  CB  PHE A 493      27.018 127.965 117.926  1.00 29.08           C  
ANISOU  955  CB  PHE A 493     2412   4787   3849    389     10   -136       C  
ATOM    956  CG  PHE A 493      25.854 127.189 117.325  1.00 38.40           C  
ANISOU  956  CG  PHE A 493     3193   6088   5311    278    -79   -225       C  
ATOM    957  CD1 PHE A 493      26.027 125.904 116.830  1.00 42.99           C  
ANISOU  957  CD1 PHE A 493     3710   6579   6045     35   -191   -275       C  
ATOM    958  CD2 PHE A 493      24.605 127.758 117.233  1.00 48.73           C  
ANISOU  958  CD2 PHE A 493     4179   7582   6755    428    -81   -283       C  
ATOM    959  CE1 PHE A 493      24.955 125.191 116.270  1.00 39.59           C  
ANISOU  959  CE1 PHE A 493     2893   6222   5926    -91   -324   -399       C  
ATOM    960  CE2 PHE A 493      23.544 127.056 116.682  1.00 57.84           C  
ANISOU  960  CE2 PHE A 493     4909   8841   8225    312   -208   -393       C  
ATOM    961  CZ  PHE A 493      23.728 125.773 116.196  1.00 46.87           C  
ANISOU  961  CZ  PHE A 493     3457   7340   7010     38   -344   -461       C  
ATOM    962  N   SER A 494      26.468 125.533 120.219  1.00 32.19           N  
ANISOU  962  N   SER A 494     2614   5096   4519    -73    577    110       N  
ATOM    963  CA  SER A 494      26.570 124.129 120.584  1.00 40.55           C  
ANISOU  963  CA  SER A 494     3651   6019   5737   -337    701    208       C  
ATOM    964  C   SER A 494      25.526 123.293 119.847  1.00 43.40           C  
ANISOU  964  C   SER A 494     3591   6396   6504   -551    625    126       C  
ATOM    965  O   SER A 494      24.350 123.664 119.795  1.00 41.06           O  
ANISOU  965  O   SER A 494     2925   6265   6411   -508    685     87       O  
ATOM    966  CB  SER A 494      26.364 123.944 122.109  1.00 41.11           C  
ANISOU  966  CB  SER A 494     3809   6092   5719   -316   1099    414       C  
ATOM    967  OG  SER A 494      27.327 124.670 122.874  1.00 39.22           O  
ANISOU  967  OG  SER A 494     3972   5828   5100   -107   1116    449       O  
ATOM    968  N   ASN A 495      25.988 122.177 119.283  1.00 50.86           N  
ANISOU  968  N   ASN A 495     4587   7158   7579   -765    472     79       N  
ATOM    969  CA  ASN A 495      25.157 121.073 118.777  1.00 57.29           C  
ANISOU  969  CA  ASN A 495     5055   7886   8826  -1038    401     -3       C  
ATOM    970  C   ASN A 495      25.130 119.931 119.765  1.00 50.57           C  
ANISOU  970  C   ASN A 495     4223   6832   8158  -1281    726    209       C  
ATOM    971  O   ASN A 495      25.698 120.022 120.849  1.00 48.14           O  
ANISOU  971  O   ASN A 495     4205   6489   7595  -1195   1001    421       O  
ATOM    972  CB  ASN A 495      25.792 120.477 117.516  1.00 56.45           C  
ANISOU  972  CB  ASN A 495     5081   7648   8720  -1098     15   -206       C  
ATOM    973  CG  ASN A 495      25.272 121.095 116.283  1.00 59.24           C  
ANISOU  973  CG  ASN A 495     5253   8170   9087   -953   -336   -446       C  
ATOM    974  OD1 ASN A 495      24.219 121.724 116.306  1.00 72.45           O  
ANISOU  974  OD1 ASN A 495     6591  10036  10902   -876   -324   -484       O  
ATOM    975  ND2 ASN A 495      25.988 120.925 115.180  1.00 48.99           N  
ANISOU  975  ND2 ASN A 495     4179   6812   7624   -875   -647   -607       N  
ATOM    976  N   LYS A 496      24.524 118.823 119.343  1.00 48.57           N  
ANISOU  976  N   LYS A 496     3695   6416   8342  -1575    663    142       N  
ATOM    977  CA  LYS A 496      24.635 117.563 120.061  1.00 51.24           C  
ANISOU  977  CA  LYS A 496     4108   6470   8892  -1834    929    342       C  
ATOM    978  C   LYS A 496      26.018 116.927 119.824  1.00 49.66           C  
ANISOU  978  C   LYS A 496     4381   6041   8448  -1818    762    328       C  
ATOM    979  O   LYS A 496      26.476 116.100 120.613  1.00 53.81           O  
ANISOU  979  O   LYS A 496     5139   6341   8965  -1911    997    545       O  
ATOM    980  CB  LYS A 496      23.525 116.610 119.619  1.00 65.03           C  
ANISOU  980  CB  LYS A 496     5442   8087  11180  -2145    862    243       C  
ATOM    981  CG  LYS A 496      23.561 115.242 120.279  1.00 83.63           C  
ANISOU  981  CG  LYS A 496     7963  10128  13683  -2376   1093    444       C  
ATOM    982  CD  LYS A 496      24.072 114.166 119.321  1.00 93.08           C  
ANISOU  982  CD  LYS A 496     9322  11035  15008  -2529    731    234       C  
ATOM    983  CE  LYS A 496      23.037 113.822 118.254  1.00 97.26           C  
ANISOU  983  CE  LYS A 496     9503  11586  15865  -2663    383    -62       C  
ATOM    984  NZ  LYS A 496      21.805 113.241 118.847  1.00102.42           N  
ANISOU  984  NZ  LYS A 496     9835  12193  16886  -2884    639     77       N  
ATOM    985  N   GLN A 497      26.686 117.318 118.744  1.00 41.74           N  
ANISOU  985  N   GLN A 497     3525   5097   7235  -1669    377     93       N  
ATOM    986  CA  GLN A 497      28.001 116.749 118.442  1.00 44.18           C  
ANISOU  986  CA  GLN A 497     4236   5216   7334  -1623    232     69       C  
ATOM    987  C   GLN A 497      29.197 117.677 118.625  1.00 41.61           C  
ANISOU  987  C   GLN A 497     4251   5020   6541  -1336    208    122       C  
ATOM    988  O   GLN A 497      30.231 117.253 119.159  1.00 36.23           O  
ANISOU  988  O   GLN A 497     3880   4197   5687  -1291    282    249       O  
ATOM    989  CB  GLN A 497      28.024 116.143 117.038  1.00 57.30           C  
ANISOU  989  CB  GLN A 497     5854   6766   9150  -1692   -157   -230       C  
ATOM    990  CG  GLN A 497      27.144 114.907 116.906  1.00 75.38           C  
ANISOU  990  CG  GLN A 497     7885   8798  11956  -2027   -180   -303       C  
ATOM    991  CD  GLN A 497      27.543 114.037 115.735  1.00 84.53           C  
ANISOU  991  CD  GLN A 497     9178   9744  13194  -2069   -553   -589       C  
ATOM    992  OE1 GLN A 497      28.452 114.377 114.974  1.00 82.84           O  
ANISOU  992  OE1 GLN A 497     9241   9611  12625  -1823   -765   -717       O  
ATOM    993  NE2 GLN A 497      26.869 112.902 115.585  1.00 93.52           N  
ANISOU  993  NE2 GLN A 497    10195  10648  14689  -2314   -598   -663       N  
ATOM    994  N   TRP A 498      29.063 118.923 118.171  1.00 32.21           N  
ANISOU  994  N   TRP A 498     2988   4072   5176  -1142     88     22       N  
ATOM    995  CA  TRP A 498      30.155 119.882 118.206  1.00 28.82           C  
ANISOU  995  CA  TRP A 498     2833   3733   4385   -903     40     47       C  
ATOM    996  C   TRP A 498      29.782 121.146 118.978  1.00 28.36           C  
ANISOU  996  C   TRP A 498     2735   3868   4174   -743    197    131       C  
ATOM    997  O   TRP A 498      28.610 121.537 119.044  1.00 30.28           O  
ANISOU  997  O   TRP A 498     2698   4248   4560   -748    270    110       O  
ATOM    998  CB  TRP A 498      30.564 120.331 116.784  1.00 37.51           C  
ANISOU  998  CB  TRP A 498     3976   4899   5377   -768   -256   -146       C  
ATOM    999  CG  TRP A 498      31.128 119.264 115.857  1.00 39.57           C  
ANISOU  999  CG  TRP A 498     4353   4991   5690   -828   -443   -273       C  
ATOM   1000  CD1 TRP A 498      30.497 118.700 114.777  1.00 44.21           C  
ANISOU 1000  CD1 TRP A 498     4806   5552   6439   -889   -679   -490       C  
ATOM   1001  CD2 TRP A 498      32.436 118.673 115.905  1.00 31.46           C  
ANISOU 1001  CD2 TRP A 498     3606   3806   4542   -793   -435   -220       C  
ATOM   1002  NE1 TRP A 498      31.322 117.785 114.170  1.00 40.90           N  
ANISOU 1002  NE1 TRP A 498     4603   4953   5984   -887   -799   -578       N  
ATOM   1003  CE2 TRP A 498      32.514 117.739 114.842  1.00 41.79           C  
ANISOU 1003  CE2 TRP A 498     4956   4987   5935   -827   -635   -403       C  
ATOM   1004  CE3 TRP A 498      33.541 118.830 116.747  1.00 28.49           C  
ANISOU 1004  CE3 TRP A 498     3439   3385   4002   -716   -305    -56       C  
ATOM   1005  CZ2 TRP A 498      33.658 116.969 114.597  1.00 41.62           C  
ANISOU 1005  CZ2 TRP A 498     5181   4798   5835   -771   -662   -408       C  
ATOM   1006  CZ3 TRP A 498      34.684 118.059 116.506  1.00 31.15           C  
ANISOU 1006  CZ3 TRP A 498     3979   3566   4289   -675   -355    -57       C  
ATOM   1007  CH2 TRP A 498      34.732 117.138 115.444  1.00 27.97           C  
ANISOU 1007  CH2 TRP A 498     3615   3041   3971   -696   -509   -221       C  
ATOM   1008  N   ILE A 499      30.808 121.798 119.517  1.00 26.17           N  
ANISOU 1008  N   ILE A 499     2728   3591   3622   -587    221    201       N  
ATOM   1009  CA  ILE A 499      30.686 123.168 119.969  1.00 25.50           C  
ANISOU 1009  CA  ILE A 499     2672   3653   3363   -392    272    209       C  
ATOM   1010  C   ILE A 499      31.603 123.986 119.084  1.00 26.01           C  
ANISOU 1010  C   ILE A 499     2868   3718   3297   -262     59    117       C  
ATOM   1011  O   ILE A 499      32.729 123.567 118.800  1.00 24.51           O  
ANISOU 1011  O   ILE A 499     2843   3413   3057   -283    -32    122       O  
ATOM   1012  CB  ILE A 499      31.127 123.341 121.427  1.00 29.15           C  
ANISOU 1012  CB  ILE A 499     3360   4090   3625   -306    459    346       C  
ATOM   1013  CG1 ILE A 499      30.442 122.293 122.317  1.00 31.37           C  
ANISOU 1013  CG1 ILE A 499     3586   4324   4010   -435    731    506       C  
ATOM   1014  CG2 ILE A 499      30.815 124.772 121.889  1.00 26.87           C  
ANISOU 1014  CG2 ILE A 499     3097   3936   3178    -93    501    309       C  
ATOM   1015  CD1 ILE A 499      30.542 122.577 123.803  1.00 35.41           C  
ANISOU 1015  CD1 ILE A 499     4324   4867   4264   -278    962    651       C  
ATOM   1016  N   PHE A 500      31.108 125.130 118.625  1.00 24.24           N  
ANISOU 1016  N   PHE A 500     2560   3613   3038   -117      2     52       N  
ATOM   1017  CA  PHE A 500      31.871 126.018 117.757  1.00 21.63           C  
ANISOU 1017  CA  PHE A 500     2354   3263   2602     15   -147      9       C  
ATOM   1018  C   PHE A 500      32.220 127.278 118.520  1.00 23.79           C  
ANISOU 1018  C   PHE A 500     2766   3520   2752    157    -93     40       C  
ATOM   1019  O   PHE A 500      31.417 127.753 119.316  1.00 27.18           O  
ANISOU 1019  O   PHE A 500     3142   4028   3157    234     21     43       O  
ATOM   1020  CB  PHE A 500      31.046 126.341 116.505  1.00 22.50           C  
ANISOU 1020  CB  PHE A 500     2307   3485   2758    103   -285    -86       C  
ATOM   1021  CG  PHE A 500      30.655 125.121 115.737  1.00 28.30           C  
ANISOU 1021  CG  PHE A 500     2911   4219   3623    -28   -402   -176       C  
ATOM   1022  CD1 PHE A 500      31.552 124.524 114.862  1.00 28.71           C  
ANISOU 1022  CD1 PHE A 500     3113   4179   3615    -40   -516   -214       C  
ATOM   1023  CD2 PHE A 500      29.445 124.514 115.954  1.00 25.85           C  
ANISOU 1023  CD2 PHE A 500     2325   3975   3522   -146   -383   -229       C  
ATOM   1024  CE1 PHE A 500      31.197 123.379 114.172  1.00 27.85           C  
ANISOU 1024  CE1 PHE A 500     2923   4039   3621   -144   -654   -338       C  
ATOM   1025  CE2 PHE A 500      29.079 123.367 115.259  1.00 30.78           C  
ANISOU 1025  CE2 PHE A 500     2821   4552   4323   -295   -530   -349       C  
ATOM   1026  CZ  PHE A 500      29.958 122.801 114.373  1.00 30.57           C  
ANISOU 1026  CZ  PHE A 500     2992   4422   4201   -285   -684   -419       C  
ATOM   1027  N   PHE A 501      33.407 127.828 118.281  1.00 20.12           N  
ANISOU 1027  N   PHE A 501     2470   2942   2233    197   -168     53       N  
ATOM   1028  CA  PHE A 501      33.883 128.959 119.085  1.00 21.10           C  
ANISOU 1028  CA  PHE A 501     2738   2988   2289    297   -162     49       C  
ATOM   1029  C   PHE A 501      34.529 129.956 118.156  1.00 24.74           C  
ANISOU 1029  C   PHE A 501     3261   3351   2787    368   -238     59       C  
ATOM   1030  O   PHE A 501      34.974 129.574 117.069  1.00 23.46           O  
ANISOU 1030  O   PHE A 501     3079   3178   2659    336   -271     97       O  
ATOM   1031  CB  PHE A 501      34.972 128.507 120.077  1.00 23.55           C  
ANISOU 1031  CB  PHE A 501     3193   3195   2559    229   -185     64       C  
ATOM   1032  CG  PHE A 501      34.489 127.618 121.188  1.00 23.90           C  
ANISOU 1032  CG  PHE A 501     3263   3300   2520    198    -72    101       C  
ATOM   1033  CD1 PHE A 501      33.883 128.161 122.307  1.00 21.88           C  
ANISOU 1033  CD1 PHE A 501     3087   3099   2129    325     27     84       C  
ATOM   1034  CD2 PHE A 501      34.702 126.250 121.146  1.00 23.76           C  
ANISOU 1034  CD2 PHE A 501     3225   3259   2544     67    -45    165       C  
ATOM   1035  CE1 PHE A 501      33.447 127.352 123.359  1.00 28.41           C  
ANISOU 1035  CE1 PHE A 501     3969   3979   2846    327    192    164       C  
ATOM   1036  CE2 PHE A 501      34.273 125.433 122.192  1.00 27.28           C  
ANISOU 1036  CE2 PHE A 501     3724   3724   2918     44    102    247       C  
ATOM   1037  CZ  PHE A 501      33.644 125.988 123.300  1.00 25.70           C  
ANISOU 1037  CZ  PHE A 501     3602   3599   2565    176    238    262       C  
ATOM   1038  N   TRP A 502      34.621 131.222 118.574  1.00 21.85           N  
ANISOU 1038  N   TRP A 502     2994   2891   2415    476   -249     33       N  
ATOM   1039  CA  TRP A 502      35.315 132.206 117.746  1.00 24.35           C  
ANISOU 1039  CA  TRP A 502     3382   3055   2815    520   -282     83       C  
ATOM   1040  C   TRP A 502      35.785 133.373 118.593  1.00 26.10           C  
ANISOU 1040  C   TRP A 502     3738   3086   3093    562   -329     23       C  
ATOM   1041  O   TRP A 502      35.316 133.558 119.706  1.00 24.79           O  
ANISOU 1041  O   TRP A 502     3633   2949   2836    629   -339    -76       O  
ATOM   1042  CB  TRP A 502      34.391 132.714 116.626  1.00 24.57           C  
ANISOU 1042  CB  TRP A 502     3371   3164   2801    677   -264    124       C  
ATOM   1043  CG  TRP A 502      33.078 133.193 117.164  1.00 26.87           C  
ANISOU 1043  CG  TRP A 502     3609   3568   3032    826   -246     52       C  
ATOM   1044  CD1 TRP A 502      32.799 134.414 117.698  1.00 23.42           C  
ANISOU 1044  CD1 TRP A 502     3278   3030   2591    979   -235     12       C  
ATOM   1045  CD2 TRP A 502      31.874 132.416 117.280  1.00 26.38           C  
ANISOU 1045  CD2 TRP A 502     3353   3732   2939    838   -221      4       C  
ATOM   1046  NE1 TRP A 502      31.487 134.456 118.129  1.00 27.46           N  
ANISOU 1046  NE1 TRP A 502     3673   3720   3041   1120   -185    -51       N  
ATOM   1047  CE2 TRP A 502      30.903 133.238 117.889  1.00 27.35           C  
ANISOU 1047  CE2 TRP A 502     3447   3912   3034   1019   -167    -48       C  
ATOM   1048  CE3 TRP A 502      31.535 131.102 116.937  1.00 27.82           C  
ANISOU 1048  CE3 TRP A 502     3371   4049   3152    705   -236     -8       C  
ATOM   1049  CZ2 TRP A 502      29.607 132.799 118.138  1.00 30.70           C  
ANISOU 1049  CZ2 TRP A 502     3635   4550   3478   1068   -102    -88       C  
ATOM   1050  CZ3 TRP A 502      30.245 130.666 117.190  1.00 27.42           C  
ANISOU 1050  CZ3 TRP A 502     3092   4176   3151    719   -196    -58       C  
ATOM   1051  CH2 TRP A 502      29.300 131.509 117.785  1.00 30.40           C  
ANISOU 1051  CH2 TRP A 502     3397   4634   3518    896   -116    -87       C  
ATOM   1052  N   PHE A 503      36.731 134.143 118.074  1.00 23.85           N  
ANISOU 1052  N   PHE A 503     3504   2590   2967    526   -349     80       N  
ATOM   1053  CA  PHE A 503      36.965 135.491 118.595  1.00 30.86           C  
ANISOU 1053  CA  PHE A 503     4520   3242   3965    580   -407     13       C  
ATOM   1054  C   PHE A 503      37.238 136.476 117.480  1.00 28.99           C  
ANISOU 1054  C   PHE A 503     4325   2811   3878    619   -331    154       C  
ATOM   1055  O   PHE A 503      37.601 136.092 116.365  1.00 29.85           O  
ANISOU 1055  O   PHE A 503     4374   2957   4010    586   -231    312       O  
ATOM   1056  CB  PHE A 503      38.067 135.558 119.668  1.00 26.12           C  
ANISOU 1056  CB  PHE A 503     3960   2478   3485    457   -559   -111       C  
ATOM   1057  CG  PHE A 503      39.455 135.183 119.180  1.00 29.04           C  
ANISOU 1057  CG  PHE A 503     4208   2741   4087    268   -578    -27       C  
ATOM   1058  CD1 PHE A 503      40.187 136.031 118.353  1.00 29.86           C  
ANISOU 1058  CD1 PHE A 503     4275   2607   4464    197   -511     90       C  
ATOM   1059  CD2 PHE A 503      40.039 134.005 119.595  1.00 22.94           C  
ANISOU 1059  CD2 PHE A 503     3354   2089   3276    178   -640    -50       C  
ATOM   1060  CE1 PHE A 503      41.464 135.688 117.924  1.00 29.02           C  
ANISOU 1060  CE1 PHE A 503     4008   2417   4603     34   -482    182       C  
ATOM   1061  CE2 PHE A 503      41.321 133.641 119.166  1.00 28.30           C  
ANISOU 1061  CE2 PHE A 503     3886   2686   4182     38   -650     21       C  
ATOM   1062  CZ  PHE A 503      42.033 134.489 118.330  1.00 30.04           C  
ANISOU 1062  CZ  PHE A 503     4027   2697   4691    -37   -561    135       C  
ATOM   1063  N   GLY A 504      37.075 137.746 117.804  1.00 27.03           N  
ANISOU 1063  N   GLY A 504     4212   2340   3719    711   -364    102       N  
ATOM   1064  CA  GLY A 504      37.479 138.827 116.932  1.00 30.83           C  
ANISOU 1064  CA  GLY A 504     4774   2543   4397    731   -279    255       C  
ATOM   1065  C   GLY A 504      36.620 139.039 115.705  1.00 37.09           C  
ANISOU 1065  C   GLY A 504     5616   3441   5034    942   -150    430       C  
ATOM   1066  O   GLY A 504      37.132 139.505 114.689  1.00 30.01           O  
ANISOU 1066  O   GLY A 504     4777   2381   4244    949    -16    641       O  
ATOM   1067  N   LEU A 505      35.334 138.693 115.774  1.00 32.83           N  
ANISOU 1067  N   LEU A 505     5046   3177   4252   1127   -183    355       N  
ATOM   1068  CA  LEU A 505      34.429 138.881 114.616  1.00 37.26           C  
ANISOU 1068  CA  LEU A 505     5637   3869   4652   1371   -132    483       C  
ATOM   1069  C   LEU A 505      34.222 140.356 114.255  1.00 41.38           C  
ANISOU 1069  C   LEU A 505     6367   4112   5244   1577    -86    586       C  
ATOM   1070  O   LEU A 505      34.080 141.197 115.135  1.00 45.93           O  
ANISOU 1070  O   LEU A 505     7038   4493   5920   1620   -135    465       O  
ATOM   1071  CB  LEU A 505      33.059 138.256 114.903  1.00 43.29           C  
ANISOU 1071  CB  LEU A 505     6253   4972   5224   1510   -207    347       C  
ATOM   1072  CG  LEU A 505      32.674 136.848 114.430  1.00 39.05           C  
ANISOU 1072  CG  LEU A 505     5522   4753   4564   1444   -245    324       C  
ATOM   1073  CD1 LEU A 505      33.829 135.901 114.424  1.00 27.74           C  
ANISOU 1073  CD1 LEU A 505     4056   3292   3191   1184   -217    353       C  
ATOM   1074  CD2 LEU A 505      31.561 136.309 115.295  1.00 40.11           C  
ANISOU 1074  CD2 LEU A 505     5468   5122   4650   1468   -283    165       C  
ATOM   1075  N   ALA A 506      34.197 140.668 112.959  1.00 43.75           N  
ANISOU 1075  N   ALA A 506     6774   4380   5469   1736      7    809       N  
ATOM   1076  CA  ALA A 506      33.854 142.018 112.509  1.00 49.72           C  
ANISOU 1076  CA  ALA A 506     7759   4877   6253   1988     62    946       C  
ATOM   1077  C   ALA A 506      32.406 142.344 112.882  1.00 46.33           C  
ANISOU 1077  C   ALA A 506     7311   4624   5668   2287    -65    794       C  
ATOM   1078  O   ALA A 506      32.066 143.477 113.204  1.00 51.84           O  
ANISOU 1078  O   ALA A 506     8141   5110   6446   2416    -67    764       O  
ATOM   1079  CB  ALA A 506      34.054 142.146 110.994  1.00 48.75           C  
ANISOU 1079  CB  ALA A 506     7744   4775   6004   2099    197   1212       C  
ATOM   1080  N   ASP A 507      31.559 141.325 112.835  1.00 41.14           N  
ANISOU 1080  N   ASP A 507     6432   4376   4824   2340   -166    675       N  
ATOM   1081  CA  ASP A 507      30.141 141.490 113.091  1.00 43.85           C  
ANISOU 1081  CA  ASP A 507     6663   4944   5056   2621   -269    543       C  
ATOM   1082  C   ASP A 507      29.675 140.178 113.672  1.00 43.84           C  
ANISOU 1082  C   ASP A 507     6350   5294   5015   2453   -329    364       C  
ATOM   1083  O   ASP A 507      30.041 139.102 113.199  1.00 47.37           O  
ANISOU 1083  O   ASP A 507     6688   5893   5417   2272   -351    384       O  
ATOM   1084  CB  ASP A 507      29.368 141.820 111.787  1.00 43.77           C  
ANISOU 1084  CB  ASP A 507     6672   5083   4875   2845   -318    640       C  
ATOM   1085  CG  ASP A 507      27.928 142.284 112.043  1.00 49.28           C  
ANISOU 1085  CG  ASP A 507     7237   5965   5523   3098   -411    504       C  
ATOM   1086  OD1 ASP A 507      27.084 141.457 112.439  1.00 51.26           O  
ANISOU 1086  OD1 ASP A 507     7191   6530   5757   3118   -500    346       O  
ATOM   1087  OD2 ASP A 507      27.623 143.476 111.817  1.00 58.79           O  
ANISOU 1087  OD2 ASP A 507     8612   6997   6727   3275   -384    565       O  
ATOM   1088  N   ILE A 508      28.879 140.289 114.720  1.00 42.87           N  
ANISOU 1088  N   ILE A 508     6102   5272   4913   2527   -329    200       N  
ATOM   1089  CA  ILE A 508      28.331 139.164 115.452  1.00 36.88           C  
ANISOU 1089  CA  ILE A 508     5054   4810   4149   2383   -322     60       C  
ATOM   1090  C   ILE A 508      27.572 138.225 114.520  1.00 37.64           C  
ANISOU 1090  C   ILE A 508     4886   5220   4197   2411   -432     58       C  
ATOM   1091  O   ILE A 508      27.599 137.012 114.693  1.00 44.56           O  
ANISOU 1091  O   ILE A 508     5567   6260   5105   2173   -437      3       O  
ATOM   1092  CB  ILE A 508      27.359 139.685 116.539  1.00 56.04           C  
ANISOU 1092  CB  ILE A 508     7404   7310   6578   2585   -254    -74       C  
ATOM   1093  CG1 ILE A 508      27.869 141.011 117.134  1.00 63.72           C  
ANISOU 1093  CG1 ILE A 508     8708   7924   7578   2707   -219    -99       C  
ATOM   1094  CG2 ILE A 508      27.144 138.631 117.614  1.00 56.08           C  
ANISOU 1094  CG2 ILE A 508     7203   7518   6588   2388   -153   -173       C  
ATOM   1095  CD1 ILE A 508      27.476 142.301 116.356  1.00 39.39           C  
ANISOU 1095  CD1 ILE A 508     5808   4660   4500   3051   -265    -14       C  
ATOM   1096  N   ARG A 509      26.910 138.788 113.516  1.00 35.69           N  
ANISOU 1096  N   ARG A 509     4651   5034   3875   2716   -548    109       N  
ATOM   1097  CA  ARG A 509      26.167 137.976 112.569  1.00 37.95           C  
ANISOU 1097  CA  ARG A 509     4700   5609   4110   2783   -729     62       C  
ATOM   1098  C   ARG A 509      27.086 137.099 111.710  1.00 35.69           C  
ANISOU 1098  C   ARG A 509     4518   5305   3739   2582   -780    124       C  
ATOM   1099  O   ARG A 509      26.628 136.139 111.098  1.00 40.28           O  
ANISOU 1099  O   ARG A 509     4904   6107   4295   2550   -945     30       O  
ATOM   1100  CB  ARG A 509      25.257 138.861 111.692  1.00 39.91           C  
ANISOU 1100  CB  ARG A 509     4993   5895   4274   3047   -829     74       C  
ATOM   1101  CG  ARG A 509      24.160 139.567 112.500  1.00 42.12           C  
ANISOU 1101  CG  ARG A 509     5108   6244   4651   3226   -783    -15       C  
ATOM   1102  CD  ARG A 509      23.494 140.685 111.744  1.00 45.53           C  
ANISOU 1102  CD  ARG A 509     5674   6631   4995   3506   -856     31       C  
ATOM   1103  NE  ARG A 509      24.339 141.867 111.638  1.00 45.74           N  
ANISOU 1103  NE  ARG A 509     6117   6307   4954   3579   -740    186       N  
ATOM   1104  CZ  ARG A 509      23.899 143.067 111.264  1.00 48.86           C  
ANISOU 1104  CZ  ARG A 509     6688   6580   5296   3828   -745    248       C  
ATOM   1105  NH1 ARG A 509      22.622 143.248 110.954  1.00 51.95           N  
ANISOU 1105  NH1 ARG A 509     6878   7191   5669   4054   -874    164       N  
ATOM   1106  NH2 ARG A 509      24.743 144.083 111.195  1.00 49.29           N  
ANISOU 1106  NH2 ARG A 509     7102   6279   5348   3841   -625    396       N  
ATOM   1107  N   ASP A 510      28.376 137.422 111.660  1.00 35.52           N  
ANISOU 1107  N   ASP A 510     4786   5013   3695   2455   -642    267       N  
ATOM   1108  CA  ASP A 510      29.308 136.597 110.888  1.00 36.56           C  
ANISOU 1108  CA  ASP A 510     5010   5132   3748   2292   -640    336       C  
ATOM   1109  C   ASP A 510      29.444 135.194 111.460  1.00 36.15           C  
ANISOU 1109  C   ASP A 510     4734   5211   3790   1971   -654    199       C  
ATOM   1110  O   ASP A 510      29.830 134.272 110.738  1.00 33.46           O  
ANISOU 1110  O   ASP A 510     4401   4938   3375   1887   -717    187       O  
ATOM   1111  CB  ASP A 510      30.707 137.214 110.817  1.00 39.14           C  
ANISOU 1111  CB  ASP A 510     5620   5140   4110   2193   -449    528       C  
ATOM   1112  CG  ASP A 510      30.765 138.480 109.992  1.00 41.77           C  
ANISOU 1112  CG  ASP A 510     6228   5288   4355   2478   -388    725       C  
ATOM   1113  OD1 ASP A 510      29.878 138.730 109.144  1.00 41.16           O  
ANISOU 1113  OD1 ASP A 510     6152   5361   4125   2682   -486    693       O  
ATOM   1114  OD2 ASP A 510      31.734 139.231 110.201  1.00 47.02           O  
ANISOU 1114  OD2 ASP A 510     7078   5634   5151   2389   -215    876       O  
ATOM   1115  N   SER A 511      29.149 135.021 112.748  1.00 35.88           N  
ANISOU 1115  N   SER A 511     4537   5196   3899   1817   -582    105       N  
ATOM   1116  CA  SER A 511      29.288 133.704 113.382  1.00 32.43           C  
ANISOU 1116  CA  SER A 511     3924   4845   3553   1521   -558     17       C  
ATOM   1117  C   SER A 511      28.371 132.679 112.706  1.00 36.19           C  
ANISOU 1117  C   SER A 511     4146   5553   4050   1514   -731   -103       C  
ATOM   1118  O   SER A 511      28.620 131.488 112.757  1.00 33.69           O  
ANISOU 1118  O   SER A 511     3743   5263   3795   1286   -749   -159       O  
ATOM   1119  CB  SER A 511      28.969 133.786 114.894  1.00 35.82           C  
ANISOU 1119  CB  SER A 511     4257   5274   4080   1433   -422    -38       C  
ATOM   1120  OG  SER A 511      27.577 134.015 115.123  1.00 36.52           O  
ANISOU 1120  OG  SER A 511     4103   5552   4220   1601   -435   -115       O  
ATOM   1121  N   TYR A 512      27.304 133.147 112.065  1.00 32.27           N  
ANISOU 1121  N   TYR A 512     3529   5209   3524   1774   -885   -159       N  
ATOM   1122  CA  TYR A 512      26.402 132.242 111.365  1.00 35.49           C  
ANISOU 1122  CA  TYR A 512     3668   5827   3988   1778  -1120   -316       C  
ATOM   1123  C   TYR A 512      27.137 131.499 110.243  1.00 39.70           C  
ANISOU 1123  C   TYR A 512     4389   6330   4366   1747  -1260   -335       C  
ATOM   1124  O   TYR A 512      27.022 130.276 110.116  1.00 37.51           O  
ANISOU 1124  O   TYR A 512     3960   6103   4189   1546  -1368   -469       O  
ATOM   1125  CB  TYR A 512      25.207 133.010 110.816  1.00 36.26           C  
ANISOU 1125  CB  TYR A 512     3615   6097   4066   2123  -1308   -378       C  
ATOM   1126  CG  TYR A 512      24.227 132.184 110.001  1.00 45.32           C  
ANISOU 1126  CG  TYR A 512     4505   7409   5307   2089  -1577   -569       C  
ATOM   1127  CD1 TYR A 512      23.307 131.350 110.622  1.00 46.92           C  
ANISOU 1127  CD1 TYR A 512     4254   7746   5828   1885  -1607   -708       C  
ATOM   1128  CD2 TYR A 512      24.204 132.265 108.614  1.00 40.99           C  
ANISOU 1128  CD2 TYR A 512     4180   6847   4549   2248  -1765   -605       C  
ATOM   1129  CE1 TYR A 512      22.406 130.613 109.888  1.00 53.79           C  
ANISOU 1129  CE1 TYR A 512     4895   8701   6843   1812  -1854   -883       C  
ATOM   1130  CE2 TYR A 512      23.297 131.531 107.870  1.00 51.48           C  
ANISOU 1130  CE2 TYR A 512     5304   8291   5967   2222  -2031   -805       C  
ATOM   1131  CZ  TYR A 512      22.398 130.712 108.512  1.00 53.98           C  
ANISOU 1131  CZ  TYR A 512     5161   8710   6639   1992  -2093   -947       C  
ATOM   1132  OH  TYR A 512      21.493 129.978 107.785  1.00 61.48           O  
ANISOU 1132  OH  TYR A 512     5893   9737   7729   1941  -2371  -1149       O  
ATOM   1133  N   GLU A 513      27.917 132.230 109.453  1.00 36.83           N  
ANISOU 1133  N   GLU A 513     4371   5859   3765   1950  -1227   -190       N  
ATOM   1134  CA  GLU A 513      28.619 131.616 108.330  1.00 40.56           C  
ANISOU 1134  CA  GLU A 513     5059   6319   4034   1995  -1313   -188       C  
ATOM   1135  C   GLU A 513      29.755 130.738 108.809  1.00 33.27           C  
ANISOU 1135  C   GLU A 513     4194   5257   3190   1680  -1141   -155       C  
ATOM   1136  O   GLU A 513      30.011 129.694 108.235  1.00 32.88           O  
ANISOU 1136  O   GLU A 513     4171   5237   3084   1617  -1246   -259       O  
ATOM   1137  CB  GLU A 513      29.164 132.662 107.365  1.00 35.62           C  
ANISOU 1137  CB  GLU A 513     4791   5574   3170   2247  -1195      1       C  
ATOM   1138  CG  GLU A 513      28.082 133.331 106.534  1.00 54.53           C  
ANISOU 1138  CG  GLU A 513     7195   8058   5467   2507  -1335    -63       C  
ATOM   1139  CD  GLU A 513      28.555 134.639 105.949  1.00 66.23           C  
ANISOU 1139  CD  GLU A 513     9004   9382   6779   2730  -1147    164       C  
ATOM   1140  OE1 GLU A 513      29.098 134.616 104.818  1.00 65.66           O  
ANISOU 1140  OE1 GLU A 513     9189   9273   6485   2861  -1088    235       O  
ATOM   1141  OE2 GLU A 513      28.397 135.681 106.634  1.00 64.64           O  
ANISOU 1141  OE2 GLU A 513     8806   9077   6678   2777  -1040    269       O  
ATOM   1142  N   LEU A 514      30.433 131.175 109.861  1.00 31.02           N  
ANISOU 1142  N   LEU A 514     3940   4814   3031   1512   -903    -31       N  
ATOM   1143  CA  LEU A 514      31.545 130.403 110.401  1.00 31.31           C  
ANISOU 1143  CA  LEU A 514     4021   4725   3153   1244   -762      3       C  
ATOM   1144  C   LEU A 514      31.089 129.058 110.952  1.00 34.54           C  
ANISOU 1144  C   LEU A 514     4207   5203   3716   1005   -842   -157       C  
ATOM   1145  O   LEU A 514      31.713 128.031 110.674  1.00 32.87           O  
ANISOU 1145  O   LEU A 514     4048   4944   3496    887   -857   -197       O  
ATOM   1146  CB  LEU A 514      32.274 131.205 111.471  1.00 27.72           C  
ANISOU 1146  CB  LEU A 514     3630   4094   2809   1139   -563    128       C  
ATOM   1147  CG  LEU A 514      32.833 132.506 110.894  1.00 35.52           C  
ANISOU 1147  CG  LEU A 514     4841   4939   3717   1329   -462    305       C  
ATOM   1148  CD1 LEU A 514      33.520 133.289 111.976  1.00 33.80           C  
ANISOU 1148  CD1 LEU A 514     4666   4514   3662   1203   -325    372       C  
ATOM   1149  CD2 LEU A 514      33.794 132.229 109.719  1.00 34.26           C  
ANISOU 1149  CD2 LEU A 514     4864   4736   3419   1400   -391    423       C  
ATOM   1150  N   VAL A 515      30.010 129.068 111.736  1.00 30.79           N  
ANISOU 1150  N   VAL A 515     3484   4819   3395    945   -862   -233       N  
ATOM   1151  CA  VAL A 515      29.394 127.825 112.202  1.00 31.79           C  
ANISOU 1151  CA  VAL A 515     3366   4995   3717    716   -909   -357       C  
ATOM   1152  C   VAL A 515      29.033 126.898 111.043  1.00 33.80           C  
ANISOU 1152  C   VAL A 515     3567   5313   3961    733  -1168   -530       C  
ATOM   1153  O   VAL A 515      29.375 125.712 111.059  1.00 31.06           O  
ANISOU 1153  O   VAL A 515     3220   4879   3701    537  -1193   -598       O  
ATOM   1154  CB  VAL A 515      28.110 128.091 113.035  1.00 35.02           C  
ANISOU 1154  CB  VAL A 515     3469   5528   4310    700   -863   -395       C  
ATOM   1155  CG1 VAL A 515      27.206 126.849 113.081  1.00 35.51           C  
ANISOU 1155  CG1 VAL A 515     3210   5652   4630    492   -957   -534       C  
ATOM   1156  CG2 VAL A 515      28.471 128.540 114.432  1.00 32.38           C  
ANISOU 1156  CG2 VAL A 515     3200   5114   3991    629   -601   -271       C  
ATOM   1157  N   ASN A 516      28.332 127.433 110.047  1.00 30.58           N  
ANISOU 1157  N   ASN A 516     3136   5045   3440    991  -1387   -616       N  
ATOM   1158  CA  ASN A 516      27.936 126.624 108.902  1.00 34.85           C  
ANISOU 1158  CA  ASN A 516     3652   5657   3933   1060  -1703   -829       C  
ATOM   1159  C   ASN A 516      29.142 126.074 108.152  1.00 34.37           C  
ANISOU 1159  C   ASN A 516     3931   5484   3645   1098  -1689   -813       C  
ATOM   1160  O   ASN A 516      29.111 124.936 107.675  1.00 40.76           O  
ANISOU 1160  O   ASN A 516     4735   6260   4493   1012  -1871  -1002       O  
ATOM   1161  CB  ASN A 516      27.015 127.397 107.945  1.00 39.41           C  
ANISOU 1161  CB  ASN A 516     4203   6396   4377   1383  -1939   -909       C  
ATOM   1162  CG  ASN A 516      25.612 127.566 108.501  1.00 54.22           C  
ANISOU 1162  CG  ASN A 516     5659   8394   6550   1324  -2009   -998       C  
ATOM   1163  OD1 ASN A 516      25.165 126.762 109.319  1.00 57.74           O  
ANISOU 1163  OD1 ASN A 516     5773   8844   7322   1041  -1985  -1078       O  
ATOM   1164  ND2 ASN A 516      24.908 128.619 108.062  1.00 47.69           N  
ANISOU 1164  ND2 ASN A 516     4841   7653   5626   1593  -2060   -967       N  
ATOM   1165  N   HIS A 517      30.207 126.864 108.048  1.00 33.71           N  
ANISOU 1165  N   HIS A 517     4130   5326   3354   1227  -1465   -594       N  
ATOM   1166  CA  HIS A 517      31.421 126.347 107.416  1.00 34.44           C  
ANISOU 1166  CA  HIS A 517     4502   5320   3263   1267  -1380   -548       C  
ATOM   1167  C   HIS A 517      32.061 125.241 108.260  1.00 35.75           C  
ANISOU 1167  C   HIS A 517     4605   5341   3638    951  -1264   -565       C  
ATOM   1168  O   HIS A 517      32.379 124.167 107.748  1.00 34.14           O  
ANISOU 1168  O   HIS A 517     4488   5085   3398    926  -1361   -698       O  
ATOM   1169  CB  HIS A 517      32.463 127.438 107.160  1.00 36.65           C  
ANISOU 1169  CB  HIS A 517     5038   5530   3358   1439  -1120   -281       C  
ATOM   1170  CG  HIS A 517      33.643 126.941 106.384  1.00 33.91           C  
ANISOU 1170  CG  HIS A 517     4942   5118   2823   1530  -1001   -220       C  
ATOM   1171  ND1 HIS A 517      33.658 126.891 105.006  1.00 34.39           N  
ANISOU 1171  ND1 HIS A 517     5253   5269   2546   1858  -1099   -260       N  
ATOM   1172  CD2 HIS A 517      34.814 126.395 106.785  1.00 27.28           C  
ANISOU 1172  CD2 HIS A 517     4139   4149   2078   1368   -799   -140       C  
ATOM   1173  CE1 HIS A 517      34.794 126.366 104.594  1.00 37.12           C  
ANISOU 1173  CE1 HIS A 517     5778   5542   2782   1895   -920   -193       C  
ATOM   1174  NE2 HIS A 517      35.522 126.058 105.659  1.00 33.76           N  
ANISOU 1174  NE2 HIS A 517     5204   4983   2641   1593   -741   -120       N  
ATOM   1175  N   ALA A 518      32.268 125.504 109.551  1.00 25.72           N  
ANISOU 1175  N   ALA A 518     3219   3996   2559    746  -1066   -437       N  
ATOM   1176  CA  ALA A 518      32.979 124.529 110.392  1.00 32.87           C  
ANISOU 1176  CA  ALA A 518     4115   4758   3617    498   -948   -414       C  
ATOM   1177  C   ALA A 518      32.201 123.215 110.515  1.00 32.88           C  
ANISOU 1177  C   ALA A 518     3953   4728   3810    309  -1104   -602       C  
ATOM   1178  O   ALA A 518      32.776 122.128 110.494  1.00 31.28           O  
ANISOU 1178  O   ALA A 518     3837   4394   3655    205  -1107   -651       O  
ATOM   1179  CB  ALA A 518      33.280 125.105 111.757  1.00 23.85           C  
ANISOU 1179  CB  ALA A 518     2915   3557   2589    368   -748   -260       C  
ATOM   1180  N   LYS A 519      30.886 123.332 110.624  1.00 29.47           N  
ANISOU 1180  N   LYS A 519     3272   4402   3523    269  -1232   -705       N  
ATOM   1181  CA  LYS A 519      30.011 122.167 110.664  1.00 37.42           C  
ANISOU 1181  CA  LYS A 519     4061   5361   4795     63  -1391   -890       C  
ATOM   1182  C   LYS A 519      30.170 121.291 109.424  1.00 41.11           C  
ANISOU 1182  C   LYS A 519     4671   5776   5172    145  -1662  -1117       C  
ATOM   1183  O   LYS A 519      29.927 120.089 109.481  1.00 39.83           O  
ANISOU 1183  O   LYS A 519     4432   5465   5236    -60  -1767  -1263       O  
ATOM   1184  CB  LYS A 519      28.555 122.627 110.809  1.00 40.90           C  
ANISOU 1184  CB  LYS A 519     4155   5962   5425     56  -1497   -970       C  
ATOM   1185  CG  LYS A 519      27.534 121.527 110.882  1.00 56.97           C  
ANISOU 1185  CG  LYS A 519     5872   7941   7833   -193  -1651  -1154       C  
ATOM   1186  CD  LYS A 519      26.246 122.022 111.535  1.00 70.36           C  
ANISOU 1186  CD  LYS A 519     7155   9784   9796   -256  -1590  -1132       C  
ATOM   1187  CE  LYS A 519      25.786 123.342 110.951  1.00 75.12           C  
ANISOU 1187  CE  LYS A 519     7728  10620  10195     76  -1723  -1154       C  
ATOM   1188  NZ  LYS A 519      24.608 123.877 111.695  1.00 82.13           N  
ANISOU 1188  NZ  LYS A 519     8213  11656  11336     53  -1612  -1113       N  
ATOM   1189  N   GLY A 520      30.569 121.897 108.304  1.00 38.42           N  
ANISOU 1189  N   GLY A 520     4563   5539   4495    461  -1765  -1143       N  
ATOM   1190  CA  GLY A 520      30.757 121.164 107.062  1.00 35.42           C  
ANISOU 1190  CA  GLY A 520     4389   5135   3934    625  -2020  -1369       C  
ATOM   1191  C   GLY A 520      32.100 120.442 106.947  1.00 33.09           C  
ANISOU 1191  C   GLY A 520     4379   4676   3519    634  -1858  -1313       C  
ATOM   1192  O   GLY A 520      32.290 119.641 106.035  1.00 42.70           O  
ANISOU 1192  O   GLY A 520     5784   5837   4604    759  -2047  -1523       O  
ATOM   1193  N   LEU A 521      33.039 120.723 107.849  1.00 30.03           N  
ANISOU 1193  N   LEU A 521     4025   4215   3170    534  -1531  -1054       N  
ATOM   1194  CA  LEU A 521      34.380 120.137 107.737  1.00 34.32           C  
ANISOU 1194  CA  LEU A 521     4797   4628   3614    582  -1370   -984       C  
ATOM   1195  C   LEU A 521      34.408 118.679 108.200  1.00 37.54           C  
ANISOU 1195  C   LEU A 521     5183   4819   4262    355  -1433  -1111       C  
ATOM   1196  O   LEU A 521      33.865 118.369 109.248  1.00 41.51           O  
ANISOU 1196  O   LEU A 521     5483   5237   5050     81  -1394  -1068       O  
ATOM   1197  CB  LEU A 521      35.387 120.957 108.545  1.00 27.62           C  
ANISOU 1197  CB  LEU A 521     3955   3773   2767    558  -1054   -689       C  
ATOM   1198  CG  LEU A 521      35.658 122.357 107.996  1.00 35.74           C  
ANISOU 1198  CG  LEU A 521     5065   4935   3578    789   -939   -529       C  
ATOM   1199  CD1 LEU A 521      36.671 123.100 108.873  1.00 31.61           C  
ANISOU 1199  CD1 LEU A 521     4510   4351   3149    710   -669   -279       C  
ATOM   1200  CD2 LEU A 521      36.147 122.258 106.552  1.00 34.51           C  
ANISOU 1200  CD2 LEU A 521     5172   4834   3104   1108   -957   -577       C  
ATOM   1201  N   PRO A 522      35.051 117.783 107.426  1.00 34.46           N  
ANISOU 1201  N   PRO A 522     5025   4321   3748    491  -1503  -1252       N  
ATOM   1202  CA  PRO A 522      35.032 116.364 107.785  1.00 37.82           C  
ANISOU 1202  CA  PRO A 522     5465   4490   4417    294  -1585  -1390       C  
ATOM   1203  C   PRO A 522      35.780 116.039 109.071  1.00 34.09           C  
ANISOU 1203  C   PRO A 522     4958   3870   4127    109  -1326  -1154       C  
ATOM   1204  O   PRO A 522      36.594 116.829 109.566  1.00 28.97           O  
ANISOU 1204  O   PRO A 522     4308   3314   3385    172  -1099   -917       O  
ATOM   1205  CB  PRO A 522      35.703 115.673 106.577  1.00 43.74           C  
ANISOU 1205  CB  PRO A 522     6529   5179   4913    578  -1694  -1589       C  
ATOM   1206  CG  PRO A 522      36.498 116.730 105.920  1.00 44.99           C  
ANISOU 1206  CG  PRO A 522     6832   5553   4710    899  -1507  -1423       C  
ATOM   1207  CD  PRO A 522      35.715 118.009 106.130  1.00 40.94           C  
ANISOU 1207  CD  PRO A 522     6125   5240   4190    861  -1509  -1303       C  
ATOM   1208  N   ASP A 523      35.483 114.866 109.612  1.00 34.19           N  
ANISOU 1208  N   ASP A 523     4946   3632   4412   -116  -1380  -1226       N  
ATOM   1209  CA  ASP A 523      36.116 114.389 110.845  1.00 41.10           C  
ANISOU 1209  CA  ASP A 523     5835   4341   5439   -260  -1165  -1007       C  
ATOM   1210  C   ASP A 523      37.536 113.905 110.505  1.00 32.77           C  
ANISOU 1210  C   ASP A 523     5025   3200   4224    -32  -1085   -983       C  
ATOM   1211  O   ASP A 523      37.693 112.953 109.767  1.00 34.20           O  
ANISOU 1211  O   ASP A 523     5382   3217   4395     60  -1216  -1185       O  
ATOM   1212  CB  ASP A 523      35.255 113.248 111.430  1.00 42.98           C  
ANISOU 1212  CB  ASP A 523     5991   4303   6034   -561  -1229  -1071       C  
ATOM   1213  CG  ASP A 523      35.856 112.596 112.686  1.00 46.76           C  
ANISOU 1213  CG  ASP A 523     6552   4573   6640   -673  -1012   -831       C  
ATOM   1214  OD1 ASP A 523      36.814 113.129 113.275  1.00 44.46           O  
ANISOU 1214  OD1 ASP A 523     6325   4386   6181   -543   -847   -625       O  
ATOM   1215  OD2 ASP A 523      35.337 111.530 113.093  1.00 54.27           O  
ANISOU 1215  OD2 ASP A 523     7504   5237   7880   -891  -1021   -849       O  
ATOM   1216  N   SER A 524      38.550 114.563 111.064  1.00 31.40           N  
ANISOU 1216  N   SER A 524     4846   3132   3954     63   -883   -753       N  
ATOM   1217  CA  SER A 524      39.954 114.249 110.819  1.00 29.12           C  
ANISOU 1217  CA  SER A 524     4704   2803   3557    288   -777   -699       C  
ATOM   1218  C   SER A 524      40.327 112.910 111.378  1.00 29.83           C  
ANISOU 1218  C   SER A 524     4919   2608   3806    239   -787   -704       C  
ATOM   1219  O   SER A 524      41.380 112.363 111.049  1.00 33.29           O  
ANISOU 1219  O   SER A 524     5495   2971   4182    452   -737   -717       O  
ATOM   1220  CB  SER A 524      40.871 115.299 111.481  1.00 26.10           C  
ANISOU 1220  CB  SER A 524     4203   2578   3134    341   -593   -455       C  
ATOM   1221  OG  SER A 524      40.584 116.596 110.996  1.00 27.50           O  
ANISOU 1221  OG  SER A 524     4287   2976   3187    389   -558   -419       O  
ATOM   1222  N   PHE A 525      39.481 112.393 112.259  1.00 30.59           N  
ANISOU 1222  N   PHE A 525     4967   2537   4118    -25   -819   -668       N  
ATOM   1223  CA  PHE A 525      39.749 111.122 112.891  1.00 34.38           C  
ANISOU 1223  CA  PHE A 525     5594   2702   4767    -85   -805   -626       C  
ATOM   1224  C   PHE A 525      38.758 110.082 112.361  1.00 39.73           C  
ANISOU 1224  C   PHE A 525     6339   3110   5648   -249   -976   -861       C  
ATOM   1225  O   PHE A 525      38.653 109.021 112.918  1.00 42.65           O  
ANISOU 1225  O   PHE A 525     6815   3159   6231   -375   -961   -821       O  
ATOM   1226  CB  PHE A 525      39.618 111.234 114.418  1.00 32.49           C  
ANISOU 1226  CB  PHE A 525     5290   2427   4628   -250   -665   -357       C  
ATOM   1227  CG  PHE A 525      40.467 112.315 115.033  1.00 30.11           C  
ANISOU 1227  CG  PHE A 525     4905   2373   4161   -120   -565   -174       C  
ATOM   1228  CD1 PHE A 525      40.027 113.619 115.065  1.00 27.15           C  
ANISOU 1228  CD1 PHE A 525     4352   2261   3704   -168   -539   -145       C  
ATOM   1229  CD2 PHE A 525      41.696 112.009 115.610  1.00 27.94           C  
ANISOU 1229  CD2 PHE A 525     4726   2045   3846     54   -524    -47       C  
ATOM   1230  CE1 PHE A 525      40.806 114.629 115.633  1.00 32.03           C  
ANISOU 1230  CE1 PHE A 525     4896   3059   4216    -71   -477     -9       C  
ATOM   1231  CE2 PHE A 525      42.483 113.006 116.185  1.00 26.14           C  
ANISOU 1231  CE2 PHE A 525     4387   2026   3520    154   -487     81       C  
ATOM   1232  CZ  PHE A 525      42.050 114.315 116.196  1.00 25.89           C  
ANISOU 1232  CZ  PHE A 525     4187   2225   3424     78   -465     93       C  
ATOM   1233  N   HIS A 526      38.024 110.389 111.296  1.00 53.41           N  
ANISOU 1233  N   HIS A 526     8010   4952   7329   -243  -1155  -1108       N  
ATOM   1234  CA  HIS A 526      36.915 109.512 110.901  1.00 67.35           C  
ANISOU 1234  CA  HIS A 526     9762   6468   9361   -456  -1374  -1359       C  
ATOM   1235  C   HIS A 526      37.327 108.065 110.655  1.00 81.55           C  
ANISOU 1235  C   HIS A 526    11830   7860  11296   -416  -1464  -1511       C  
ATOM   1236  O   HIS A 526      38.043 107.747 109.705  1.00 75.66           O  
ANISOU 1236  O   HIS A 526    11314   7096  10339   -120  -1559  -1704       O  
ATOM   1237  CB  HIS A 526      36.112 110.051 109.714  1.00 77.15           C  
ANISOU 1237  CB  HIS A 526    10915   7905  10494   -394  -1630  -1647       C  
ATOM   1238  CG  HIS A 526      34.868 109.261 109.433  1.00 84.40           C  
ANISOU 1238  CG  HIS A 526    11706   8623  11739   -652  -1858  -1884       C  
ATOM   1239  ND1 HIS A 526      34.588 108.720 108.196  1.00 90.02           N  
ANISOU 1239  ND1 HIS A 526    12506   9342  12358   -513  -2087  -2174       N  
ATOM   1240  CD2 HIS A 526      33.844 108.897 110.242  1.00 85.06           C  
ANISOU 1240  CD2 HIS A 526    11535   8570  12214  -1018  -1794  -1788       C  
ATOM   1241  CE1 HIS A 526      33.439 108.071 108.251  1.00 91.66           C  
ANISOU 1241  CE1 HIS A 526    12511   9409  12908   -800  -2199  -2275       C  
ATOM   1242  NE2 HIS A 526      32.967 108.163 109.481  1.00 90.29           N  
ANISOU 1242  NE2 HIS A 526    12119   9152  13036  -1112  -2001  -2036       N  
ATOM   1243  N   LYS A 527      36.843 107.203 111.542  1.00 95.27           N  
ANISOU 1243  N   LYS A 527    13546   9264  13388   -705  -1401  -1401       N  
ATOM   1244  CA  LYS A 527      37.238 105.811 111.608  1.00100.34           C  
ANISOU 1244  CA  LYS A 527    14397   9565  14164   -685  -1359  -1418       C  
ATOM   1245  C   LYS A 527      36.009 104.991 111.968  1.00106.71           C  
ANISOU 1245  C   LYS A 527    15049  10133  15364  -1065  -1339  -1428       C  
ATOM   1246  O   LYS A 527      35.077 105.507 112.591  1.00105.94           O  
ANISOU 1246  O   LYS A 527    14687  10125  15439  -1332  -1254  -1295       O  
ATOM   1247  CB  LYS A 527      38.293 105.643 112.695  1.00 96.14           C  
ANISOU 1247  CB  LYS A 527    14035   8910  13585   -571  -1141  -1096       C  
ATOM   1248  CG  LYS A 527      37.790 106.046 114.075  1.00 90.12           C  
ANISOU 1248  CG  LYS A 527    13124   8153  12964   -823   -936   -755       C  
ATOM   1249  CD  LYS A 527      38.894 106.006 115.113  1.00 81.77           C  
ANISOU 1249  CD  LYS A 527    12223   7103  11744   -628   -737   -434       C  
ATOM   1250  CE  LYS A 527      39.887 107.124 114.872  1.00 68.65           C  
ANISOU 1250  CE  LYS A 527    10489   5865   9729   -334   -726   -410       C  
ATOM   1251  NZ  LYS A 527      40.701 107.412 116.070  1.00 57.55           N  
ANISOU 1251  NZ  LYS A 527     9121   4551   8194   -210   -575   -102       N  
TER    1252      LYS A 527                                                      
ATOM   1253  N   HIS B 376       4.904 120.870 145.014  1.00 98.33           N  
ANISOU 1253  N   HIS B 376    12573  14873   9917  -3011   1095   3038       N  
ATOM   1254  CA  HIS B 376       6.344 120.675 145.162  1.00 99.60           C  
ANISOU 1254  CA  HIS B 376    13111  14684  10048  -2623    900   2996       C  
ATOM   1255  C   HIS B 376       7.151 121.662 144.305  1.00 91.49           C  
ANISOU 1255  C   HIS B 376    11963  13590   9208  -2214    762   2540       C  
ATOM   1256  O   HIS B 376       8.337 121.906 144.554  1.00 90.75           O  
ANISOU 1256  O   HIS B 376    12016  13411   9054  -1837    639   2432       O  
ATOM   1257  CB  HIS B 376       6.723 119.231 144.821  1.00105.75           C  
ANISOU 1257  CB  HIS B 376    14384  14814  10981  -2808    741   3266       C  
ATOM   1258  CG  HIS B 376       8.157 118.905 145.093  1.00110.08           C  
ANISOU 1258  CG  HIS B 376    15295  15043  11488  -2382    557   3300       C  
ATOM   1259  ND1 HIS B 376       8.767 119.181 146.299  1.00115.43           N  
ANISOU 1259  ND1 HIS B 376    16000  16029  11828  -2106    569   3432       N  
ATOM   1260  CD2 HIS B 376       9.103 118.327 144.316  1.00109.63           C  
ANISOU 1260  CD2 HIS B 376    15560  14422  11671  -2166    354   3215       C  
ATOM   1261  CE1 HIS B 376      10.027 118.788 146.252  1.00114.71           C  
ANISOU 1261  CE1 HIS B 376    16197  15598  11789  -1741    357   3449       C  
ATOM   1262  NE2 HIS B 376      10.257 118.266 145.061  1.00111.95           N  
ANISOU 1262  NE2 HIS B 376    16025  14712  11798  -1752    244   3318       N  
ATOM   1263  N   MET B 377       6.503 122.227 143.294  1.00 80.45           N  
ANISOU 1263  N   MET B 377    10282  12254   8030  -2303    778   2298       N  
ATOM   1264  CA  MET B 377       7.124 123.261 142.474  1.00 73.62           C  
ANISOU 1264  CA  MET B 377     9282  11365   7327  -1955    688   1900       C  
ATOM   1265  C   MET B 377       6.051 124.217 141.972  1.00 77.63           C  
ANISOU 1265  C   MET B 377     9351  12228   7919  -2024    809   1724       C  
ATOM   1266  O   MET B 377       5.323 123.900 141.032  1.00 85.88           O  
ANISOU 1266  O   MET B 377    10304  13178   9150  -2289    756   1731       O  
ATOM   1267  CB  MET B 377       7.880 122.636 141.299  1.00 65.08           C  
ANISOU 1267  CB  MET B 377     8494   9729   6505  -1906    475   1799       C  
ATOM   1268  CG  MET B 377       8.492 123.646 140.322  1.00 59.70           C  
ANISOU 1268  CG  MET B 377     7681   9014   5990  -1597    401   1422       C  
ATOM   1269  SD  MET B 377       9.902 124.551 141.014  1.00 90.46           S  
ANISOU 1269  SD  MET B 377    11569  13036   9767  -1118    374   1234       S  
ATOM   1270  CE  MET B 377      11.030 123.207 141.381  1.00111.33           C  
ANISOU 1270  CE  MET B 377    14644  15273  12382  -1011    216   1469       C  
ATOM   1271  N   LEU B 378       5.943 125.380 142.608  1.00 70.94           N  
ANISOU 1271  N   LEU B 378     8239  11791   6923  -1778    963   1563       N  
ATOM   1272  CA  LEU B 378       4.939 126.362 142.218  1.00 67.68           C  
ANISOU 1272  CA  LEU B 378     7404  11719   6592  -1751   1098   1408       C  
ATOM   1273  C   LEU B 378       5.307 127.019 140.906  1.00 60.67           C  
ANISOU 1273  C   LEU B 378     6481  10603   5968  -1560    948   1133       C  
ATOM   1274  O   LEU B 378       6.399 127.579 140.770  1.00 57.23           O  
ANISOU 1274  O   LEU B 378     6195   9985   5564  -1259    869    919       O  
ATOM   1275  CB  LEU B 378       4.790 127.451 143.276  1.00 66.91           C  
ANISOU 1275  CB  LEU B 378     7101  12058   6262  -1488   1324   1274       C  
ATOM   1276  CG  LEU B 378       4.385 127.011 144.673  1.00 80.47           C  
ANISOU 1276  CG  LEU B 378     8824  14115   7636  -1633   1525   1522       C  
ATOM   1277  CD1 LEU B 378       4.252 128.225 145.579  1.00 83.20           C  
ANISOU 1277  CD1 LEU B 378     8983  14882   7746  -1328   1755   1292       C  
ATOM   1278  CD2 LEU B 378       3.089 126.235 144.597  1.00 88.17           C  
ANISOU 1278  CD2 LEU B 378     9581  15279   8641  -2061   1643   1828       C  
ATOM   1279  N   ARG B 379       4.396 126.945 139.941  1.00 60.87           N  
ANISOU 1279  N   ARG B 379     6296  10667   6165  -1756    904   1155       N  
ATOM   1280  CA  ARG B 379       4.509 127.739 138.723  1.00 57.05           C  
ANISOU 1280  CA  ARG B 379     5716  10080   5882  -1565    795    926       C  
ATOM   1281  C   ARG B 379       3.351 128.727 138.714  1.00 55.27           C  
ANISOU 1281  C   ARG B 379     5024  10298   5677  -1469    946    892       C  
ATOM   1282  O   ARG B 379       2.200 128.336 138.848  1.00 58.52           O  
ANISOU 1282  O   ARG B 379     5152  11015   6070  -1741   1016   1079       O  
ATOM   1283  CB  ARG B 379       4.451 126.860 137.478  1.00 67.50           C  
ANISOU 1283  CB  ARG B 379     7199  11088   7361  -1834    576    963       C  
ATOM   1284  CG  ARG B 379       4.691 127.634 136.185  1.00 73.94           C  
ANISOU 1284  CG  ARG B 379     7972  11794   8327  -1629    455    746       C  
ATOM   1285  CD  ARG B 379       4.093 126.925 134.984  1.00 80.46           C  
ANISOU 1285  CD  ARG B 379     8811  12515   9243  -1953    264    788       C  
ATOM   1286  NE  ARG B 379       4.245 127.721 133.769  1.00 88.00           N  
ANISOU 1286  NE  ARG B 379     9717  13434  10287  -1749    157    615       N  
ATOM   1287  CZ  ARG B 379       3.725 127.394 132.590  1.00 95.87           C  
ANISOU 1287  CZ  ARG B 379    10691  14414  11321  -1965    -29    606       C  
ATOM   1288  NH1 ARG B 379       3.010 126.283 132.461  1.00100.97           N  
ANISOU 1288  NH1 ARG B 379    11356  15057  11951  -2425   -137    729       N  
ATOM   1289  NH2 ARG B 379       3.918 128.181 131.538  1.00 95.91           N  
ANISOU 1289  NH2 ARG B 379    10671  14408  11363  -1746   -115    478       N  
ATOM   1290  N   VAL B 380       3.658 130.004 138.543  1.00 63.07           N  
ANISOU 1290  N   VAL B 380     5928  11315   6720  -1081   1001    663       N  
ATOM   1291  CA  VAL B 380       2.684 131.049 138.810  1.00 63.27           C  
ANISOU 1291  CA  VAL B 380     5553  11740   6747   -870   1196    617       C  
ATOM   1292  C   VAL B 380       2.740 132.166 137.755  1.00 66.35           C  
ANISOU 1292  C   VAL B 380     5860  12022   7329   -561   1125    444       C  
ATOM   1293  O   VAL B 380       3.807 132.485 137.243  1.00 62.87           O  
ANISOU 1293  O   VAL B 380     5703  11223   6960   -418   1014    288       O  
ATOM   1294  CB  VAL B 380       2.923 131.593 140.238  1.00 63.40           C  
ANISOU 1294  CB  VAL B 380     5593  11948   6546   -660   1440    519       C  
ATOM   1295  CG1 VAL B 380       3.044 133.099 140.257  1.00 62.27           C  
ANISOU 1295  CG1 VAL B 380     5373  11825   6462   -221   1564    245       C  
ATOM   1296  CG2 VAL B 380       1.867 131.069 141.197  1.00 61.87           C  
ANISOU 1296  CG2 VAL B 380     5139  12201   6167   -876   1653    740       C  
ATOM   1297  N   ARG B 381       1.582 132.740 137.431  1.00 68.54           N  
ANISOU 1297  N   ARG B 381     5729  12626   7686   -457   1193    501       N  
ATOM   1298  CA  ARG B 381       1.474 133.794 136.421  1.00 68.83           C  
ANISOU 1298  CA  ARG B 381     5669  12586   7896   -146   1123    407       C  
ATOM   1299  C   ARG B 381       1.476 135.197 137.045  1.00 69.16           C  
ANISOU 1299  C   ARG B 381     5645  12680   7953    324   1363    219       C  
ATOM   1300  O   ARG B 381       1.752 136.188 136.375  1.00 70.23           O  
ANISOU 1300  O   ARG B 381     5852  12604   8229    625   1330    109       O  
ATOM   1301  CB  ARG B 381       0.214 133.572 135.572  1.00 78.72           C  
ANISOU 1301  CB  ARG B 381     6511  14163   9236   -285   1002    603       C  
ATOM   1302  CG  ARG B 381      -0.165 134.706 134.619  1.00 92.59           C  
ANISOU 1302  CG  ARG B 381     8084  15951  11145     85    940    581       C  
ATOM   1303  CD  ARG B 381       0.957 135.021 133.629  1.00 98.09           C  
ANISOU 1303  CD  ARG B 381     9194  16168  11908    180    764    463       C  
ATOM   1304  NE  ARG B 381       0.694 136.218 132.825  1.00102.19           N  
ANISOU 1304  NE  ARG B 381     9606  16666  12554    571    737    468       N  
ATOM   1305  CZ  ARG B 381       0.999 137.460 133.193  1.00100.11           C  
ANISOU 1305  CZ  ARG B 381     9426  16240  12371    997    926    330       C  
ATOM   1306  NH1 ARG B 381       1.576 137.686 134.365  1.00 99.25           N  
ANISOU 1306  NH1 ARG B 381     9489  16017  12203   1072   1144    141       N  
ATOM   1307  NH2 ARG B 381       0.722 138.480 132.389  1.00 99.56           N  
ANISOU 1307  NH2 ARG B 381     9292  16108  12427   1343    887    384       N  
ATOM   1308  N   SER B 382       1.194 135.279 138.339  1.00 70.78           N  
ANISOU 1308  N   SER B 382     5756  13142   7997    380   1615    177       N  
ATOM   1309  CA  SER B 382       1.077 136.574 139.003  1.00 69.06           C  
ANISOU 1309  CA  SER B 382     5487  12985   7768    823   1871    -39       C  
ATOM   1310  C   SER B 382       1.876 136.644 140.303  1.00 68.85           C  
ANISOU 1310  C   SER B 382     5748  12902   7509    839   2027   -239       C  
ATOM   1311  O   SER B 382       1.894 135.696 141.076  1.00 73.00           O  
ANISOU 1311  O   SER B 382     6302  13611   7824    557   2060   -121       O  
ATOM   1312  CB  SER B 382      -0.402 136.881 139.278  1.00 71.47           C  
ANISOU 1312  CB  SER B 382     5324  13737   8095    977   2057     76       C  
ATOM   1313  OG  SER B 382      -0.558 137.974 140.169  1.00 77.62           O  
ANISOU 1313  OG  SER B 382     6195  14450   8848   1352   2298   -150       O  
ATOM   1314  N   LEU B 383       2.524 137.778 140.545  1.00 69.34           N  
ANISOU 1314  N   LEU B 383     6035  12713   7599   1154   2114   -533       N  
ATOM   1315  CA  LEU B 383       3.170 138.039 141.831  1.00 64.49           C  
ANISOU 1315  CA  LEU B 383     5661  12109   6733   1202   2264   -774       C  
ATOM   1316  C   LEU B 383       2.218 137.842 143.007  1.00 67.48           C  
ANISOU 1316  C   LEU B 383     5869  12878   6893   1193   2497   -713       C  
ATOM   1317  O   LEU B 383       2.636 137.434 144.093  1.00 66.25           O  
ANISOU 1317  O   LEU B 383     5887  12840   6445   1057   2556   -760       O  
ATOM   1318  CB  LEU B 383       3.711 139.466 141.873  1.00 65.68           C  
ANISOU 1318  CB  LEU B 383     6033  11940   6982   1548   2351  -1125       C  
ATOM   1319  CG  LEU B 383       4.957 139.768 141.044  1.00 65.42           C  
ANISOU 1319  CG  LEU B 383     6315  11404   7137   1488   2114  -1227       C  
ATOM   1320  CD1 LEU B 383       5.206 141.272 141.039  1.00 67.76           C  
ANISOU 1320  CD1 LEU B 383     6790  11385   7570   1819   2243  -1537       C  
ATOM   1321  CD2 LEU B 383       6.161 139.022 141.608  1.00 57.85           C  
ANISOU 1321  CD2 LEU B 383     5613  10379   5989   1199   1958  -1276       C  
ATOM   1322  N   ASP B 384       0.938 138.130 142.792  1.00 66.89           N  
ANISOU 1322  N   ASP B 384     5473  12978   6963   1331   2603   -589       N  
ATOM   1323  CA  ASP B 384      -0.047 138.049 143.868  1.00 78.47           C  
ANISOU 1323  CA  ASP B 384     6775  14775   8267   1341   2836   -537       C  
ATOM   1324  C   ASP B 384      -0.305 136.615 144.309  1.00 72.15           C  
ANISOU 1324  C   ASP B 384     5863  14292   7259    907   2809   -240       C  
ATOM   1325  O   ASP B 384      -0.930 136.379 145.336  1.00 76.03           O  
ANISOU 1325  O   ASP B 384     6273  15064   7552    849   3005   -180       O  
ATOM   1326  CB  ASP B 384      -1.360 138.710 143.450  1.00 85.54           C  
ANISOU 1326  CB  ASP B 384     7311  15799   9392   1608   2945   -472       C  
ATOM   1327  CG  ASP B 384      -1.176 140.157 143.050  1.00 90.83           C  
ANISOU 1327  CG  ASP B 384     8120  16114  10278   2055   2997   -731       C  
ATOM   1328  OD1 ASP B 384      -0.126 140.738 143.401  1.00 89.14           O  
ANISOU 1328  OD1 ASP B 384     8295  15578   9997   2146   3013  -1012       O  
ATOM   1329  OD2 ASP B 384      -2.077 140.715 142.389  1.00 95.73           O  
ANISOU 1329  OD2 ASP B 384     8469  16771  11134   2303   3012   -647       O  
ATOM   1330  N   LYS B 385       0.176 135.656 143.529  1.00 71.02           N  
ANISOU 1330  N   LYS B 385     5737  14083   7163    592   2580    -47       N  
ATOM   1331  CA  LYS B 385      -0.018 134.254 143.870  1.00 74.95           C  
ANISOU 1331  CA  LYS B 385     6190  14793   7495    141   2544    259       C  
ATOM   1332  C   LYS B 385       1.157 133.688 144.669  1.00 75.43           C  
ANISOU 1332  C   LYS B 385     6631  14768   7260    -12   2514    235       C  
ATOM   1333  O   LYS B 385       1.185 132.499 144.980  1.00 77.33           O  
ANISOU 1333  O   LYS B 385     6930  15104   7349   -381   2474    513       O  
ATOM   1334  CB  LYS B 385      -0.263 133.429 142.609  1.00 74.64           C  
ANISOU 1334  CB  LYS B 385     5973  14722   7665   -169   2316    504       C  
ATOM   1335  CG  LYS B 385      -1.566 133.765 141.905  1.00 85.62           C  
ANISOU 1335  CG  LYS B 385     6943  16298   9290    -92   2303    597       C  
ATOM   1336  CD  LYS B 385      -2.755 133.515 142.815  1.00 96.57           C  
ANISOU 1336  CD  LYS B 385     8069  18053  10572   -182   2511    738       C  
ATOM   1337  CE  LYS B 385      -4.039 134.057 142.208  1.00105.55           C  
ANISOU 1337  CE  LYS B 385     8763  19411  11931     -9   2519    790       C  
ATOM   1338  NZ  LYS B 385      -3.980 135.536 142.042  1.00108.35           N  
ANISOU 1338  NZ  LYS B 385     9134  19619  12416    557   2608    527       N  
ATOM   1339  N   LEU B 386       2.113 134.548 145.010  1.00 71.07           N  
ANISOU 1339  N   LEU B 386     6352  14023   6628    263   2520    -86       N  
ATOM   1340  CA  LEU B 386       3.314 134.126 145.721  1.00 72.41           C  
ANISOU 1340  CA  LEU B 386     6875  14123   6514    159   2437   -138       C  
ATOM   1341  C   LEU B 386       3.594 135.002 146.927  1.00 73.62           C  
ANISOU 1341  C   LEU B 386     7219  14330   6423    396   2579   -438       C  
ATOM   1342  O   LEU B 386       3.065 136.106 147.041  1.00 79.64           O  
ANISOU 1342  O   LEU B 386     7908  15057   7296    684   2734   -670       O  
ATOM   1343  CB  LEU B 386       4.530 134.193 144.795  1.00 78.59           C  
ANISOU 1343  CB  LEU B 386     7932  14385   7542    173   2113   -252       C  
ATOM   1344  CG  LEU B 386       4.604 133.154 143.687  1.00 81.74           C  
ANISOU 1344  CG  LEU B 386     8345  14530   8181    -96   1863     14       C  
ATOM   1345  CD1 LEU B 386       5.889 133.347 142.911  1.00 80.47           C  
ANISOU 1345  CD1 LEU B 386     8453  13914   8209    -23   1609   -144       C  
ATOM   1346  CD2 LEU B 386       4.503 131.748 144.275  1.00 83.86           C  
ANISOU 1346  CD2 LEU B 386     8701  14912   8250   -442   1832    350       C  
ATOM   1347  N   ASP B 387       4.439 134.502 147.823  1.00 67.83           N  
ANISOU 1347  N   ASP B 387     6754  13665   5352    273   2510   -424       N  
ATOM   1348  CA  ASP B 387       4.972 135.318 148.904  1.00 72.47           C  
ANISOU 1348  CA  ASP B 387     7582  14270   5685    453   2565   -749       C  
ATOM   1349  C   ASP B 387       6.069 136.163 148.278  1.00 71.68           C  
ANISOU 1349  C   ASP B 387     7649  13829   5757    607   2393  -1092       C  
ATOM   1350  O   ASP B 387       7.178 135.678 148.029  1.00 72.84           O  
ANISOU 1350  O   ASP B 387     7965  13825   5887    482   2138  -1060       O  
ATOM   1351  CB  ASP B 387       5.537 134.432 150.021  1.00 71.82           C  
ANISOU 1351  CB  ASP B 387     7719  14400   5171    257   2492   -576       C  
ATOM   1352  CG  ASP B 387       5.958 135.224 151.253  1.00 80.27           C  
ANISOU 1352  CG  ASP B 387     9020  15557   5923    405   2547   -899       C  
ATOM   1353  OD1 ASP B 387       6.310 136.416 151.118  1.00 83.15           O  
ANISOU 1353  OD1 ASP B 387     9471  15710   6412    617   2549  -1304       O  
ATOM   1354  OD2 ASP B 387       5.939 134.648 152.364  1.00 80.41           O  
ANISOU 1354  OD2 ASP B 387     9156  15837   5558    290   2584   -739       O  
ATOM   1355  N   GLN B 388       5.751 137.423 148.002  1.00 68.06           N  
ANISOU 1355  N   GLN B 388     7166  13170   5523    872   2509  -1386       N  
ATOM   1356  CA  GLN B 388       6.677 138.297 147.293  1.00 64.70           C  
ANISOU 1356  CA  GLN B 388     6893  12366   5325    992   2371  -1689       C  
ATOM   1357  C   GLN B 388       7.903 138.579 148.140  1.00 65.40           C  
ANISOU 1357  C   GLN B 388     7287  12414   5149    932   2231  -1967       C  
ATOM   1358  O   GLN B 388       9.014 138.664 147.624  1.00 62.71           O  
ANISOU 1358  O   GLN B 388     7060  11852   4914    863   2012  -2091       O  
ATOM   1359  CB  GLN B 388       5.988 139.603 146.899  1.00 72.97           C  
ANISOU 1359  CB  GLN B 388     7893  13175   6659   1293   2548  -1898       C  
ATOM   1360  CG  GLN B 388       4.707 139.387 146.115  1.00 78.65           C  
ANISOU 1360  CG  GLN B 388     8264  13994   7626   1374   2658  -1617       C  
ATOM   1361  CD  GLN B 388       4.051 140.681 145.678  1.00 80.73           C  
ANISOU 1361  CD  GLN B 388     8481  14018   8176   1720   2815  -1784       C  
ATOM   1362  OE1 GLN B 388       4.729 141.654 145.349  1.00 78.56           O  
ANISOU 1362  OE1 GLN B 388     8435  13361   8054   1864   2777  -2054       O  
ATOM   1363  NE2 GLN B 388       2.720 140.697 145.674  1.00 82.88           N  
ANISOU 1363  NE2 GLN B 388     8454  14508   8529   1848   2994  -1612       N  
ATOM   1364  N   GLY B 389       7.693 138.725 149.446  1.00 69.51           N  
ANISOU 1364  N   GLY B 389     7925  13158   5328    944   2346  -2058       N  
ATOM   1365  CA  GLY B 389       8.774 139.025 150.362  1.00 71.17           C  
ANISOU 1365  CA  GLY B 389     8411  13385   5244    872   2195  -2325       C  
ATOM   1366  C   GLY B 389       9.812 137.926 150.457  1.00 69.21           C  
ANISOU 1366  C   GLY B 389     8212  13292   4792    650   1901  -2124       C  
ATOM   1367  O   GLY B 389      11.005 138.206 150.493  1.00 70.82           O  
ANISOU 1367  O   GLY B 389     8557  13387   4962    584   1664  -2341       O  
ATOM   1368  N   ARG B 390       9.364 136.676 150.512  1.00 68.85           N  
ANISOU 1368  N   ARG B 390     8053  13493   4615    528   1913  -1695       N  
ATOM   1369  CA  ARG B 390      10.279 135.537 150.538  1.00 72.02           C  
ANISOU 1369  CA  ARG B 390     8530  13971   4863    354   1632  -1419       C  
ATOM   1370  C   ARG B 390      10.986 135.392 149.199  1.00 66.92           C  
ANISOU 1370  C   ARG B 390     7848  12862   4715    325   1390  -1362       C  
ATOM   1371  O   ARG B 390      12.141 134.984 149.141  1.00 69.71           O  
ANISOU 1371  O   ARG B 390     8295  13110   5081    263   1101  -1317       O  
ATOM   1372  CB  ARG B 390       9.541 134.234 150.856  1.00 68.68           C  
ANISOU 1372  CB  ARG B 390     8047  13788   4261    206   1714   -921       C  
ATOM   1373  CG  ARG B 390       9.196 134.038 152.311  1.00 73.66           C  
ANISOU 1373  CG  ARG B 390     8787  14761   4439    171   1829   -840       C  
ATOM   1374  CD  ARG B 390       8.544 132.679 152.559  1.00 87.53           C  
ANISOU 1374  CD  ARG B 390    10509  16693   6054    -26   1898   -302       C  
ATOM   1375  NE  ARG B 390       9.465 131.560 152.368  1.00 83.17           N  
ANISOU 1375  NE  ARG B 390    10105  16081   5414   -149   1608     31       N  
ATOM   1376  CZ  ARG B 390       9.497 130.478 153.143  1.00 91.45           C  
ANISOU 1376  CZ  ARG B 390    11309  17268   6171   -286   1550    447       C  
ATOM   1377  NH1 ARG B 390       8.665 130.364 154.175  1.00 95.43           N  
ANISOU 1377  NH1 ARG B 390    11827  18014   6417   -348   1777    564       N  
ATOM   1378  NH2 ARG B 390      10.368 129.509 152.895  1.00 93.28           N  
ANISOU 1378  NH2 ARG B 390    11701  17296   6447   -332   1251    747       N  
ATOM   1379  N   LEU B 391      10.280 135.722 148.125  1.00 62.52           N  
ANISOU 1379  N   LEU B 391     7137  12068   4547    389   1514  -1354       N  
ATOM   1380  CA  LEU B 391      10.845 135.637 146.787  1.00 58.98           C  
ANISOU 1380  CA  LEU B 391     6664  11207   4538    367   1325  -1304       C  
ATOM   1381  C   LEU B 391      12.077 136.525 146.655  1.00 59.70           C  
ANISOU 1381  C   LEU B 391     6869  11085   4730    405   1164  -1649       C  
ATOM   1382  O   LEU B 391      13.159 136.039 146.313  1.00 55.90           O  
ANISOU 1382  O   LEU B 391     6429  10467   4343    328    915  -1573       O  
ATOM   1383  CB  LEU B 391       9.804 136.009 145.734  1.00 55.73           C  
ANISOU 1383  CB  LEU B 391     6073  10641   4462    448   1488  -1262       C  
ATOM   1384  CG  LEU B 391      10.311 135.996 144.291  1.00 51.42           C  
ANISOU 1384  CG  LEU B 391     5520   9694   4324    431   1318  -1218       C  
ATOM   1385  CD1 LEU B 391      11.028 134.698 143.979  1.00 49.70           C  
ANISOU 1385  CD1 LEU B 391     5379   9376   4128    269   1084   -946       C  
ATOM   1386  CD2 LEU B 391       9.149 136.220 143.325  1.00 50.78           C  
ANISOU 1386  CD2 LEU B 391     5246   9551   4499    500   1450  -1112       C  
ATOM   1387  N   VAL B 392      11.893 137.817 146.927  1.00 58.49           N  
ANISOU 1387  N   VAL B 392     6760  10899   4564    522   1322  -2026       N  
ATOM   1388  CA  VAL B 392      12.976 138.798 146.944  1.00 60.61           C  
ANISOU 1388  CA  VAL B 392     7156  10969   4904    500   1200  -2398       C  
ATOM   1389  C   VAL B 392      14.096 138.379 147.901  1.00 64.44           C  
ANISOU 1389  C   VAL B 392     7730  11699   5058    362    950  -2450       C  
ATOM   1390  O   VAL B 392      15.273 138.568 147.610  1.00 58.90           O  
ANISOU 1390  O   VAL B 392     7036  10856   4487    263    725  -2564       O  
ATOM   1391  CB  VAL B 392      12.462 140.196 147.397  1.00 71.58           C  
ANISOU 1391  CB  VAL B 392     8653  12305   6241    646   1443  -2819       C  
ATOM   1392  CG1 VAL B 392      13.598 141.207 147.430  1.00 70.90           C  
ANISOU 1392  CG1 VAL B 392     8732  11971   6238    548   1307  -3216       C  
ATOM   1393  CG2 VAL B 392      11.350 140.685 146.493  1.00 60.04           C  
ANISOU 1393  CG2 VAL B 392     7081  10627   5104    847   1678  -2753       C  
ATOM   1394  N   ASP B 393      13.726 137.828 149.052  1.00 62.44           N  
ANISOU 1394  N   ASP B 393     7521  11847   4357    355    992  -2351       N  
ATOM   1395  CA  ASP B 393      14.727 137.358 150.007  1.00 64.68           C  
ANISOU 1395  CA  ASP B 393     7885  12420   4272    251    728  -2343       C  
ATOM   1396  C   ASP B 393      15.623 136.282 149.392  1.00 65.08           C  
ANISOU 1396  C   ASP B 393     7851  12363   4514    196    439  -1998       C  
ATOM   1397  O   ASP B 393      16.846 136.363 149.489  1.00 64.08           O  
ANISOU 1397  O   ASP B 393     7705  12260   4382    134    169  -2107       O  
ATOM   1398  CB  ASP B 393      14.076 136.852 151.297  1.00 68.43           C  
ANISOU 1398  CB  ASP B 393     8441  13359   4200    261    845  -2215       C  
ATOM   1399  CG  ASP B 393      13.622 137.992 152.202  1.00 78.85           C  
ANISOU 1399  CG  ASP B 393     9897  14721   5341    313   1038  -2593       C  
ATOM   1400  OD1 ASP B 393      14.005 139.142 151.906  1.00 79.45           O  
ANISOU 1400  OD1 ASP B 393    10038  14514   5636    320   1033  -2989       O  
ATOM   1401  OD2 ASP B 393      12.906 137.746 153.207  1.00 78.45           O  
ANISOU 1401  OD2 ASP B 393     9916  14928   4965    338   1195  -2474       O  
ATOM   1402  N   LEU B 394      15.011 135.283 148.758  1.00 59.83           N  
ANISOU 1402  N   LEU B 394     7128  11583   4022    219    501  -1598       N  
ATOM   1403  CA  LEU B 394      15.767 134.222 148.099  1.00 61.69           C  
ANISOU 1403  CA  LEU B 394     7326  11651   4462    210    271  -1286       C  
ATOM   1404  C   LEU B 394      16.709 134.804 147.051  1.00 62.12           C  
ANISOU 1404  C   LEU B 394     7291  11400   4914    212    153  -1487       C  
ATOM   1405  O   LEU B 394      17.876 134.418 146.976  1.00 55.42           O  
ANISOU 1405  O   LEU B 394     6389  10562   4107    218    -92  -1436       O  
ATOM   1406  CB  LEU B 394      14.829 133.194 147.463  1.00 56.01           C  
ANISOU 1406  CB  LEU B 394     6600  10781   3901    195    389   -899       C  
ATOM   1407  CG  LEU B 394      15.475 132.099 146.606  1.00 56.13           C  
ANISOU 1407  CG  LEU B 394     6628  10525   4175    209    200   -612       C  
ATOM   1408  CD1 LEU B 394      16.496 131.276 147.391  1.00 56.43           C  
ANISOU 1408  CD1 LEU B 394     6742  10729   3970    264    -59   -419       C  
ATOM   1409  CD2 LEU B 394      14.401 131.198 146.000  1.00 54.10           C  
ANISOU 1409  CD2 LEU B 394     6398  10100   4057    131    331   -297       C  
ATOM   1410  N   VAL B 395      16.200 135.753 146.268  1.00 53.52           N  
ANISOU 1410  N   VAL B 395     6170  10062   4102    220    339  -1698       N  
ATOM   1411  CA  VAL B 395      16.995 136.395 145.217  1.00 53.68           C  
ANISOU 1411  CA  VAL B 395     6124   9779   4493    196    278  -1866       C  
ATOM   1412  C   VAL B 395      18.156 137.201 145.799  1.00 53.85           C  
ANISOU 1412  C   VAL B 395     6134   9908   4419     98    115  -2196       C  
ATOM   1413  O   VAL B 395      19.286 137.111 145.315  1.00 59.30           O  
ANISOU 1413  O   VAL B 395     6711  10535   5288     45    -62  -2200       O  
ATOM   1414  CB  VAL B 395      16.135 137.336 144.340  1.00 58.38           C  
ANISOU 1414  CB  VAL B 395     6725  10088   5367    240    515  -1998       C  
ATOM   1415  CG1 VAL B 395      17.011 138.106 143.352  1.00 55.81           C  
ANISOU 1415  CG1 VAL B 395     6368   9459   5378    185    469  -2165       C  
ATOM   1416  CG2 VAL B 395      15.059 136.553 143.609  1.00 47.88           C  
ANISOU 1416  CG2 VAL B 395     5355   8678   4161    298    628  -1679       C  
ATOM   1417  N   ASN B 396      17.874 137.988 146.832  1.00 56.91           N  
ANISOU 1417  N   ASN B 396     6627  10476   4518     61    181  -2488       N  
ATOM   1418  CA  ASN B 396      18.910 138.792 147.487  1.00 59.97           C  
ANISOU 1418  CA  ASN B 396     7029  10987   4769    -90      7  -2850       C  
ATOM   1419  C   ASN B 396      20.010 137.935 148.113  1.00 61.70           C  
ANISOU 1419  C   ASN B 396     7133  11555   4756   -134   -327  -2698       C  
ATOM   1420  O   ASN B 396      21.188 138.105 147.792  1.00 62.11           O  
ANISOU 1420  O   ASN B 396     7028  11600   4972   -241   -533  -2783       O  
ATOM   1421  CB  ASN B 396      18.297 139.750 148.514  1.00 63.52           C  
ANISOU 1421  CB  ASN B 396     7671  11559   4906   -106    161  -3224       C  
ATOM   1422  CG  ASN B 396      17.570 140.915 147.860  1.00 62.91           C  
ANISOU 1422  CG  ASN B 396     7700  11075   5128    -49    445  -3469       C  
ATOM   1423  OD1 ASN B 396      17.468 140.989 146.636  1.00 59.72           O  
ANISOU 1423  OD1 ASN B 396     7223  10329   5139     -9    518  -3323       O  
ATOM   1424  ND2 ASN B 396      17.063 141.828 148.673  1.00 66.43           N  
ANISOU 1424  ND2 ASN B 396     8337  11556   5345    -21    609  -3838       N  
ATOM   1425  N   ALA B 397      19.622 137.000 148.979  1.00 63.11           N  
ANISOU 1425  N   ALA B 397     7372  12050   4559    -44   -374  -2441       N  
ATOM   1426  CA  ALA B 397      20.570 136.052 149.568  1.00 65.12           C  
ANISOU 1426  CA  ALA B 397     7535  12628   4582    -17   -697  -2204       C  
ATOM   1427  C   ALA B 397      21.392 135.279 148.514  1.00 62.60           C  
ANISOU 1427  C   ALA B 397     7024  12112   4649     70   -839  -1932       C  
ATOM   1428  O   ALA B 397      22.601 135.127 148.657  1.00 69.12           O  
ANISOU 1428  O   ALA B 397     7668  13125   5468     60  -1118  -1937       O  
ATOM   1429  CB  ALA B 397      19.851 135.084 150.492  1.00 66.88           C  
ANISOU 1429  CB  ALA B 397     7898  13130   4383     81   -669  -1876       C  
ATOM   1430  N   SER B 398      20.738 134.789 147.469  1.00 58.90           N  
ANISOU 1430  N   SER B 398     6583  11297   4498    161   -648  -1708       N  
ATOM   1431  CA  SER B 398      21.436 134.040 146.414  1.00 70.92           C  
ANISOU 1431  CA  SER B 398     7972  12608   6367    267   -734  -1482       C  
ATOM   1432  C   SER B 398      22.539 134.831 145.704  1.00 71.49           C  
ANISOU 1432  C   SER B 398     7830  12597   6738    176   -809  -1736       C  
ATOM   1433  O   SER B 398      23.615 134.301 145.443  1.00 67.89           O  
ANISOU 1433  O   SER B 398     7179  12225   6392    261   -994  -1618       O  
ATOM   1434  CB  SER B 398      20.451 133.489 145.382  1.00 65.45           C  
ANISOU 1434  CB  SER B 398     7382  11556   5929    333   -509  -1264       C  
ATOM   1435  OG  SER B 398      19.841 132.302 145.856  1.00 62.76           O  
ANISOU 1435  OG  SER B 398     7184  11272   5388    415   -516   -906       O  
ATOM   1436  N   PHE B 399      22.267 136.091 145.386  1.00 55.86           N  
ANISOU 1436  N   PHE B 399     5883  10446   4896     12   -648  -2066       N  
ATOM   1437  CA  PHE B 399      23.257 136.948 144.751  1.00 56.20           C  
ANISOU 1437  CA  PHE B 399     5747  10390   5215   -144   -687  -2304       C  
ATOM   1438  C   PHE B 399      24.214 137.629 145.732  1.00 65.31           C  
ANISOU 1438  C   PHE B 399     6780  11876   6160   -345   -925  -2601       C  
ATOM   1439  O   PHE B 399      25.351 137.927 145.380  1.00 71.74           O  
ANISOU 1439  O   PHE B 399     7343  12757   7158   -475  -1057  -2698       O  
ATOM   1440  CB  PHE B 399      22.565 138.004 143.890  1.00 56.50           C  
ANISOU 1440  CB  PHE B 399     5912  10031   5523   -236   -411  -2488       C  
ATOM   1441  CG  PHE B 399      22.139 137.499 142.541  1.00 54.52           C  
ANISOU 1441  CG  PHE B 399     5672   9471   5573   -106   -245  -2237       C  
ATOM   1442  CD1 PHE B 399      23.064 137.361 141.515  1.00 59.55           C  
ANISOU 1442  CD1 PHE B 399     6132  10005   6489   -118   -264  -2170       C  
ATOM   1443  CD2 PHE B 399      20.820 137.158 142.296  1.00 51.17           C  
ANISOU 1443  CD2 PHE B 399     5415   8897   5129     15    -71  -2077       C  
ATOM   1444  CE1 PHE B 399      22.680 136.898 140.270  1.00 56.27           C  
ANISOU 1444  CE1 PHE B 399     5759   9326   6294     -4   -114  -1970       C  
ATOM   1445  CE2 PHE B 399      20.432 136.692 141.052  1.00 52.51           C  
ANISOU 1445  CE2 PHE B 399     5601   8812   5538    101     44  -1871       C  
ATOM   1446  CZ  PHE B 399      21.365 136.559 140.038  1.00 52.18           C  
ANISOU 1446  CZ  PHE B 399     5434   8654   5740     96     21  -1827       C  
ATOM   1447  N   GLY B 400      23.758 137.877 146.958  1.00 65.52           N  
ANISOU 1447  N   GLY B 400     6971  12139   5784   -392   -976  -2754       N  
ATOM   1448  CA  GLY B 400      24.551 138.647 147.898  1.00 77.05           C  
ANISOU 1448  CA  GLY B 400     8369  13902   7005   -630  -1201  -3106       C  
ATOM   1449  C   GLY B 400      24.555 140.116 147.511  1.00 75.25           C  
ANISOU 1449  C   GLY B 400     8231  13354   7007   -897  -1046  -3534       C  
ATOM   1450  O   GLY B 400      25.533 140.832 147.726  1.00 71.49           O  
ANISOU 1450  O   GLY B 400     7619  12989   6554  -1181  -1226  -3823       O  
ATOM   1451  N   LYS B 401      23.457 140.545 146.899  1.00 68.89           N  
ANISOU 1451  N   LYS B 401     7649  12136   6390   -809   -717  -3549       N  
ATOM   1452  CA  LYS B 401      23.228 141.937 146.542  1.00 74.29           C  
ANISOU 1452  CA  LYS B 401     8507  12427   7291   -989   -522  -3910       C  
ATOM   1453  C   LYS B 401      21.748 142.185 146.790  1.00 76.71           C  
ANISOU 1453  C   LYS B 401     9105  12565   7476   -785   -235  -3949       C  
ATOM   1454  O   LYS B 401      20.988 141.240 147.005  1.00 75.55           O  
ANISOU 1454  O   LYS B 401     8965  12590   7151   -556   -180  -3655       O  
ATOM   1455  CB  LYS B 401      23.553 142.186 145.065  1.00 76.88           C  
ANISOU 1455  CB  LYS B 401     8721  12367   8120  -1034   -394  -3780       C  
ATOM   1456  CG  LYS B 401      24.949 141.762 144.636  1.00 77.81           C  
ANISOU 1456  CG  LYS B 401     8483  12685   8398  -1170   -615  -3662       C  
ATOM   1457  CD  LYS B 401      25.319 142.335 143.282  1.00 80.42           C  
ANISOU 1457  CD  LYS B 401     8742  12636   9178  -1296   -444  -3630       C  
ATOM   1458  CE  LYS B 401      24.449 141.770 142.175  1.00 79.29           C  
ANISOU 1458  CE  LYS B 401     8684  12216   9225  -1011   -212  -3296       C  
ATOM   1459  NZ  LYS B 401      24.995 142.089 140.828  1.00 81.01           N  
ANISOU 1459  NZ  LYS B 401     8789  12177   9816  -1112    -80  -3196       N  
ATOM   1460  N   LYS B 402      21.320 143.440 146.757  1.00 73.46           N  
ANISOU 1460  N   LYS B 402     8928  11813   7172   -860    -39  -4297       N  
ATOM   1461  CA  LYS B 402      19.915 143.724 147.016  1.00 74.11           C  
ANISOU 1461  CA  LYS B 402     9241  11770   7146   -616    252  -4346       C  
ATOM   1462  C   LYS B 402      19.179 144.373 145.843  1.00 73.78           C  
ANISOU 1462  C   LYS B 402     9292  11211   7529   -477    531  -4279       C  
ATOM   1463  O   LYS B 402      19.659 145.345 145.254  1.00 70.23           O  
ANISOU 1463  O   LYS B 402     8929  10375   7379   -642    569  -4467       O  
ATOM   1464  CB  LYS B 402      19.773 144.535 148.300  1.00 82.87           C  
ANISOU 1464  CB  LYS B 402    10600  12987   7900   -692    270  -4786       C  
ATOM   1465  CG  LYS B 402      20.345 143.777 149.486  1.00 88.07           C  
ANISOU 1465  CG  LYS B 402    11171  14188   8103   -774    -13  -4720       C  
ATOM   1466  CD  LYS B 402      20.346 144.568 150.745  1.00 96.91           C  
ANISOU 1466  CD  LYS B 402    12544  15348   8928   -862    -33  -5021       C  
ATOM   1467  CE  LYS B 402      21.124 143.837 151.815  1.00103.67           C  
ANISOU 1467  CE  LYS B 402    13289  16739   9361   -974   -365  -4933       C  
ATOM   1468  NZ  LYS B 402      20.784 142.390 151.791  1.00103.50           N  
ANISOU 1468  NZ  LYS B 402    13085  17085   9155   -766   -404  -4487       N  
ATOM   1469  N   LEU B 403      18.017 143.815 145.505  1.00 62.01           N  
ANISOU 1469  N   LEU B 403     7775   9731   6056   -191    715  -3987       N  
ATOM   1470  CA  LEU B 403      17.202 144.356 144.422  1.00 67.49           C  
ANISOU 1470  CA  LEU B 403     8528  10010   7105    -13    953  -3878       C  
ATOM   1471  C   LEU B 403      16.760 145.770 144.768  1.00 71.98           C  
ANISOU 1471  C   LEU B 403     9380  10252   7717     48   1160  -4281       C  
ATOM   1472  O   LEU B 403      16.623 146.115 145.946  1.00 75.78           O  
ANISOU 1472  O   LEU B 403    10012  10905   7874     45   1192  -4612       O  
ATOM   1473  CB  LEU B 403      15.987 143.464 144.156  1.00 57.64           C  
ANISOU 1473  CB  LEU B 403     7160   8928   5814    252   1079  -3515       C  
ATOM   1474  CG  LEU B 403      16.286 142.025 143.702  1.00 54.14           C  
ANISOU 1474  CG  LEU B 403     6501   8705   5363    212    905  -3107       C  
ATOM   1475  CD1 LEU B 403      15.084 141.127 143.932  1.00 53.87           C  
ANISOU 1475  CD1 LEU B 403     6387   8920   5162    385   1011  -2831       C  
ATOM   1476  CD2 LEU B 403      16.707 141.956 142.237  1.00 52.64           C  
ANISOU 1476  CD2 LEU B 403     6232   8216   5552    173    870  -2904       C  
ATOM   1477  N   ARG B 404      16.555 146.597 143.748  1.00 70.88           N  
ANISOU 1477  N   ARG B 404     9344   9627   7960    114   1303  -4258       N  
ATOM   1478  CA  ARG B 404      16.037 147.941 143.974  1.00 73.63           C  
ANISOU 1478  CA  ARG B 404    10002   9573   8402    243   1528  -4601       C  
ATOM   1479  C   ARG B 404      14.594 147.837 144.466  1.00 76.07           C  
ANISOU 1479  C   ARG B 404    10313  10051   8539    645   1751  -4526       C  
ATOM   1480  O   ARG B 404      13.936 146.817 144.265  1.00 71.02           O  
ANISOU 1480  O   ARG B 404     9418   9751   7815    796   1772  -4213       O  
ATOM   1481  CB  ARG B 404      16.090 148.756 142.687  1.00 73.39           C  
ANISOU 1481  CB  ARG B 404    10082   8977   8826    261   1627  -4481       C  
ATOM   1482  CG  ARG B 404      17.390 148.620 141.920  1.00 77.66           C  
ANISOU 1482  CG  ARG B 404    10517   9421   9569   -111   1433  -4361       C  
ATOM   1483  CD  ARG B 404      17.351 149.415 140.628  1.00 82.67           C  
ANISOU 1483  CD  ARG B 404    11285   9515  10611    -84   1564  -4190       C  
ATOM   1484  NE  ARG B 404      16.931 150.791 140.877  1.00 95.66           N  
ANISOU 1484  NE  ARG B 404    13311  10644  12390     20   1764  -4500       N  
ATOM   1485  CZ  ARG B 404      16.957 151.759 139.970  1.00101.10           C  
ANISOU 1485  CZ  ARG B 404    14229  10758  13426     22   1893  -4425       C  
ATOM   1486  NH1 ARG B 404      17.391 151.507 138.743  1.00100.91           N  
ANISOU 1486  NH1 ARG B 404    14072  10653  13615    -94   1847  -4049       N  
ATOM   1487  NH2 ARG B 404      16.553 152.980 140.292  1.00109.78           N  
ANISOU 1487  NH2 ARG B 404    15711  11366  14636    155   2062  -4691       N  
ATOM   1488  N   ASP B 405      14.098 148.885 145.110  1.00 83.21           N  
ANISOU 1488  N   ASP B 405    11503  10715   9398    810   1906  -4756       N  
ATOM   1489  CA  ASP B 405      12.737 148.860 145.629  1.00 84.21           C  
ANISOU 1489  CA  ASP B 405    11615  11019   9363   1203   2139  -4665       C  
ATOM   1490  C   ASP B 405      11.695 148.783 144.518  1.00 82.51           C  
ANISOU 1490  C   ASP B 405    11217  10691   9441   1541   2310  -4340       C  
ATOM   1491  O   ASP B 405      10.670 148.113 144.655  1.00 82.45           O  
ANISOU 1491  O   ASP B 405    10971  11042   9313   1762   2426  -4101       O  
ATOM   1492  CB  ASP B 405      12.485 150.074 146.518  1.00 96.00           C  
ANISOU 1492  CB  ASP B 405    13489  12242  10745   1343   2283  -5014       C  
ATOM   1493  CG  ASP B 405      13.239 149.992 147.821  1.00102.00           C  
ANISOU 1493  CG  ASP B 405    14389  13260  11106   1059   2123  -5305       C  
ATOM   1494  OD1 ASP B 405      13.456 148.857 148.296  1.00 97.94           O  
ANISOU 1494  OD1 ASP B 405    13638  13266  10309    910   1985  -5160       O  
ATOM   1495  OD2 ASP B 405      13.614 151.053 148.366  1.00111.64           O  
ANISOU 1495  OD2 ASP B 405    15966  14165  12287    989   2119  -5666       O  
ATOM   1496  N   ASP B 406      11.970 149.459 143.412  1.00 82.09           N  
ANISOU 1496  N   ASP B 406    11264  10155   9773   1551   2316  -4310       N  
ATOM   1497  CA  ASP B 406      11.055 149.467 142.276  1.00 85.01           C  
ANISOU 1497  CA  ASP B 406    11470  10401  10429   1874   2442  -3993       C  
ATOM   1498  C   ASP B 406      11.107 148.201 141.399  1.00 78.73           C  
ANISOU 1498  C   ASP B 406    10320   9917   9677   1746   2279  -3585       C  
ATOM   1499  O   ASP B 406      10.424 148.133 140.379  1.00 78.95           O  
ANISOU 1499  O   ASP B 406    10206   9878   9913   1951   2305  -3251       O  
ATOM   1500  CB  ASP B 406      11.316 150.706 141.412  1.00 87.09           C  
ANISOU 1500  CB  ASP B 406    12024   9992  11072   1939   2500  -4043       C  
ATOM   1501  CG  ASP B 406      12.680 150.674 140.733  1.00 86.39           C  
ANISOU 1501  CG  ASP B 406    12005   9656  11163   1489   2327  -4053       C  
ATOM   1502  OD1 ASP B 406      13.519 149.808 141.073  1.00 80.84           O  
ANISOU 1502  OD1 ASP B 406    11145   9305  10264   1142   2119  -4057       O  
ATOM   1503  OD2 ASP B 406      12.916 151.529 139.855  1.00 90.91           O  
ANISOU 1503  OD2 ASP B 406    12787   9700  12055   1488   2372  -3979       O  
ATOM   1504  N   TYR B 407      11.914 147.211 141.775  1.00 74.40           N  
ANISOU 1504  N   TYR B 407     9657   9697   8915   1414   2070  -3551       N  
ATOM   1505  CA  TYR B 407      12.070 146.021 140.931  1.00 60.81           C  
ANISOU 1505  CA  TYR B 407     7679   8189   7236   1279   1886  -3137       C  
ATOM   1506  C   TYR B 407      10.766 145.242 140.727  1.00 60.50           C  
ANISOU 1506  C   TYR B 407     7367   8486   7137   1507   1958  -2819       C  
ATOM   1507  O   TYR B 407      10.395 144.949 139.591  1.00 54.78           O  
ANISOU 1507  O   TYR B 407     6510   7702   6601   1565   1905  -2502       O  
ATOM   1508  CB  TYR B 407      13.159 145.079 141.447  1.00 61.75           C  
ANISOU 1508  CB  TYR B 407     7733   8587   7142    944   1658  -3153       C  
ATOM   1509  CG  TYR B 407      13.177 143.764 140.685  1.00 56.85           C  
ANISOU 1509  CG  TYR B 407     6883   8175   6542    865   1505  -2748       C  
ATOM   1510  CD1 TYR B 407      13.654 143.696 139.380  1.00 52.33           C  
ANISOU 1510  CD1 TYR B 407     6290   7365   6229    787   1421  -2546       C  
ATOM   1511  CD2 TYR B 407      12.687 142.600 141.263  1.00 55.60           C  
ANISOU 1511  CD2 TYR B 407     6562   8431   6131    866   1465  -2573       C  
ATOM   1512  CE1 TYR B 407      13.650 142.489 138.673  1.00 51.10           C  
ANISOU 1512  CE1 TYR B 407     5971   7373   6072    726   1294  -2224       C  
ATOM   1513  CE2 TYR B 407      12.682 141.400 140.575  1.00 50.78           C  
ANISOU 1513  CE2 TYR B 407     5800   7942   5551    782   1332  -2233       C  
ATOM   1514  CZ  TYR B 407      13.160 141.344 139.284  1.00 53.46           C  
ANISOU 1514  CZ  TYR B 407     6136   8033   6142    722   1244  -2082       C  
ATOM   1515  OH  TYR B 407      13.139 140.136 138.617  1.00 43.22           O  
ANISOU 1515  OH  TYR B 407     4733   6838   4851    647   1123  -1792       O  
ATOM   1516  N   LEU B 408      10.089 144.900 141.821  1.00 58.67           N  
ANISOU 1516  N   LEU B 408     7042   8630   6619   1604   2074  -2903       N  
ATOM   1517  CA  LEU B 408       8.799 144.227 141.747  1.00 73.63           C  
ANISOU 1517  CA  LEU B 408     8642  10882   8452   1782   2172  -2620       C  
ATOM   1518  C   LEU B 408       7.838 145.060 140.924  1.00 76.37           C  
ANISOU 1518  C   LEU B 408     8919  11021   9077   2135   2321  -2524       C  
ATOM   1519  O   LEU B 408       7.052 144.526 140.143  1.00 79.74           O  
ANISOU 1519  O   LEU B 408     9081  11615   9603   2207   2280  -2187       O  
ATOM   1520  CB  LEU B 408       8.211 143.996 143.144  1.00 74.10           C  
ANISOU 1520  CB  LEU B 408     8641  11363   8151   1855   2349  -2769       C  
ATOM   1521  CG  LEU B 408       8.907 142.934 144.000  1.00 72.05           C  
ANISOU 1521  CG  LEU B 408     8395  11426   7555   1543   2193  -2742       C  
ATOM   1522  CD1 LEU B 408       8.134 142.689 145.284  1.00 72.37           C  
ANISOU 1522  CD1 LEU B 408     8394  11843   7261   1596   2362  -2741       C  
ATOM   1523  CD2 LEU B 408       9.087 141.636 143.208  1.00 63.69           C  
ANISOU 1523  CD2 LEU B 408     7166  10456   6576   1320   1968  -2332       C  
ATOM   1524  N   ALA B 409       7.925 146.375 141.091  1.00 75.48           N  
ANISOU 1524  N   ALA B 409     9061  10528   9090   2350   2476  -2821       N  
ATOM   1525  CA  ALA B 409       7.060 147.300 140.371  1.00 79.84           C  
ANISOU 1525  CA  ALA B 409     9595  10822   9917   2755   2625  -2733       C  
ATOM   1526  C   ALA B 409       7.312 147.242 138.874  1.00 72.30           C  
ANISOU 1526  C   ALA B 409     8620   9613   9236   2685   2436  -2400       C  
ATOM   1527  O   ALA B 409       6.387 147.050 138.089  1.00 73.24           O  
ANISOU 1527  O   ALA B 409     8486   9877   9465   2893   2421  -2082       O  
ATOM   1528  CB  ALA B 409       7.249 148.723 140.892  1.00 88.22           C  
ANISOU 1528  CB  ALA B 409    11047  11401  11070   2937   2813  -3092       C  
ATOM   1529  N   SER B 410       8.570 147.399 138.482  1.00 71.02           N  
ANISOU 1529  N   SER B 410     8707   9116   9160   2380   2291  -2472       N  
ATOM   1530  CA  SER B 410       8.936 147.386 137.070  1.00 69.71           C  
ANISOU 1530  CA  SER B 410     8565   8710   9212   2290   2141  -2176       C  
ATOM   1531  C   SER B 410       8.755 146.009 136.443  1.00 67.30           C  
ANISOU 1531  C   SER B 410     7968   8797   8807   2112   1948  -1841       C  
ATOM   1532  O   SER B 410       8.640 145.886 135.226  1.00 69.07           O  
ANISOU 1532  O   SER B 410     8143   8945   9154   2123   1843  -1554       O  
ATOM   1533  CB  SER B 410      10.377 147.855 136.884  1.00 69.23           C  
ANISOU 1533  CB  SER B 410     8804   8252   9250   1970   2068  -2346       C  
ATOM   1534  OG  SER B 410      11.267 147.074 137.661  1.00 71.80           O  
ANISOU 1534  OG  SER B 410     9092   8828   9362   1628   1948  -2513       O  
ATOM   1535  N   LEU B 411       8.728 144.978 137.280  1.00 63.48           N  
ANISOU 1535  N   LEU B 411     7323   8716   8079   1943   1904  -1879       N  
ATOM   1536  CA  LEU B 411       8.637 143.600 136.806  1.00 58.34           C  
ANISOU 1536  CA  LEU B 411     6459   8377   7331   1731   1724  -1599       C  
ATOM   1537  C   LEU B 411       7.227 143.236 136.345  1.00 59.26           C  
ANISOU 1537  C   LEU B 411     6270   8787   7461   1916   1738  -1323       C  
ATOM   1538  O   LEU B 411       7.053 142.463 135.405  1.00 53.25           O  
ANISOU 1538  O   LEU B 411     5387   8129   6719   1786   1571  -1062       O  
ATOM   1539  CB  LEU B 411       9.077 142.639 137.910  1.00 54.84           C  
ANISOU 1539  CB  LEU B 411     5984   8224   6627   1496   1677  -1701       C  
ATOM   1540  CG  LEU B 411       8.865 141.157 137.629  1.00 50.29           C  
ANISOU 1540  CG  LEU B 411     5227   7940   5941   1289   1522  -1426       C  
ATOM   1541  CD1 LEU B 411       9.715 140.764 136.445  1.00 47.31           C  
ANISOU 1541  CD1 LEU B 411     4944   7343   5690   1120   1341  -1297       C  
ATOM   1542  CD2 LEU B 411       9.210 140.310 138.840  1.00 49.34           C  
ANISOU 1542  CD2 LEU B 411     5109   8083   5554   1113   1501  -1493       C  
ATOM   1543  N   ARG B 412       6.228 143.811 137.006  1.00 63.52           N  
ANISOU 1543  N   ARG B 412     6674   9476   7983   2221   1939  -1400       N  
ATOM   1544  CA  ARG B 412       4.829 143.445 136.777  1.00 69.12           C  
ANISOU 1544  CA  ARG B 412     7000  10573   8688   2391   1969  -1151       C  
ATOM   1545  C   ARG B 412       4.337 143.529 135.317  1.00 69.85           C  
ANISOU 1545  C   ARG B 412     6965  10615   8960   2491   1811   -843       C  
ATOM   1546  O   ARG B 412       3.722 142.585 134.824  1.00 74.00           O  
ANISOU 1546  O   ARG B 412     7216  11471   9427   2334   1664   -596       O  
ATOM   1547  CB  ARG B 412       3.903 144.232 137.720  1.00 72.32           C  
ANISOU 1547  CB  ARG B 412     7276  11134   9066   2777   2260  -1314       C  
ATOM   1548  CG  ARG B 412       2.532 143.602 137.909  1.00 77.99           C  
ANISOU 1548  CG  ARG B 412     7515  12415   9703   2861   2329  -1093       C  
ATOM   1549  CD  ARG B 412       1.663 144.409 138.870  1.00 82.59           C  
ANISOU 1549  CD  ARG B 412     8058  13026  10299   3128   2580  -1236       C  
ATOM   1550  NE  ARG B 412       1.055 143.562 139.892  1.00 87.56           N  
ANISOU 1550  NE  ARG B 412     8469  14108  10694   2927   2677  -1193       N  
ATOM   1551  CZ  ARG B 412       1.663 143.210 141.023  1.00 91.85           C  
ANISOU 1551  CZ  ARG B 412     9214  14707  10979   2720   2760  -1389       C  
ATOM   1552  NH1 ARG B 412       2.897 143.635 141.272  1.00 93.51           N  
ANISOU 1552  NH1 ARG B 412     9820  14572  11140   2669   2735  -1668       N  
ATOM   1553  NH2 ARG B 412       1.043 142.436 141.903  1.00 90.49           N  
ANISOU 1553  NH2 ARG B 412     8847  14949  10586   2551   2855  -1295       N  
ATOM   1554  N   PRO B 413       4.603 144.647 134.616  1.00 65.72           N  
ANISOU 1554  N   PRO B 413     6658   9677   8636   2728   1830   -848       N  
ATOM   1555  CA  PRO B 413       4.092 144.696 133.242  1.00 62.78           C  
ANISOU 1555  CA  PRO B 413     6163   9316   8375   2834   1662   -520       C  
ATOM   1556  C   PRO B 413       4.913 143.866 132.251  1.00 59.93           C  
ANISOU 1556  C   PRO B 413     5931   8885   7956   2449   1419   -384       C  
ATOM   1557  O   PRO B 413       4.510 143.756 131.091  1.00 61.36           O  
ANISOU 1557  O   PRO B 413     6021   9134   8158   2480   1253   -119       O  
ATOM   1558  CB  PRO B 413       4.206 146.179 132.890  1.00 64.15           C  
ANISOU 1558  CB  PRO B 413     6594   9015   8764   3209   1783   -555       C  
ATOM   1559  CG  PRO B 413       5.354 146.651 133.697  1.00 67.34           C  
ANISOU 1559  CG  PRO B 413     7372   9039   9175   3061   1914   -908       C  
ATOM   1560  CD  PRO B 413       5.247 145.917 135.000  1.00 69.47           C  
ANISOU 1560  CD  PRO B 413     7491   9670   9236   2911   1997  -1121       C  
ATOM   1561  N   ARG B 414       6.037 143.308 132.697  1.00 55.17           N  
ANISOU 1561  N   ARG B 414     5529   8171   7262   2119   1399   -565       N  
ATOM   1562  CA  ARG B 414       6.902 142.486 131.841  1.00 57.35           C  
ANISOU 1562  CA  ARG B 414     5933   8377   7480   1792   1211   -476       C  
ATOM   1563  C   ARG B 414       6.664 141.006 132.089  1.00 54.40           C  
ANISOU 1563  C   ARG B 414     5383   8352   6936   1506   1086   -413       C  
ATOM   1564  O   ARG B 414       7.134 140.155 131.332  1.00 53.20           O  
ANISOU 1564  O   ARG B 414     5307   8186   6721   1266    926   -327       O  
ATOM   1565  CB  ARG B 414       8.386 142.750 132.148  1.00 59.57           C  
ANISOU 1565  CB  ARG B 414     6519   8326   7789   1617   1260   -701       C  
ATOM   1566  CG  ARG B 414       8.837 144.202 132.117  1.00 68.31           C  
ANISOU 1566  CG  ARG B 414     7869   9013   9074   1795   1404   -822       C  
ATOM   1567  CD  ARG B 414      10.187 144.369 132.816  1.00 61.85           C  
ANISOU 1567  CD  ARG B 414     7260   7985   8255   1564   1452  -1104       C  
ATOM   1568  NE  ARG B 414      11.231 143.552 132.209  1.00 57.78           N  
ANISOU 1568  NE  ARG B 414     6785   7480   7687   1267   1322  -1046       N  
ATOM   1569  CZ  ARG B 414      12.265 143.033 132.871  1.00 59.05           C  
ANISOU 1569  CZ  ARG B 414     6973   7691   7774   1034   1285  -1224       C  
ATOM   1570  NH1 ARG B 414      12.383 143.236 134.177  1.00 64.63           N  
ANISOU 1570  NH1 ARG B 414     7686   8457   8412   1028   1343  -1471       N  
ATOM   1571  NH2 ARG B 414      13.175 142.296 132.231  1.00 45.62           N  
ANISOU 1571  NH2 ARG B 414     5285   6005   6044    831   1187  -1155       N  
ATOM   1572  N   LEU B 415       5.966 140.703 133.176  1.00 58.87           N  
ANISOU 1572  N   LEU B 415     5745   9205   7419   1531   1183   -465       N  
ATOM   1573  CA  LEU B 415       5.975 139.358 133.747  1.00 53.55           C  
ANISOU 1573  CA  LEU B 415     4991   8776   6580   1225   1114   -440       C  
ATOM   1574  C   LEU B 415       5.415 138.304 132.813  1.00 51.65           C  
ANISOU 1574  C   LEU B 415     4611   8718   6296   1004    910   -209       C  
ATOM   1575  O   LEU B 415       4.365 138.492 132.210  1.00 55.12           O  
ANISOU 1575  O   LEU B 415     4804   9363   6777   1108    855    -41       O  
ATOM   1576  CB  LEU B 415       5.209 139.323 135.073  1.00 54.82           C  
ANISOU 1576  CB  LEU B 415     4945   9248   6635   1299   1293   -501       C  
ATOM   1577  CG  LEU B 415       5.463 138.062 135.904  1.00 49.76           C  
ANISOU 1577  CG  LEU B 415     4318   8784   5803    985   1260   -485       C  
ATOM   1578  CD1 LEU B 415       6.892 138.050 136.439  1.00 46.44           C  
ANISOU 1578  CD1 LEU B 415     4213   8108   5324    899   1245   -684       C  
ATOM   1579  CD2 LEU B 415       4.444 137.947 137.037  1.00 51.33           C  
ANISOU 1579  CD2 LEU B 415     4254   9382   5867   1033   1450   -463       C  
ATOM   1580  N   HIS B 416       6.139 137.194 132.713  1.00 43.56           N  
ANISOU 1580  N   HIS B 416     3751   7615   5185    704    790   -212       N  
ATOM   1581  CA  HIS B 416       5.672 136.004 132.015  1.00 48.83           C  
ANISOU 1581  CA  HIS B 416     4354   8414   5784    424    603    -49       C  
ATOM   1582  C   HIS B 416       5.183 134.959 133.043  1.00 46.55           C  
ANISOU 1582  C   HIS B 416     3943   8360   5384    188    633      9       C  
ATOM   1583  O   HIS B 416       4.006 134.640 133.101  1.00 47.76           O  
ANISOU 1583  O   HIS B 416     3801   8833   5513     90    618    155       O  
ATOM   1584  CB  HIS B 416       6.811 135.468 131.140  1.00 49.98           C  
ANISOU 1584  CB  HIS B 416     4814   8261   5915    282    475    -97       C  
ATOM   1585  CG  HIS B 416       6.483 134.215 130.395  1.00 52.75           C  
ANISOU 1585  CG  HIS B 416     5197   8663   6182    -14    285      6       C  
ATOM   1586  ND1 HIS B 416       6.539 132.967 130.977  1.00 51.72           N  
ANISOU 1586  ND1 HIS B 416     5138   8535   5978   -278    247     24       N  
ATOM   1587  CD2 HIS B 416       6.133 134.012 129.102  1.00 56.93           C  
ANISOU 1587  CD2 HIS B 416     5744   9215   6673   -101    115     84       C  
ATOM   1588  CE1 HIS B 416       6.211 132.051 130.081  1.00 55.68           C  
ANISOU 1588  CE1 HIS B 416     5708   9023   6424   -528     70     86       C  
ATOM   1589  NE2 HIS B 416       5.961 132.660 128.936  1.00 57.48           N  
ANISOU 1589  NE2 HIS B 416     5898   9288   6655   -432    -20    108       N  
ATOM   1590  N   SER B 417       6.086 134.444 133.872  1.00 47.64           N  
ANISOU 1590  N   SER B 417     4291   8363   5447     95    677    -82       N  
ATOM   1591  CA  SER B 417       5.709 133.470 134.892  1.00 50.54           C  
ANISOU 1591  CA  SER B 417     4599   8920   5685   -123    718     12       C  
ATOM   1592  C   SER B 417       6.796 133.411 135.951  1.00 48.99           C  
ANISOU 1592  C   SER B 417     4621   8600   5394    -75    791   -113       C  
ATOM   1593  O   SER B 417       7.872 133.973 135.762  1.00 48.40           O  
ANISOU 1593  O   SER B 417     4726   8288   5375     70    777   -274       O  
ATOM   1594  CB  SER B 417       5.487 132.084 134.271  1.00 51.49           C  
ANISOU 1594  CB  SER B 417     4796   8986   5780   -478    537    163       C  
ATOM   1595  OG  SER B 417       6.601 131.703 133.470  1.00 53.01           O  
ANISOU 1595  OG  SER B 417     5309   8822   6009   -498    407     78       O  
ATOM   1596  N   ILE B 418       6.508 132.759 137.073  1.00 48.28           N  
ANISOU 1596  N   ILE B 418     4497   8702   5145   -208    867    -22       N  
ATOM   1597  CA  ILE B 418       7.506 132.574 138.122  1.00 51.78           C  
ANISOU 1597  CA  ILE B 418     5143   9084   5446   -178    894   -100       C  
ATOM   1598  C   ILE B 418       7.457 131.154 138.687  1.00 54.75           C  
ANISOU 1598  C   ILE B 418     5630   9486   5684   -445    839    122       C  
ATOM   1599  O   ILE B 418       6.382 130.652 139.039  1.00 48.16           O  
ANISOU 1599  O   ILE B 418     4630   8894   4774   -637    915    308       O  
ATOM   1600  CB  ILE B 418       7.326 133.581 139.273  1.00 52.58           C  
ANISOU 1600  CB  ILE B 418     5143   9418   5415     24   1096   -255       C  
ATOM   1601  CG1 ILE B 418       7.405 135.015 138.744  1.00 51.81           C  
ANISOU 1601  CG1 ILE B 418     5000   9204   5480    298   1161   -474       C  
ATOM   1602  CG2 ILE B 418       8.416 133.377 140.319  1.00 48.38           C  
ANISOU 1602  CG2 ILE B 418     4825   8861   4696     32   1071   -341       C  
ATOM   1603  CD1 ILE B 418       6.809 136.041 139.660  1.00 52.79           C  
ANISOU 1603  CD1 ILE B 418     4997   9550   5513    518   1394   -630       C  
ATOM   1604  N   TYR B 419       8.623 130.510 138.755  1.00 48.08           N  
ANISOU 1604  N   TYR B 419     5058   8390   4819   -455    712    120       N  
ATOM   1605  CA  TYR B 419       8.739 129.180 139.345  1.00 47.68           C  
ANISOU 1605  CA  TYR B 419     5185   8287   4644   -653    653    348       C  
ATOM   1606  C   TYR B 419       9.367 129.295 140.716  1.00 51.59           C  
ANISOU 1606  C   TYR B 419     5756   8940   4907   -540    701    340       C  
ATOM   1607  O   TYR B 419      10.412 129.913 140.866  1.00 48.70           O  
ANISOU 1607  O   TYR B 419     5450   8516   4538   -335    650    145       O  
ATOM   1608  CB  TYR B 419       9.628 128.273 138.495  1.00 50.43           C  
ANISOU 1608  CB  TYR B 419     5805   8235   5121   -686    472    374       C  
ATOM   1609  CG  TYR B 419       9.080 127.939 137.124  1.00 49.02           C  
ANISOU 1609  CG  TYR B 419     5630   7884   5112   -843    392    378       C  
ATOM   1610  CD1 TYR B 419       9.131 128.863 136.089  1.00 44.49           C  
ANISOU 1610  CD1 TYR B 419     4951   7285   4669   -707    380    196       C  
ATOM   1611  CD2 TYR B 419       8.532 126.695 136.863  1.00 47.70           C  
ANISOU 1611  CD2 TYR B 419     5601   7570   4954  -1146    319    565       C  
ATOM   1612  CE1 TYR B 419       8.638 128.560 134.841  1.00 45.44           C  
ANISOU 1612  CE1 TYR B 419     5085   7294   4885   -851    284    202       C  
ATOM   1613  CE2 TYR B 419       8.038 126.385 135.617  1.00 52.18           C  
ANISOU 1613  CE2 TYR B 419     6189   8002   5637  -1322    219    533       C  
ATOM   1614  CZ  TYR B 419       8.096 127.320 134.609  1.00 48.70           C  
ANISOU 1614  CZ  TYR B 419     5625   7593   5285  -1163    194    350       C  
ATOM   1615  OH  TYR B 419       7.600 127.015 133.368  1.00 50.26           O  
ANISOU 1615  OH  TYR B 419     5851   7704   5543  -1339     72    320       O  
ATOM   1616  N   VAL B 420       8.737 128.695 141.718  1.00 50.15           N  
ANISOU 1616  N   VAL B 420     5565   8982   4508   -698    794    560       N  
ATOM   1617  CA  VAL B 420       9.333 128.627 143.047  1.00 53.20           C  
ANISOU 1617  CA  VAL B 420     6066   9542   4605   -614    811    601       C  
ATOM   1618  C   VAL B 420       9.282 127.198 143.565  1.00 56.31           C  
ANISOU 1618  C   VAL B 420     6675   9855   4866   -824    757    968       C  
ATOM   1619  O   VAL B 420       8.224 126.565 143.572  1.00 56.60           O  
ANISOU 1619  O   VAL B 420     6655   9959   4892  -1101    853   1200       O  
ATOM   1620  CB  VAL B 420       8.625 129.559 144.063  1.00 57.45           C  
ANISOU 1620  CB  VAL B 420     6405  10521   4902   -545   1042    491       C  
ATOM   1621  CG1 VAL B 420       9.321 129.490 145.399  1.00 61.54           C  
ANISOU 1621  CG1 VAL B 420     7076  11238   5067   -468   1027    509       C  
ATOM   1622  CG2 VAL B 420       8.609 130.996 143.561  1.00 58.64           C  
ANISOU 1622  CG2 VAL B 420     6391  10682   5210   -321   1113    138       C  
ATOM   1623  N   SER B 421      10.432 126.687 143.991  1.00 54.82           N  
ANISOU 1623  N   SER B 421     6724   9518   4586   -697    596   1039       N  
ATOM   1624  CA  SER B 421      10.491 125.350 144.551  1.00 59.06           C  
ANISOU 1624  CA  SER B 421     7521   9928   4991   -839    536   1418       C  
ATOM   1625  C   SER B 421       9.894 125.382 145.947  1.00 69.38           C  
ANISOU 1625  C   SER B 421     8786  11666   5908   -936    700   1603       C  
ATOM   1626  O   SER B 421       9.870 126.430 146.600  1.00 63.69           O  
ANISOU 1626  O   SER B 421     7899  11317   4986   -797    805   1380       O  
ATOM   1627  CB  SER B 421      11.931 124.854 144.609  1.00 64.29           C  
ANISOU 1627  CB  SER B 421     8418  10339   5670   -596    308   1452       C  
ATOM   1628  OG  SER B 421      12.698 125.620 145.521  1.00 72.00           O  
ANISOU 1628  OG  SER B 421     9319  11635   6403   -375    260   1305       O  
ATOM   1629  N   GLU B 422       9.388 124.238 146.392  1.00 78.63           N  
ANISOU 1629  N   GLU B 422    10134  12778   6964  -1190    740   2005       N  
ATOM   1630  CA  GLU B 422       8.929 124.110 147.765  1.00 85.12           C  
ANISOU 1630  CA  GLU B 422    10968  14009   7364  -1290    901   2248       C  
ATOM   1631  C   GLU B 422      10.068 124.508 148.691  1.00 80.39           C  
ANISOU 1631  C   GLU B 422    10479  13603   6461   -981    768   2161       C  
ATOM   1632  O   GLU B 422      11.201 124.064 148.518  1.00 79.21           O  
ANISOU 1632  O   GLU B 422    10530  13172   6395   -788    517   2203       O  
ATOM   1633  CB  GLU B 422       8.475 122.678 148.057  1.00 94.42           C  
ANISOU 1633  CB  GLU B 422    12408  14984   8484  -1612    921   2752       C  
ATOM   1634  CG  GLU B 422       8.239 122.389 149.535  1.00101.56           C  
ANISOU 1634  CG  GLU B 422    13410  16279   8899  -1694   1061   3083       C  
ATOM   1635  CD  GLU B 422       7.656 121.012 149.768  1.00108.23           C  
ANISOU 1635  CD  GLU B 422    14514  16895   9714  -2077   1121   3614       C  
ATOM   1636  OE1 GLU B 422       7.857 120.457 150.869  1.00114.03           O  
ANISOU 1636  OE1 GLU B 422    15488  17764  10075  -2094   1140   3983       O  
ATOM   1637  OE2 GLU B 422       6.993 120.486 148.848  1.00109.28           O  
ANISOU 1637  OE2 GLU B 422    14626  16712  10184  -2383   1141   3667       O  
ATOM   1638  N   GLY B 423       9.769 125.372 149.651  1.00 79.89           N  
ANISOU 1638  N   GLY B 423    10267  14044   6045   -923    934   2013       N  
ATOM   1639  CA  GLY B 423      10.774 125.832 150.583  1.00 72.09           C  
ANISOU 1639  CA  GLY B 423     9367  13307   4715   -679    795   1886       C  
ATOM   1640  C   GLY B 423      11.415 127.134 150.168  1.00 68.65           C  
ANISOU 1640  C   GLY B 423     8759  12898   4426   -448    719   1360       C  
ATOM   1641  O   GLY B 423      12.251 127.675 150.890  1.00110.23           O  
ANISOU 1641  O   GLY B 423    14061  18395   9425   -283    590   1174       O  
ATOM   1642  N   TYR B 424      11.025 127.635 149.002  1.00 65.02           N  
ANISOU 1642  N   TYR B 424     8123  12204   4380   -461    787   1132       N  
ATOM   1643  CA  TYR B 424      11.596 128.868 148.459  1.00 68.43           C  
ANISOU 1643  CA  TYR B 424     8416  12578   5007   -271    733    667       C  
ATOM   1644  C   TYR B 424      13.123 128.813 148.385  1.00 69.61           C  
ANISOU 1644  C   TYR B 424     8667  12576   5204    -98    426    578       C  
ATOM   1645  O   TYR B 424      13.797 129.806 148.659  1.00 67.48           O  
ANISOU 1645  O   TYR B 424     8333  12449   4859     21    359    235       O  
ATOM   1646  CB  TYR B 424      11.149 130.081 149.293  1.00 63.58           C  
ANISOU 1646  CB  TYR B 424     7684  12367   4106   -202    941    348       C  
ATOM   1647  CG  TYR B 424       9.788 130.604 148.906  1.00 67.40           C  
ANISOU 1647  CG  TYR B 424     7947  12938   4725   -255   1244    271       C  
ATOM   1648  CD1 TYR B 424       8.635 129.927 149.272  1.00 70.44           C  
ANISOU 1648  CD1 TYR B 424     8257  13540   4966   -445   1459    590       C  
ATOM   1649  CD2 TYR B 424       9.660 131.768 148.160  1.00 60.97           C  
ANISOU 1649  CD2 TYR B 424     6981  11995   4189   -113   1314    -95       C  
ATOM   1650  CE1 TYR B 424       7.386 130.398 148.905  1.00 77.11           C  
ANISOU 1650  CE1 TYR B 424     8826  14525   5947   -477   1725    532       C  
ATOM   1651  CE2 TYR B 424       8.421 132.249 147.789  1.00 64.69           C  
ANISOU 1651  CE2 TYR B 424     7221  12564   4793   -104   1570   -139       C  
ATOM   1652  CZ  TYR B 424       7.285 131.560 148.163  1.00 75.41           C  
ANISOU 1652  CZ  TYR B 424     8452  14193   6010   -277   1770    169       C  
ATOM   1653  OH  TYR B 424       6.044 132.033 147.799  1.00 75.51           O  
ANISOU 1653  OH  TYR B 424     8162  14368   6161   -252   2017    138       O  
ATOM   1654  N   ASN B 425      13.674 127.653 148.039  1.00 61.04           N  
ANISOU 1654  N   ASN B 425     7739  11209   4246    -86    243    883       N  
ATOM   1655  CA  ASN B 425      15.128 127.535 147.970  1.00 71.95           C  
ANISOU 1655  CA  ASN B 425     9160  12495   5684    120    -39    830       C  
ATOM   1656  C   ASN B 425      15.675 127.515 146.544  1.00 57.24           C  
ANISOU 1656  C   ASN B 425     7240  10218   4290    202   -117    697       C  
ATOM   1657  O   ASN B 425      16.859 127.278 146.333  1.00 57.25           O  
ANISOU 1657  O   ASN B 425     7240  10119   4392    384   -324    688       O  
ATOM   1658  CB  ASN B 425      15.654 126.354 148.794  1.00 75.06           C  
ANISOU 1658  CB  ASN B 425     9770  12928   5822    192   -220   1247       C  
ATOM   1659  CG  ASN B 425      14.898 125.072 148.532  1.00 76.91           C  
ANISOU 1659  CG  ASN B 425    10219  12855   6149     41   -136   1670       C  
ATOM   1660  OD1 ASN B 425      14.250 124.922 147.496  1.00 63.37           O  
ANISOU 1660  OD1 ASN B 425     8481  10832   4763    -95    -17   1632       O  
ATOM   1661  ND2 ASN B 425      14.979 124.132 149.477  1.00 69.98           N  
ANISOU 1661  ND2 ASN B 425     9568  12055   4967     44   -209   2087       N  
ATOM   1662  N   ALA B 426      14.795 127.766 145.582  1.00 54.70           N  
ANISOU 1662  N   ALA B 426     6850   9703   4229     78     55    604       N  
ATOM   1663  CA  ALA B 426      15.195 128.018 144.198  1.00 51.40           C  
ANISOU 1663  CA  ALA B 426     6366   8963   4202    139     24    417       C  
ATOM   1664  C   ALA B 426      14.041 128.696 143.465  1.00 49.38           C  
ANISOU 1664  C   ALA B 426     5984   8674   4105      3    223    274       C  
ATOM   1665  O   ALA B 426      12.875 128.460 143.784  1.00 50.65           O  
ANISOU 1665  O   ALA B 426     6130   8956   4157   -161    368    425       O  
ATOM   1666  CB  ALA B 426      15.586 126.728 143.508  1.00 51.62           C  
ANISOU 1666  CB  ALA B 426     6583   8613   4418    182    -88    658       C  
ATOM   1667  N   ALA B 427      14.362 129.541 142.488  1.00 48.47           N  
ANISOU 1667  N   ALA B 427     5758   8419   4240     73    233      9       N  
ATOM   1668  CA  ALA B 427      13.330 130.284 141.765  1.00 45.19           C  
ANISOU 1668  CA  ALA B 427     5213   7984   3973      1    396   -113       C  
ATOM   1669  C   ALA B 427      13.764 130.776 140.392  1.00 42.53           C  
ANISOU 1669  C   ALA B 427     4839   7385   3935     65    369   -280       C  
ATOM   1670  O   ALA B 427      14.906 131.155 140.183  1.00 51.16           O  
ANISOU 1670  O   ALA B 427     5926   8403   5109    176    286   -432       O  
ATOM   1671  CB  ALA B 427      12.805 131.461 142.616  1.00 46.26           C  
ANISOU 1671  CB  ALA B 427     5220   8423   3935     37    551   -312       C  
ATOM   1672  N   ALA B 428      12.822 130.767 139.465  1.00 43.78           N  
ANISOU 1672  N   ALA B 428     4953   7445   4238    -24    439   -236       N  
ATOM   1673  CA  ALA B 428      13.019 131.296 138.125  1.00 42.11           C  
ANISOU 1673  CA  ALA B 428     4714   7026   4259     24    434   -365       C  
ATOM   1674  C   ALA B 428      11.982 132.392 137.875  1.00 44.75           C  
ANISOU 1674  C   ALA B 428     4882   7477   4645     42    570   -455       C  
ATOM   1675  O   ALA B 428      10.790 132.124 137.885  1.00 44.74           O  
ANISOU 1675  O   ALA B 428     4784   7606   4609    -59    628   -321       O  
ATOM   1676  CB  ALA B 428      12.862 130.197 137.110  1.00 39.21           C  
ANISOU 1676  CB  ALA B 428     4477   6428   3994    -80    353   -219       C  
ATOM   1677  N   ILE B 429      12.436 133.627 137.677  1.00 40.81           N  
ANISOU 1677  N   ILE B 429     4340   6929   4237    173    624   -669       N  
ATOM   1678  CA  ILE B 429      11.535 134.709 137.313  1.00 38.93           C  
ANISOU 1678  CA  ILE B 429     3979   6726   4086    257    750   -741       C  
ATOM   1679  C   ILE B 429      11.628 134.966 135.806  1.00 46.22           C  
ANISOU 1679  C   ILE B 429     4928   7429   5205    277    707   -722       C  
ATOM   1680  O   ILE B 429      12.702 135.264 135.294  1.00 43.17           O  
ANISOU 1680  O   ILE B 429     4633   6858   4911    306    674   -821       O  
ATOM   1681  CB  ILE B 429      11.871 136.012 138.064  1.00 41.89           C  
ANISOU 1681  CB  ILE B 429     4350   7129   4438    390    858   -993       C  
ATOM   1682  CG1 ILE B 429      11.699 135.837 139.578  1.00 44.85           C  
ANISOU 1682  CG1 ILE B 429     4714   7776   4551    378    913  -1035       C  
ATOM   1683  CG2 ILE B 429      10.974 137.156 137.588  1.00 40.65           C  
ANISOU 1683  CG2 ILE B 429     4105   6929   4411    541    997  -1053       C  
ATOM   1684  CD1 ILE B 429      11.971 137.126 140.355  1.00 43.53           C  
ANISOU 1684  CD1 ILE B 429     4584   7632   4325    491   1021  -1341       C  
ATOM   1685  N   LEU B 430      10.500 134.862 135.107  1.00 44.79           N  
ANISOU 1685  N   LEU B 430     4644   7309   5064    251    709   -587       N  
ATOM   1686  CA  LEU B 430      10.475 135.027 133.650  1.00 45.22           C  
ANISOU 1686  CA  LEU B 430     4736   7207   5240    260    646   -539       C  
ATOM   1687  C   LEU B 430       9.703 136.257 133.189  1.00 45.86           C  
ANISOU 1687  C   LEU B 430     4695   7314   5417    434    726   -539       C  
ATOM   1688  O   LEU B 430       8.629 136.557 133.712  1.00 47.35           O  
ANISOU 1688  O   LEU B 430     4694   7715   5582    511    803   -494       O  
ATOM   1689  CB  LEU B 430       9.850 133.797 133.002  1.00 41.86           C  
ANISOU 1689  CB  LEU B 430     4316   6822   4766     66    518   -370       C  
ATOM   1690  CG  LEU B 430      10.628 132.508 133.237  1.00 56.66           C  
ANISOU 1690  CG  LEU B 430     6378   8572   6578    -72    434   -348       C  
ATOM   1691  CD1 LEU B 430       9.912 131.333 132.610  1.00 65.38           C  
ANISOU 1691  CD1 LEU B 430     7537   9661   7645   -299    316   -210       C  
ATOM   1692  CD2 LEU B 430      11.971 132.680 132.615  1.00 60.29           C  
ANISOU 1692  CD2 LEU B 430     6994   8808   7105     24    422   -468       C  
ATOM   1693  N   THR B 431      10.248 136.960 132.199  1.00 43.10           N  
ANISOU 1693  N   THR B 431     4450   6753   5173    514    723   -568       N  
ATOM   1694  CA  THR B 431       9.514 138.038 131.549  1.00 40.79           C  
ANISOU 1694  CA  THR B 431     4084   6439   4975    699    771   -502       C  
ATOM   1695  C   THR B 431       9.334 137.780 130.052  1.00 44.45           C  
ANISOU 1695  C   THR B 431     4593   6868   5429    651    642   -344       C  
ATOM   1696  O   THR B 431      10.035 136.956 129.460  1.00 44.18           O  
ANISOU 1696  O   THR B 431     4700   6753   5333    491    559   -348       O  
ATOM   1697  CB  THR B 431      10.203 139.385 131.724  1.00 42.08           C  
ANISOU 1697  CB  THR B 431     4371   6355   5264    855    906   -651       C  
ATOM   1698  OG1 THR B 431      11.478 139.348 131.080  1.00 42.81           O  
ANISOU 1698  OG1 THR B 431     4641   6233   5392    742    882   -697       O  
ATOM   1699  CG2 THR B 431      10.389 139.712 133.206  1.00 41.10           C  
ANISOU 1699  CG2 THR B 431     4234   6276   5106    891   1019   -856       C  
ATOM   1700  N   MET B 432       8.380 138.484 129.450  1.00 40.56           N  
ANISOU 1700  N   MET B 432     3981   6453   4978    816    627   -205       N  
ATOM   1701  CA  MET B 432       8.161 138.430 128.009  1.00 42.03           C  
ANISOU 1701  CA  MET B 432     4216   6641   5112    799    491    -43       C  
ATOM   1702  C   MET B 432       8.761 139.694 127.364  1.00 43.97           C  
ANISOU 1702  C   MET B 432     4639   6612   5457    983    588    -17       C  
ATOM   1703  O   MET B 432       8.212 140.789 127.488  1.00 43.73           O  
ANISOU 1703  O   MET B 432     4549   6529   5539   1238    666     46       O  
ATOM   1704  CB  MET B 432       6.653 138.306 127.723  1.00 43.59           C  
ANISOU 1704  CB  MET B 432     4127   7167   5267    850    366    143       C  
ATOM   1705  CG  MET B 432       6.264 138.253 126.248  1.00 54.79           C  
ANISOU 1705  CG  MET B 432     5567   8670   6581    830    175    325       C  
ATOM   1706  SD  MET B 432       7.062 136.912 125.332  1.00 60.24           S  
ANISOU 1706  SD  MET B 432     6526   9284   7077    481     29    252       S  
ATOM   1707  CE  MET B 432       6.070 135.494 125.786  1.00 44.39           C  
ANISOU 1707  CE  MET B 432     4312   7570   4986    170   -134    258       C  
ATOM   1708  N   GLU B 433       9.896 139.551 126.686  1.00 43.88           N  
ANISOU 1708  N   GLU B 433     4852   6411   5409    860    603    -57       N  
ATOM   1709  CA  GLU B 433      10.599 140.722 126.141  1.00 43.52           C  
ANISOU 1709  CA  GLU B 433     4989   6085   5460    965    727    -22       C  
ATOM   1710  C   GLU B 433      10.198 141.042 124.703  1.00 45.62           C  
ANISOU 1710  C   GLU B 433     5336   6374   5625   1039    640    226       C  
ATOM   1711  O   GLU B 433      10.069 140.136 123.875  1.00 45.74           O  
ANISOU 1711  O   GLU B 433     5370   6563   5446    903    496    287       O  
ATOM   1712  CB  GLU B 433      12.123 140.542 126.250  1.00 41.35           C  
ANISOU 1712  CB  GLU B 433     4868   5631   5211    790    832   -188       C  
ATOM   1713  CG  GLU B 433      12.626 140.466 127.686  1.00 40.88           C  
ANISOU 1713  CG  GLU B 433     4744   5548   5241    741    902   -419       C  
ATOM   1714  CD  GLU B 433      12.292 141.713 128.510  1.00 49.87           C  
ANISOU 1714  CD  GLU B 433     5877   6539   6533    903   1020   -496       C  
ATOM   1715  OE1 GLU B 433      12.403 142.841 127.981  1.00 45.16           O  
ANISOU 1715  OE1 GLU B 433     5415   5694   6050    999   1112   -423       O  
ATOM   1716  OE2 GLU B 433      11.918 141.564 129.692  1.00 55.65           O  
ANISOU 1716  OE2 GLU B 433     6498   7388   7259    938   1034   -631       O  
ATOM   1717  N   PRO B 434      10.008 142.337 124.398  1.00 45.49           N  
ANISOU 1717  N   PRO B 434     5400   6163   5722   1258    723    371       N  
ATOM   1718  CA  PRO B 434       9.523 142.759 123.080  1.00 49.58           C  
ANISOU 1718  CA  PRO B 434     5995   6721   6124   1379    625    665       C  
ATOM   1719  C   PRO B 434      10.618 142.667 122.016  1.00 47.77           C  
ANISOU 1719  C   PRO B 434     6023   6373   5756   1202    683    714       C  
ATOM   1720  O   PRO B 434      11.030 143.677 121.445  1.00 49.75           O  
ANISOU 1720  O   PRO B 434     6470   6377   6055   1279    801    875       O  
ATOM   1721  CB  PRO B 434       9.113 144.221 123.313  1.00 50.83           C  
ANISOU 1721  CB  PRO B 434     6200   6621   6493   1698    740    791       C  
ATOM   1722  CG  PRO B 434      10.015 144.686 124.388  1.00 49.63           C  
ANISOU 1722  CG  PRO B 434     6151   6163   6545   1622    952    523       C  
ATOM   1723  CD  PRO B 434      10.253 143.488 125.288  1.00 55.01           C  
ANISOU 1723  CD  PRO B 434     6666   7074   7161   1404    910    264       C  
ATOM   1724  N   VAL B 435      11.092 141.451 121.774  1.00 45.83           N  
ANISOU 1724  N   VAL B 435     5785   6290   5337    970    621    579       N  
ATOM   1725  CA  VAL B 435      12.116 141.199 120.767  1.00 45.93           C  
ANISOU 1725  CA  VAL B 435     6013   6258   5182    818    701    591       C  
ATOM   1726  C   VAL B 435      11.733 139.917 120.023  1.00 45.87           C  
ANISOU 1726  C   VAL B 435     6014   6534   4881    690    507    564       C  
ATOM   1727  O   VAL B 435      11.179 138.992 120.626  1.00 44.62           O  
ANISOU 1727  O   VAL B 435     5707   6526   4722    614    370    434       O  
ATOM   1728  CB  VAL B 435      13.537 141.097 121.403  1.00 44.03           C  
ANISOU 1728  CB  VAL B 435     5811   5833   5084    668    911    360       C  
ATOM   1729  CG1 VAL B 435      13.580 140.022 122.478  1.00 41.46           C  
ANISOU 1729  CG1 VAL B 435     5331   5615   4809    585    844    113       C  
ATOM   1730  CG2 VAL B 435      14.604 140.848 120.334  1.00 44.73           C  
ANISOU 1730  CG2 VAL B 435     6074   5924   5000    538   1037    379       C  
ATOM   1731  N   LEU B 436      11.987 139.890 118.714  1.00 47.75           N  
ANISOU 1731  N   LEU B 436     6449   6840   4856    650    499    691       N  
ATOM   1732  CA  LEU B 436      11.544 138.795 117.848  1.00 51.69           C  
ANISOU 1732  CA  LEU B 436     7014   7600   5026    525    297    655       C  
ATOM   1733  C   LEU B 436      10.047 138.542 117.980  1.00 53.15           C  
ANISOU 1733  C   LEU B 436     6986   8040   5170    554      1    749       C  
ATOM   1734  O   LEU B 436       9.608 137.397 117.933  1.00 55.24           O  
ANISOU 1734  O   LEU B 436     7215   8478   5297    373   -177    609       O  
ATOM   1735  CB  LEU B 436      12.281 137.496 118.184  1.00 50.03           C  
ANISOU 1735  CB  LEU B 436     6857   7362   4790    348    348    346       C  
ATOM   1736  CG  LEU B 436      13.788 137.484 118.436  1.00 45.26           C  
ANISOU 1736  CG  LEU B 436     6335   6561   4299    323    633    189       C  
ATOM   1737  CD1 LEU B 436      14.223 136.072 118.831  1.00 51.47           C  
ANISOU 1737  CD1 LEU B 436     7147   7342   5066    220    616    -86       C  
ATOM   1738  CD2 LEU B 436      14.554 137.959 117.226  1.00 47.45           C  
ANISOU 1738  CD2 LEU B 436     6820   6838   4370    324    807    300       C  
ATOM   1739  N   GLY B 437       9.269 139.601 118.182  1.00 56.67           N  
ANISOU 1739  N   GLY B 437     7278   8498   5755    780    -42    981       N  
ATOM   1740  CA  GLY B 437       7.830 139.468 118.347  1.00 52.99           C  
ANISOU 1740  CA  GLY B 437     6524   8331   5280    848   -304   1097       C  
ATOM   1741  C   GLY B 437       7.377 139.022 119.731  1.00 50.97           C  
ANISOU 1741  C   GLY B 437     5994   8107   5266    809   -293    927       C  
ATOM   1742  O   GLY B 437       6.186 138.846 119.967  1.00 56.81           O  
ANISOU 1742  O   GLY B 437     6438   9132   6015    836   -478   1012       O  
ATOM   1743  N   GLY B 438       8.319 138.854 120.656  1.00 47.94           N  
ANISOU 1743  N   GLY B 438     5684   7469   5062    744    -75    705       N  
ATOM   1744  CA  GLY B 438       7.984 138.469 122.020  1.00 46.29           C  
ANISOU 1744  CA  GLY B 438     5254   7290   5042    712    -40    560       C  
ATOM   1745  C   GLY B 438       8.660 137.167 122.423  1.00 49.65           C  
ANISOU 1745  C   GLY B 438     5781   7664   5421    444    -26    323       C  
ATOM   1746  O   GLY B 438       8.276 136.091 121.969  1.00 45.85           O  
ANISOU 1746  O   GLY B 438     5322   7333   4766    230   -202    285       O  
ATOM   1747  N   THR B 439       9.670 137.269 123.279  1.00 41.75           N  
ANISOU 1747  N   THR B 439     4851   6436   4574    458    171    164       N  
ATOM   1748  CA  THR B 439      10.520 136.130 123.610  1.00 44.61           C  
ANISOU 1748  CA  THR B 439     5337   6708   4905    278    202    -31       C  
ATOM   1749  C   THR B 439      10.683 136.047 125.114  1.00 46.17           C  
ANISOU 1749  C   THR B 439     5406   6863   5273    292    291   -140       C  
ATOM   1750  O   THR B 439      11.009 137.054 125.751  1.00 39.73           O  
ANISOU 1750  O   THR B 439     4542   5947   4608    435    431   -165       O  
ATOM   1751  CB  THR B 439      11.933 136.266 122.997  1.00 39.37           C  
ANISOU 1751  CB  THR B 439     4898   5849   4210    288    357   -113       C  
ATOM   1752  OG1 THR B 439      11.831 136.525 121.597  1.00 41.23           O  
ANISOU 1752  OG1 THR B 439     5277   6138   4250    296    314     10       O  
ATOM   1753  CG2 THR B 439      12.727 134.986 123.198  1.00 38.33           C  
ANISOU 1753  CG2 THR B 439     4883   5646   4034    165    371   -297       C  
ATOM   1754  N   PRO B 440      10.433 134.853 125.684  1.00 38.01           N  
ANISOU 1754  N   PRO B 440     4347   5896   4199    128    206   -203       N  
ATOM   1755  CA  PRO B 440      10.635 134.619 127.110  1.00 37.84           C  
ANISOU 1755  CA  PRO B 440     4238   5863   4277    124    280   -283       C  
ATOM   1756  C   PRO B 440      12.083 134.890 127.497  1.00 35.51           C  
ANISOU 1756  C   PRO B 440     4052   5378   4062    199    420   -420       C  
ATOM   1757  O   PRO B 440      13.018 134.508 126.784  1.00 38.66           O  
ANISOU 1757  O   PRO B 440     4612   5657   4420    178    443   -479       O  
ATOM   1758  CB  PRO B 440      10.305 133.130 127.273  1.00 40.98           C  
ANISOU 1758  CB  PRO B 440     4692   6295   4583   -100    156   -288       C  
ATOM   1759  CG  PRO B 440       9.399 132.820 126.155  1.00 43.32           C  
ANISOU 1759  CG  PRO B 440     4989   6714   4758   -229     -8   -202       C  
ATOM   1760  CD  PRO B 440       9.867 133.671 125.009  1.00 39.21           C  
ANISOU 1760  CD  PRO B 440     4573   6135   4191    -86     25   -188       C  
ATOM   1761  N   TYR B 441      12.252 135.572 128.619  1.00 35.81           N  
ANISOU 1761  N   TYR B 441     3986   5421   4201    285    514   -482       N  
ATOM   1762  CA  TYR B 441      13.565 135.963 129.115  1.00 35.80           C  
ANISOU 1762  CA  TYR B 441     4029   5294   4279    324    618   -621       C  
ATOM   1763  C   TYR B 441      13.666 135.541 130.578  1.00 36.71           C  
ANISOU 1763  C   TYR B 441     4069   5501   4380    304    608   -695       C  
ATOM   1764  O   TYR B 441      12.731 135.742 131.360  1.00 42.00           O  
ANISOU 1764  O   TYR B 441     4628   6304   5025    325    617   -668       O  
ATOM   1765  CB  TYR B 441      13.724 137.477 128.950  1.00 35.03           C  
ANISOU 1765  CB  TYR B 441     3925   5086   4299    427    737   -641       C  
ATOM   1766  CG  TYR B 441      14.974 138.104 129.523  1.00 38.81           C  
ANISOU 1766  CG  TYR B 441     4416   5450   4879    408    838   -800       C  
ATOM   1767  CD1 TYR B 441      16.200 137.976 128.886  1.00 37.98           C  
ANISOU 1767  CD1 TYR B 441     4365   5268   4799    344    887   -835       C  
ATOM   1768  CD2 TYR B 441      14.913 138.865 130.685  1.00 43.29           C  
ANISOU 1768  CD2 TYR B 441     4928   6012   5507    444    891   -929       C  
ATOM   1769  CE1 TYR B 441      17.342 138.562 129.410  1.00 40.21           C  
ANISOU 1769  CE1 TYR B 441     4599   5495   5185    283    962   -976       C  
ATOM   1770  CE2 TYR B 441      16.036 139.463 131.212  1.00 36.20           C  
ANISOU 1770  CE2 TYR B 441     4037   5028   4691    373    950  -1097       C  
ATOM   1771  CZ  TYR B 441      17.250 139.307 130.581  1.00 41.57           C  
ANISOU 1771  CZ  TYR B 441     4724   5655   5415    277    973  -1111       C  
ATOM   1772  OH  TYR B 441      18.365 139.906 131.117  1.00 41.18           O  
ANISOU 1772  OH  TYR B 441     4624   5568   5455    164   1014  -1276       O  
ATOM   1773  N   LEU B 442      14.793 134.940 130.938  1.00 34.29           N  
ANISOU 1773  N   LEU B 442     3810   5152   4066    282    595   -773       N  
ATOM   1774  CA  LEU B 442      15.021 134.506 132.305  1.00 35.78           C  
ANISOU 1774  CA  LEU B 442     3949   5446   4201    275    561   -815       C  
ATOM   1775  C   LEU B 442      15.618 135.669 133.056  1.00 37.31           C  
ANISOU 1775  C   LEU B 442     4069   5658   4450    315    633   -972       C  
ATOM   1776  O   LEU B 442      16.827 135.855 133.075  1.00 38.78           O  
ANISOU 1776  O   LEU B 442     4239   5805   4692    309    638  -1071       O  
ATOM   1777  CB  LEU B 442      15.955 133.295 132.349  1.00 41.20           C  
ANISOU 1777  CB  LEU B 442     4715   6084   4854    275    486   -800       C  
ATOM   1778  CG  LEU B 442      16.212 132.623 133.699  1.00 42.39           C  
ANISOU 1778  CG  LEU B 442     4848   6346   4912    285    414   -775       C  
ATOM   1779  CD1 LEU B 442      14.908 132.268 134.408  1.00 46.41           C  
ANISOU 1779  CD1 LEU B 442     5350   6975   5310    197    398   -655       C  
ATOM   1780  CD2 LEU B 442      17.068 131.371 133.518  1.00 39.56           C  
ANISOU 1780  CD2 LEU B 442     4598   5883   4550    348    339   -720       C  
ATOM   1781  N   ASP B 443      14.745 136.462 133.662  1.00 38.03           N  
ANISOU 1781  N   ASP B 443     4107   5816   4528    353    695  -1008       N  
ATOM   1782  CA  ASP B 443      15.148 137.692 134.314  1.00 43.11           C  
ANISOU 1782  CA  ASP B 443     4738   6419   5223    381    777  -1198       C  
ATOM   1783  C   ASP B 443      15.990 137.432 135.569  1.00 45.40           C  
ANISOU 1783  C   ASP B 443     4998   6851   5402    329    711  -1331       C  
ATOM   1784  O   ASP B 443      16.975 138.133 135.830  1.00 44.68           O  
ANISOU 1784  O   ASP B 443     4898   6712   5367    273    714  -1506       O  
ATOM   1785  CB  ASP B 443      13.902 138.496 134.672  1.00 44.73           C  
ANISOU 1785  CB  ASP B 443     4913   6657   5424    491    878  -1212       C  
ATOM   1786  CG  ASP B 443      14.227 139.903 135.062  1.00 48.07           C  
ANISOU 1786  CG  ASP B 443     5401   6924   5940    538    987  -1426       C  
ATOM   1787  OD1 ASP B 443      14.477 140.725 134.159  1.00 49.85           O  
ANISOU 1787  OD1 ASP B 443     5704   6908   6329    555   1045  -1418       O  
ATOM   1788  OD2 ASP B 443      14.228 140.189 136.271  1.00 49.71           O  
ANISOU 1788  OD2 ASP B 443     5609   7238   6039    545   1018  -1604       O  
ATOM   1789  N   LYS B 444      15.591 136.426 136.342  1.00 40.08           N  
ANISOU 1789  N   LYS B 444     4306   6364   4559    326    642  -1233       N  
ATOM   1790  CA  LYS B 444      16.324 136.021 137.538  1.00 42.08           C  
ANISOU 1790  CA  LYS B 444     4541   6796   4653    298    546  -1298       C  
ATOM   1791  C   LYS B 444      16.295 134.518 137.638  1.00 41.60           C  
ANISOU 1791  C   LYS B 444     4514   6798   4493    296    439  -1075       C  
ATOM   1792  O   LYS B 444      15.241 133.904 137.468  1.00 42.66           O  
ANISOU 1792  O   LYS B 444     4681   6941   4588    268    467   -910       O  
ATOM   1793  CB  LYS B 444      15.662 136.590 138.803  1.00 40.80           C  
ANISOU 1793  CB  LYS B 444     4375   6819   4309    314    613  -1418       C  
ATOM   1794  CG  LYS B 444      15.663 138.081 138.883  1.00 43.10           C  
ANISOU 1794  CG  LYS B 444     4692   6996   4687    334    728  -1675       C  
ATOM   1795  CD  LYS B 444      17.077 138.598 139.065  1.00 47.11           C  
ANISOU 1795  CD  LYS B 444     5196   7459   5244    228    639  -1878       C  
ATOM   1796  CE  LYS B 444      17.110 140.114 138.991  1.00 52.58           C  
ANISOU 1796  CE  LYS B 444     5972   7935   6071    199    760  -2135       C  
ATOM   1797  NZ  LYS B 444      16.830 140.583 137.597  1.00 55.32           N  
ANISOU 1797  NZ  LYS B 444     6355   7985   6678    244    865  -2020       N  
ATOM   1798  N   PHE B 445      17.446 133.920 137.923  1.00 40.02           N  
ANISOU 1798  N   PHE B 445     4302   6639   4263    322    314  -1063       N  
ATOM   1799  CA  PHE B 445      17.492 132.496 138.213  1.00 40.26           C  
ANISOU 1799  CA  PHE B 445     4412   6691   4193    357    209   -844       C  
ATOM   1800  C   PHE B 445      18.334 132.294 139.457  1.00 43.51           C  
ANISOU 1800  C   PHE B 445     4779   7328   4425    405     74   -854       C  
ATOM   1801  O   PHE B 445      19.530 132.574 139.456  1.00 44.59           O  
ANISOU 1801  O   PHE B 445     4802   7519   4621    453    -11   -967       O  
ATOM   1802  CB  PHE B 445      18.090 131.713 137.045  1.00 43.81           C  
ANISOU 1802  CB  PHE B 445     4920   6920   4805    423    179   -765       C  
ATOM   1803  CG  PHE B 445      18.154 130.232 137.284  1.00 39.26           C  
ANISOU 1803  CG  PHE B 445     4487   6270   4158    483     81   -548       C  
ATOM   1804  CD1 PHE B 445      16.997 129.475 137.322  1.00 42.56           C  
ANISOU 1804  CD1 PHE B 445     5052   6611   4509    371     98   -372       C  
ATOM   1805  CD2 PHE B 445      19.372 129.596 137.472  1.00 40.68           C  
ANISOU 1805  CD2 PHE B 445     4650   6451   4354    652    -28   -507       C  
ATOM   1806  CE1 PHE B 445      17.049 128.107 137.550  1.00 48.63           C  
ANISOU 1806  CE1 PHE B 445     6009   7239   5230    397     16   -160       C  
ATOM   1807  CE2 PHE B 445      19.427 128.228 137.692  1.00 42.33           C  
ANISOU 1807  CE2 PHE B 445     5040   6526   4517    749   -113   -287       C  
ATOM   1808  CZ  PHE B 445      18.270 127.485 137.738  1.00 42.58           C  
ANISOU 1808  CZ  PHE B 445     5277   6416   4484    608    -88   -114       C  
ATOM   1809  N   VAL B 446      17.714 131.825 140.533  1.00 46.29           N  
ANISOU 1809  N   VAL B 446     5199   7852   4537    379     50   -724       N  
ATOM   1810  CA  VAL B 446      18.447 131.681 141.786  1.00 50.65           C  
ANISOU 1810  CA  VAL B 446     5723   8671   4851    425    -98   -718       C  
ATOM   1811  C   VAL B 446      18.297 130.296 142.401  1.00 53.67           C  
ANISOU 1811  C   VAL B 446     6248   9087   5058    476   -193   -387       C  
ATOM   1812  O   VAL B 446      17.220 129.705 142.366  1.00 46.56           O  
ANISOU 1812  O   VAL B 446     5471   8105   4117    388    -96   -199       O  
ATOM   1813  CB  VAL B 446      18.050 132.771 142.806  1.00 55.06           C  
ANISOU 1813  CB  VAL B 446     6246   9484   5189    344    -35   -938       C  
ATOM   1814  CG1 VAL B 446      18.480 134.139 142.300  1.00 45.38           C  
ANISOU 1814  CG1 VAL B 446     4922   8170   4151    296     25  -1268       C  
ATOM   1815  CG2 VAL B 446      16.558 132.735 143.087  1.00 46.24           C  
ANISOU 1815  CG2 VAL B 446     5201   8413   3953    282    149   -846       C  
ATOM   1816  N   VAL B 447      19.399 129.782 142.942  1.00 53.34           N  
ANISOU 1816  N   VAL B 447     6178   9164   4924    614   -390   -300       N  
ATOM   1817  CA  VAL B 447      19.423 128.471 143.577  1.00 51.19           C  
ANISOU 1817  CA  VAL B 447     6072   8893   4485    708   -504     51       C  
ATOM   1818  C   VAL B 447      20.202 128.537 144.890  1.00 54.52           C  
ANISOU 1818  C   VAL B 447     6426   9699   4591    793   -707     85       C  
ATOM   1819  O   VAL B 447      21.290 129.095 144.935  1.00 55.18           O  
ANISOU 1819  O   VAL B 447     6303   9950   4712    868   -848   -105       O  
ATOM   1820  CB  VAL B 447      20.080 127.423 142.658  1.00 52.40           C  
ANISOU 1820  CB  VAL B 447     6304   8715   4891    893   -569    209       C  
ATOM   1821  CG1 VAL B 447      20.305 126.105 143.410  1.00 55.79           C  
ANISOU 1821  CG1 VAL B 447     6931   9109   5159   1045   -715    584       C  
ATOM   1822  CG2 VAL B 447      19.244 127.214 141.382  1.00 50.18           C  
ANISOU 1822  CG2 VAL B 447     6141   8068   4855    780   -395    186       C  
ATOM   1823  N   SER B 448      19.636 127.981 145.957  1.00 57.06           N  
ANISOU 1823  N   SER B 448     6910  10191   4581    756   -726    333       N  
ATOM   1824  CA  SER B 448      20.306 127.950 147.255  1.00 60.87           C  
ANISOU 1824  CA  SER B 448     7365  11076   4687    839   -942    409       C  
ATOM   1825  C   SER B 448      21.483 126.983 147.215  1.00 69.31           C  
ANISOU 1825  C   SER B 448     8416  12091   5829   1120  -1194    661       C  
ATOM   1826  O   SER B 448      21.494 126.047 146.418  1.00 64.79           O  
ANISOU 1826  O   SER B 448     7970  11127   5521   1245  -1159    865       O  
ATOM   1827  CB  SER B 448      19.331 127.549 148.354  1.00 63.39           C  
ANISOU 1827  CB  SER B 448     7890  11594   4603    725   -860    655       C  
ATOM   1828  OG  SER B 448      20.009 127.357 149.583  1.00 88.76           O  
ANISOU 1828  OG  SER B 448    11117  15200   7407    827  -1096    791       O  
ATOM   1829  N   SER B 449      22.481 127.203 148.069  1.00 66.37           N  
ANISOU 1829  N   SER B 449     7883  12117   5218   1234  -1456    635       N  
ATOM   1830  CA  SER B 449      23.693 126.382 148.023  1.00 69.10           C  
ANISOU 1830  CA  SER B 449     8130  12473   5653   1561  -1713    863       C  
ATOM   1831  C   SER B 449      23.591 125.104 148.860  1.00 73.20           C  
ANISOU 1831  C   SER B 449     8920  12987   5905   1749  -1847   1376       C  
ATOM   1832  O   SER B 449      24.462 124.236 148.787  1.00 75.93           O  
ANISOU 1832  O   SER B 449     9248  13253   6350   2086  -2037   1640       O  
ATOM   1833  CB  SER B 449      24.935 127.199 148.414  1.00 71.17           C  
ANISOU 1833  CB  SER B 449     8017  13189   5836   1602  -1971    607       C  
ATOM   1834  OG  SER B 449      24.884 127.608 149.766  1.00 74.46           O  
ANISOU 1834  OG  SER B 449     8448  14089   5754   1485  -2136    580       O  
ATOM   1835  N   SER B 450      22.529 124.989 149.651  1.00 74.09           N  
ANISOU 1835  N   SER B 450     9284  13186   5681   1547  -1731   1534       N  
ATOM   1836  CA  SER B 450      22.264 123.754 150.379  1.00 84.14           C  
ANISOU 1836  CA  SER B 450    10877  14386   6708   1663  -1800   2068       C  
ATOM   1837  C   SER B 450      22.006 122.626 149.383  1.00 85.41           C  
ANISOU 1837  C   SER B 450    11281  13902   7269   1772  -1679   2321       C  
ATOM   1838  O   SER B 450      21.633 122.878 148.229  1.00 72.94           O  
ANISOU 1838  O   SER B 450     9663  11987   6064   1656  -1481   2069       O  
ATOM   1839  CB  SER B 450      21.067 123.923 151.319  1.00 83.65           C  
ANISOU 1839  CB  SER B 450    11014  14550   6218   1366  -1624   2166       C  
ATOM   1840  OG  SER B 450      19.919 124.353 150.607  1.00 75.07           O  
ANISOU 1840  OG  SER B 450     9950  13225   5347   1083  -1291   1951       O  
ATOM   1841  N   ARG B 451      22.221 121.386 149.816  1.00 81.43           N  
ANISOU 1841  N   ARG B 451    11055  13210   6676   1998  -1807   2815       N  
ATOM   1842  CA  ARG B 451      21.950 120.243 148.950  1.00 92.44           C  
ANISOU 1842  CA  ARG B 451    12764  13933   8428   2085  -1693   3051       C  
ATOM   1843  C   ARG B 451      20.502 120.249 148.446  1.00 88.23           C  
ANISOU 1843  C   ARG B 451    12422  13104   7996   1649  -1375   2986       C  
ATOM   1844  O   ARG B 451      20.254 120.029 147.254  1.00 82.81           O  
ANISOU 1844  O   ARG B 451    11801  11964   7699   1597  -1237   2830       O  
ATOM   1845  CB  ARG B 451      22.304 118.924 149.638  1.00101.21           C  
ANISOU 1845  CB  ARG B 451    14211  14850   9392   2377  -1868   3632       C  
ATOM   1846  CG  ARG B 451      23.716 118.449 149.332  1.00108.52           C  
ANISOU 1846  CG  ARG B 451    15008  15687  10537   2927  -2114   3708       C  
ATOM   1847  CD  ARG B 451      24.218 117.439 150.362  1.00118.71           C  
ANISOU 1847  CD  ARG B 451    16540  17011  11555   3278  -2368   4294       C  
ATOM   1848  NE  ARG B 451      25.647 117.154 150.217  1.00125.33           N  
ANISOU 1848  NE  ARG B 451    17134  17929  12557   3856  -2639   4353       N  
ATOM   1849  CZ  ARG B 451      26.609 117.731 150.934  1.00128.46           C  
ANISOU 1849  CZ  ARG B 451    17117  18995  12696   4062  -2946   4312       C  
ATOM   1850  NH1 ARG B 451      26.306 118.642 151.846  1.00127.37           N  
ANISOU 1850  NH1 ARG B 451    16819  19468  12109   3731  -3019   4175       N  
ATOM   1851  NH2 ARG B 451      27.879 117.401 150.738  1.00133.73           N  
ANISOU 1851  NH2 ARG B 451    17517  19686  13610   4519  -3150   4329       N  
ATOM   1852  N   GLN B 452      19.562 120.546 149.346  1.00 89.30           N  
ANISOU 1852  N   GLN B 452    12615  13553   7763   1338  -1261   3085       N  
ATOM   1853  CA  GLN B 452      18.142 120.649 148.993  1.00 88.47           C  
ANISOU 1853  CA  GLN B 452    12596  13300   7719    915   -961   3031       C  
ATOM   1854  C   GLN B 452      17.862 121.693 147.897  1.00 78.42           C  
ANISOU 1854  C   GLN B 452    11037  12003   6754    783   -814   2512       C  
ATOM   1855  O   GLN B 452      17.078 121.444 146.972  1.00 69.39           O  
ANISOU 1855  O   GLN B 452     9976  10502   5887    574   -647   2461       O  
ATOM   1856  CB  GLN B 452      17.280 120.907 150.241  1.00 92.49           C  
ANISOU 1856  CB  GLN B 452    13140  14266   7735    655   -842   3203       C  
ATOM   1857  CG  GLN B 452      17.771 122.023 151.177  1.00 95.41           C  
ANISOU 1857  CG  GLN B 452    13250  15289   7713    741   -948   2948       C  
ATOM   1858  CD  GLN B 452      18.667 121.519 152.311  1.00100.07           C  
ANISOU 1858  CD  GLN B 452    13957  16161   7904   1002  -1236   3295       C  
ATOM   1859  OE1 GLN B 452      19.348 120.504 152.177  1.00104.80           O  
ANISOU 1859  OE1 GLN B 452    14739  16440   8638   1271  -1422   3638       O  
ATOM   1860  NE2 GLN B 452      18.658 122.232 153.437  1.00 98.01           N  
ANISOU 1860  NE2 GLN B 452    13603  16506   7131    945  -1275   3204       N  
ATOM   1861  N   GLY B 453      18.509 122.850 147.996  1.00 70.61           N  
ANISOU 1861  N   GLY B 453     9728  11389   5712    890   -892   2140       N  
ATOM   1862  CA  GLY B 453      18.357 123.888 146.987  1.00 64.81           C  
ANISOU 1862  CA  GLY B 453     8747  10617   5261    797   -765   1684       C  
ATOM   1863  C   GLY B 453      18.946 123.472 145.651  1.00 70.55           C  
ANISOU 1863  C   GLY B 453     9488  10893   6424    961   -796   1597       C  
ATOM   1864  O   GLY B 453      18.392 123.772 144.590  1.00 69.41           O  
ANISOU 1864  O   GLY B 453     9308  10522   6541    813   -639   1390       O  
ATOM   1865  N   GLN B 454      20.071 122.768 145.710  1.00 73.61           N  
ANISOU 1865  N   GLN B 454     9925  11176   6867   1291   -996   1763       N  
ATOM   1866  CA  GLN B 454      20.766 122.312 144.515  1.00 72.48           C  
ANISOU 1866  CA  GLN B 454     9797  10638   7105   1518  -1009   1679       C  
ATOM   1867  C   GLN B 454      19.898 121.318 143.744  1.00 67.73           C  
ANISOU 1867  C   GLN B 454     9553   9483   6698   1372   -865   1831       C  
ATOM   1868  O   GLN B 454      19.742 121.434 142.526  1.00 61.63           O  
ANISOU 1868  O   GLN B 454     8776   8439   6201   1315   -749   1596       O  
ATOM   1869  CB  GLN B 454      22.108 121.677 144.899  1.00 83.53           C  
ANISOU 1869  CB  GLN B 454    11163  12080   8495   1956  -1249   1876       C  
ATOM   1870  CG  GLN B 454      23.229 121.898 143.888  1.00 88.89           C  
ANISOU 1870  CG  GLN B 454    11592  12688   9494   2238  -1274   1621       C  
ATOM   1871  CD  GLN B 454      23.775 123.324 143.888  1.00 88.14           C  
ANISOU 1871  CD  GLN B 454    11048  13062   9379   2148  -1304   1243       C  
ATOM   1872  OE1 GLN B 454      23.193 124.237 144.484  1.00 87.28           O  
ANISOU 1872  OE1 GLN B 454    10853  13257   9054   1859  -1273   1099       O  
ATOM   1873  NE2 GLN B 454      24.904 123.517 143.217  1.00 86.30           N  
ANISOU 1873  NE2 GLN B 454    10536  12877   9377   2393  -1347   1075       N  
ATOM   1874  N   GLY B 455      19.336 120.346 144.464  1.00 67.77           N  
ANISOU 1874  N   GLY B 455     9880   9330   6537   1283   -876   2229       N  
ATOM   1875  CA  GLY B 455      18.384 119.420 143.880  1.00 68.47           C  
ANISOU 1875  CA  GLY B 455    10323   8913   6779   1035   -746   2383       C  
ATOM   1876  C   GLY B 455      17.214 120.157 143.251  1.00 64.70           C  
ANISOU 1876  C   GLY B 455     9702   8515   6367    627   -555   2122       C  
ATOM   1877  O   GLY B 455      16.832 119.890 142.113  1.00 63.29           O  
ANISOU 1877  O   GLY B 455     9631   7976   6440    500   -476   1978       O  
ATOM   1878  N   SER B 456      16.657 121.103 143.996  1.00 63.53           N  
ANISOU 1878  N   SER B 456     9307   8857   5974    445   -485   2051       N  
ATOM   1879  CA  SER B 456      15.531 121.896 143.522  1.00 67.09           C  
ANISOU 1879  CA  SER B 456     9571   9450   6471    121   -304   1827       C  
ATOM   1880  C   SER B 456      15.880 122.718 142.283  1.00 64.70           C  
ANISOU 1880  C   SER B 456     9063   9082   6438    210   -283   1424       C  
ATOM   1881  O   SER B 456      15.035 122.913 141.414  1.00 61.01           O  
ANISOU 1881  O   SER B 456     8559   8504   6118    -14   -175   1294       O  
ATOM   1882  CB  SER B 456      15.003 122.800 144.637  1.00 60.75           C  
ANISOU 1882  CB  SER B 456     8549   9194   5339      4   -217   1803       C  
ATOM   1883  OG  SER B 456      14.604 122.024 145.758  1.00 64.90           O  
ANISOU 1883  OG  SER B 456     9276   9810   5574   -110   -204   2205       O  
ATOM   1884  N   GLY B 457      17.124 123.186 142.202  1.00 62.73           N  
ANISOU 1884  N   GLY B 457     8667   8928   6239    522   -392   1249       N  
ATOM   1885  CA  GLY B 457      17.573 123.947 141.051  1.00 52.36           C  
ANISOU 1885  CA  GLY B 457     7171   7558   5165    605   -356    906       C  
ATOM   1886  C   GLY B 457      17.577 123.111 139.783  1.00 56.59           C  
ANISOU 1886  C   GLY B 457     7928   7618   5954    624   -331    892       C  
ATOM   1887  O   GLY B 457      17.171 123.583 138.717  1.00 49.72           O  
ANISOU 1887  O   GLY B 457     6995   6667   5229    502   -239    675       O  
ATOM   1888  N   GLN B 458      18.039 121.867 139.897  1.00 62.06           N  
ANISOU 1888  N   GLN B 458     8910   7987   6684    791   -414   1122       N  
ATOM   1889  CA  GLN B 458      18.108 120.967 138.746  1.00 68.21           C  
ANISOU 1889  CA  GLN B 458     9971   8261   7684    836   -385   1081       C  
ATOM   1890  C   GLN B 458      16.709 120.614 138.232  1.00 55.94           C  
ANISOU 1890  C   GLN B 458     8605   6495   6155    407   -300   1105       C  
ATOM   1891  O   GLN B 458      16.464 120.604 137.027  1.00 54.71           O  
ANISOU 1891  O   GLN B 458     8515   6130   6142    313   -249    895       O  
ATOM   1892  CB  GLN B 458      18.890 119.690 139.091  1.00 75.77           C  
ANISOU 1892  CB  GLN B 458    11238   8871   8680   1148   -486   1338       C  
ATOM   1893  CG  GLN B 458      20.331 119.664 138.586  1.00 87.76           C  
ANISOU 1893  CG  GLN B 458    12646  10348  10352   1624   -527   1193       C  
ATOM   1894  CD  GLN B 458      21.317 120.343 139.534  1.00 98.91           C  
ANISOU 1894  CD  GLN B 458    13689  12254  11639   1883   -654   1230       C  
ATOM   1895  OE1 GLN B 458      21.670 119.797 140.585  1.00102.20           O  
ANISOU 1895  OE1 GLN B 458    14181  12735  11914   2063   -797   1532       O  
ATOM   1896  NE2 GLN B 458      21.775 121.535 139.158  1.00100.45           N  
ANISOU 1896  NE2 GLN B 458    13495  12798  11873   1885   -616    929       N  
ATOM   1897  N   MET B 459      15.797 120.325 139.157  1.00 57.64           N  
ANISOU 1897  N   MET B 459     8887   6806   6208    132   -289   1368       N  
ATOM   1898  CA  MET B 459      14.423 120.014 138.793  1.00 58.12           C  
ANISOU 1898  CA  MET B 459     9045   6754   6285   -323   -215   1420       C  
ATOM   1899  C   MET B 459      13.787 121.263 138.218  1.00 54.38           C  
ANISOU 1899  C   MET B 459     8207   6630   5825   -471   -136   1148       C  
ATOM   1900  O   MET B 459      12.985 121.195 137.291  1.00 53.93           O  
ANISOU 1900  O   MET B 459     8169   6459   5862   -733   -112   1043       O  
ATOM   1901  CB  MET B 459      13.624 119.521 140.002  1.00 61.20           C  
ANISOU 1901  CB  MET B 459     9519   7255   6478   -588   -184   1786       C  
ATOM   1902  CG  MET B 459      14.142 118.213 140.615  1.00 82.68           C  
ANISOU 1902  CG  MET B 459    12661   9579   9175   -463   -265   2136       C  
ATOM   1903  SD  MET B 459      14.187 116.793 139.489  1.00100.77           S  
ANISOU 1903  SD  MET B 459    15486  11062  11740   -533   -305   2135       S  
ATOM   1904  CE  MET B 459      12.452 116.629 139.063  1.00133.96           C  
ANISOU 1904  CE  MET B 459    19685  15255  15960  -1239   -217   2148       C  
ATOM   1905  N   LEU B 460      14.160 122.405 138.782  1.00 52.21           N  
ANISOU 1905  N   LEU B 460     7615   6773   5448   -296   -110   1036       N  
ATOM   1906  CA  LEU B 460      13.672 123.687 138.305  1.00 50.42           C  
ANISOU 1906  CA  LEU B 460     7068   6842   5248   -363    -28    788       C  
ATOM   1907  C   LEU B 460      14.020 123.875 136.825  1.00 49.15           C  
ANISOU 1907  C   LEU B 460     6932   6460   5284   -289    -40    541       C  
ATOM   1908  O   LEU B 460      13.171 124.254 136.019  1.00 49.12           O  
ANISOU 1908  O   LEU B 460     6836   6495   5332   -483     -2    441       O  
ATOM   1909  CB  LEU B 460      14.276 124.814 139.142  1.00 49.91           C  
ANISOU 1909  CB  LEU B 460     6747   7157   5061   -154    -11    674       C  
ATOM   1910  CG  LEU B 460      13.992 126.254 138.743  1.00 56.76           C  
ANISOU 1910  CG  LEU B 460     7324   8269   5972   -149     79    406       C  
ATOM   1911  CD1 LEU B 460      12.528 126.419 138.465  1.00 58.16           C  
ANISOU 1911  CD1 LEU B 460     7400   8547   6150   -416    177    448       C  
ATOM   1912  CD2 LEU B 460      14.423 127.196 139.857  1.00 60.10           C  
ANISOU 1912  CD2 LEU B 460     7572   9038   6227    -20     97    315       C  
ATOM   1913  N   TRP B 461      15.267 123.585 136.473  1.00 50.64           N  
ANISOU 1913  N   TRP B 461     7233   6449   5560      3    -90    461       N  
ATOM   1914  CA  TRP B 461      15.732 123.771 135.101  1.00 49.58           C  
ANISOU 1914  CA  TRP B 461     7125   6142   5570    105    -67    226       C  
ATOM   1915  C   TRP B 461      15.033 122.790 134.154  1.00 51.34           C  
ANISOU 1915  C   TRP B 461     7651   6008   5849   -117    -85    229       C  
ATOM   1916  O   TRP B 461      14.733 123.124 133.011  1.00 46.96           O  
ANISOU 1916  O   TRP B 461     7083   5426   5335   -206    -63     49       O  
ATOM   1917  CB  TRP B 461      17.255 123.614 135.028  1.00 46.29           C  
ANISOU 1917  CB  TRP B 461     6719   5640   5227    487    -88    155       C  
ATOM   1918  CG  TRP B 461      17.856 124.077 133.728  1.00 47.00           C  
ANISOU 1918  CG  TRP B 461     6754   5675   5430    613    -13    -96       C  
ATOM   1919  CD1 TRP B 461      18.188 123.299 132.653  1.00 46.21           C  
ANISOU 1919  CD1 TRP B 461     6907   5244   5406    708     20   -195       C  
ATOM   1920  CD2 TRP B 461      18.190 125.426 133.365  1.00 42.34           C  
ANISOU 1920  CD2 TRP B 461     5863   5358   4865    646     60   -276       C  
ATOM   1921  NE1 TRP B 461      18.715 124.075 131.655  1.00 46.99           N  
ANISOU 1921  NE1 TRP B 461     6859   5446   5550    803    119   -409       N  
ATOM   1922  CE2 TRP B 461      18.720 125.386 132.056  1.00 44.89           C  
ANISOU 1922  CE2 TRP B 461     6257   5532   5268    751    142   -443       C  
ATOM   1923  CE3 TRP B 461      18.082 126.663 134.013  1.00 40.61           C  
ANISOU 1923  CE3 TRP B 461     5357   5469   4604    588     77   -318       C  
ATOM   1924  CZ2 TRP B 461      19.154 126.535 131.385  1.00 40.52           C  
ANISOU 1924  CZ2 TRP B 461     5484   5158   4754    782    241   -603       C  
ATOM   1925  CZ3 TRP B 461      18.519 127.808 133.345  1.00 38.94           C  
ANISOU 1925  CZ3 TRP B 461     4953   5379   4463    620    164   -499       C  
ATOM   1926  CH2 TRP B 461      19.044 127.730 132.044  1.00 38.89           C  
ANISOU 1926  CH2 TRP B 461     5012   5228   4538    705    245   -616       C  
ATOM   1927  N   GLU B 462      14.767 121.582 134.639  1.00 53.85           N  
ANISOU 1927  N   GLU B 462     8264   6045   6152   -228   -136    439       N  
ATOM   1928  CA  GLU B 462      14.042 120.593 133.852  1.00 56.30           C  
ANISOU 1928  CA  GLU B 462     8899   5981   6511   -516   -170    434       C  
ATOM   1929  C   GLU B 462      12.633 121.082 133.515  1.00 53.24           C  
ANISOU 1929  C   GLU B 462     8313   5841   6074   -933   -172    416       C  
ATOM   1930  O   GLU B 462      12.118 120.815 132.429  1.00 52.67           O  
ANISOU 1930  O   GLU B 462     8366   5618   6029  -1148   -216    275       O  
ATOM   1931  CB  GLU B 462      13.996 119.248 134.584  1.00 56.87           C  
ANISOU 1931  CB  GLU B 462     9344   5678   6587   -589   -215    706       C  
ATOM   1932  CG  GLU B 462      15.350 118.567 134.699  1.00 76.14           C  
ANISOU 1932  CG  GLU B 462    12032   7794   9105   -133   -232    729       C  
ATOM   1933  CD  GLU B 462      15.312 117.321 135.572  1.00 83.67           C  
ANISOU 1933  CD  GLU B 462    13360   8375  10054   -160   -281   1065       C  
ATOM   1934  OE1 GLU B 462      14.243 117.027 136.149  1.00 91.53           O  
ANISOU 1934  OE1 GLU B 462    14406   9398  10972   -576   -284   1290       O  
ATOM   1935  OE2 GLU B 462      16.353 116.637 135.683  1.00 82.16           O  
ANISOU 1935  OE2 GLU B 462    13405   7872   9940    245   -307   1127       O  
ATOM   1936  N   CYS B 463      12.024 121.808 134.451  1.00 51.70           N  
ANISOU 1936  N   CYS B 463     7799   6055   5791  -1028   -126    550       N  
ATOM   1937  CA  CYS B 463      10.705 122.393 134.235  1.00 50.48           C  
ANISOU 1937  CA  CYS B 463     7365   6215   5599  -1346   -110    551       C  
ATOM   1938  C   CYS B 463      10.768 123.478 133.161  1.00 54.16           C  
ANISOU 1938  C   CYS B 463     7623   6852   6104  -1217   -106    301       C  
ATOM   1939  O   CYS B 463       9.880 123.569 132.312  1.00 51.95           O  
ANISOU 1939  O   CYS B 463     7268   6644   5827  -1457   -161    245       O  
ATOM   1940  CB  CYS B 463      10.149 122.981 135.531  1.00 57.97           C  
ANISOU 1940  CB  CYS B 463     8017   7577   6432  -1388    -16    726       C  
ATOM   1941  SG  CYS B 463       9.820 121.784 136.852  1.00 66.12           S  
ANISOU 1941  SG  CYS B 463     9264   8502   7354  -1615      6   1097       S  
ATOM   1942  N   LEU B 464      11.811 124.304 133.207  1.00 48.99           N  
ANISOU 1942  N   LEU B 464     6868   6277   5471   -859    -51    172       N  
ATOM   1943  CA  LEU B 464      12.008 125.331 132.179  1.00 50.80           C  
ANISOU 1943  CA  LEU B 464     6949   6616   5737   -729    -28    -32       C  
ATOM   1944  C   LEU B 464      12.132 124.731 130.773  1.00 51.40           C  
ANISOU 1944  C   LEU B 464     7282   6418   5831   -792    -91   -171       C  
ATOM   1945  O   LEU B 464      11.462 125.182 129.833  1.00 47.79           O  
ANISOU 1945  O   LEU B 464     6737   6080   5341   -921   -131   -245       O  
ATOM   1946  CB  LEU B 464      13.239 126.188 132.490  1.00 40.79           C  
ANISOU 1946  CB  LEU B 464     5566   5430   4504   -387     47   -138       C  
ATOM   1947  CG  LEU B 464      13.220 127.023 133.764  1.00 44.38           C  
ANISOU 1947  CG  LEU B 464     5776   6179   4907   -307    106    -86       C  
ATOM   1948  CD1 LEU B 464      14.552 127.731 133.959  1.00 40.58           C  
ANISOU 1948  CD1 LEU B 464     5214   5739   4467    -32    141   -221       C  
ATOM   1949  CD2 LEU B 464      12.074 128.036 133.747  1.00 50.39           C  
ANISOU 1949  CD2 LEU B 464     6277   7220   5648   -416    163    -92       C  
ATOM   1950  N   ARG B 465      12.990 123.723 130.625  1.00 45.22           N  
ANISOU 1950  N   ARG B 465     6824   5278   5081   -676   -101   -211       N  
ATOM   1951  CA  ARG B 465      13.147 123.062 129.335  1.00 47.55           C  
ANISOU 1951  CA  ARG B 465     7423   5284   5362   -719   -137   -384       C  
ATOM   1952  C   ARG B 465      11.809 122.473 128.880  1.00 53.76           C  
ANISOU 1952  C   ARG B 465     8313   6025   6089  -1165   -263   -355       C  
ATOM   1953  O   ARG B 465      11.432 122.608 127.718  1.00 56.78           O  
ANISOU 1953  O   ARG B 465     8743   6437   6393  -1291   -324   -506       O  
ATOM   1954  CB  ARG B 465      14.208 121.949 129.383  1.00 48.92           C  
ANISOU 1954  CB  ARG B 465     7956   5038   5594   -490   -109   -423       C  
ATOM   1955  CG  ARG B 465      15.632 122.390 129.750  1.00 62.64           C  
ANISOU 1955  CG  ARG B 465     9560   6844   7397    -44     -6   -456       C  
ATOM   1956  CD  ARG B 465      16.108 123.618 128.979  1.00 58.06           C  
ANISOU 1956  CD  ARG B 465     8724   6535   6801     99     87   -622       C  
ATOM   1957  NE  ARG B 465      15.925 123.508 127.532  1.00 57.66           N  
ANISOU 1957  NE  ARG B 465     8859   6380   6670     20    106   -812       N  
ATOM   1958  CZ  ARG B 465      16.900 123.311 126.645  1.00 57.05           C  
ANISOU 1958  CZ  ARG B 465     8927   6172   6579    264    218   -993       C  
ATOM   1959  NH1 ARG B 465      18.159 123.186 127.039  1.00 47.47           N  
ANISOU 1959  NH1 ARG B 465     7653   4920   5464    620    320  -1002       N  
ATOM   1960  NH2 ARG B 465      16.606 123.234 125.353  1.00 47.91           N  
ANISOU 1960  NH2 ARG B 465     7957   4961   5286    155    230  -1165       N  
ATOM   1961  N   ARG B 466      11.098 121.825 129.802  1.00 52.86           N  
ANISOU 1961  N   ARG B 466     8222   5869   5993  -1424   -305   -150       N  
ATOM   1962  CA  ARG B 466       9.811 121.209 129.485  1.00 54.82           C  
ANISOU 1962  CA  ARG B 466     8526   6099   6204  -1917   -428    -99       C  
ATOM   1963  C   ARG B 466       8.797 122.256 129.036  1.00 53.15           C  
ANISOU 1963  C   ARG B 466     7895   6369   5932  -2068   -480   -106       C  
ATOM   1964  O   ARG B 466       8.036 122.033 128.100  1.00 58.13           O  
ANISOU 1964  O   ARG B 466     8554   7034   6497  -2367   -619   -192       O  
ATOM   1965  CB  ARG B 466       9.265 120.433 130.692  1.00 59.24           C  
ANISOU 1965  CB  ARG B 466     9133   6580   6796  -2176   -422    175       C  
ATOM   1966  CG  ARG B 466       7.873 119.844 130.480  1.00 67.58           C  
ANISOU 1966  CG  ARG B 466    10167   7679   7832  -2757   -537    260       C  
ATOM   1967  CD  ARG B 466       7.161 119.527 131.796  1.00 71.12           C  
ANISOU 1967  CD  ARG B 466    10467   8270   8283  -3018   -472    586       C  
ATOM   1968  NE  ARG B 466       7.119 120.692 132.678  1.00 72.64           N  
ANISOU 1968  NE  ARG B 466    10209   8960   8429  -2757   -342    692       N  
ATOM   1969  CZ  ARG B 466       6.420 120.764 133.806  1.00 74.76           C  
ANISOU 1969  CZ  ARG B 466    10232   9526   8647  -2925   -243    947       C  
ATOM   1970  NH1 ARG B 466       5.678 119.736 134.199  1.00 77.50           N  
ANISOU 1970  NH1 ARG B 466    10710   9739   8995  -3390   -257   1165       N  
ATOM   1971  NH2 ARG B 466       6.461 121.870 134.541  1.00 71.07           N  
ANISOU 1971  NH2 ARG B 466     9404   9483   8116  -2644   -114    976       N  
ATOM   1972  N   ASP B 467       8.817 123.410 129.692  1.00 51.70           N  
ANISOU 1972  N   ASP B 467     7334   6548   5762  -1839   -379    -24       N  
ATOM   1973  CA  ASP B 467       7.796 124.435 129.489  1.00 55.90           C  
ANISOU 1973  CA  ASP B 467     7444   7532   6263  -1916   -403     20       C  
ATOM   1974  C   ASP B 467       8.117 125.436 128.379  1.00 53.92           C  
ANISOU 1974  C   ASP B 467     7116   7393   5977  -1682   -418   -137       C  
ATOM   1975  O   ASP B 467       7.211 125.969 127.744  1.00 56.36           O  
ANISOU 1975  O   ASP B 467     7192   7984   6237  -1794   -513   -116       O  
ATOM   1976  CB  ASP B 467       7.566 125.208 130.791  1.00 47.86           C  
ANISOU 1976  CB  ASP B 467     6089   6825   5269  -1776   -261    173       C  
ATOM   1977  CG  ASP B 467       6.832 124.389 131.838  1.00 60.49           C  
ANISOU 1977  CG  ASP B 467     7657   8474   6853  -2086   -238    390       C  
ATOM   1978  OD1 ASP B 467       6.321 123.299 131.492  1.00 53.58           O  
ANISOU 1978  OD1 ASP B 467     6974   7408   5978  -2467   -350    439       O  
ATOM   1979  OD2 ASP B 467       6.757 124.849 133.005  1.00 50.02           O  
ANISOU 1979  OD2 ASP B 467     6128   7377   5499  -1968   -100    509       O  
ATOM   1980  N   LEU B 468       9.400 125.701 128.157  1.00 48.90           N  
ANISOU 1980  N   LEU B 468     6654   6563   5362  -1355   -323   -267       N  
ATOM   1981  CA  LEU B 468       9.807 126.772 127.249  1.00 50.63           C  
ANISOU 1981  CA  LEU B 468     6792   6895   5550  -1124   -287   -372       C  
ATOM   1982  C   LEU B 468      10.540 126.252 126.024  1.00 56.04           C  
ANISOU 1982  C   LEU B 468     7819   7329   6146  -1085   -310   -557       C  
ATOM   1983  O   LEU B 468      11.537 125.541 126.145  1.00 59.99           O  
ANISOU 1983  O   LEU B 468     8580   7533   6680   -956   -237   -648       O  
ATOM   1984  CB  LEU B 468      10.685 127.784 127.990  1.00 53.44           C  
ANISOU 1984  CB  LEU B 468     6991   7315   5997   -793   -120   -372       C  
ATOM   1985  CG  LEU B 468       9.968 128.560 129.095  1.00 56.22           C  
ANISOU 1985  CG  LEU B 468     7013   7949   6399   -774    -66   -242       C  
ATOM   1986  CD1 LEU B 468      10.913 128.867 130.219  1.00 52.66           C  
ANISOU 1986  CD1 LEU B 468     6541   7463   6006   -563     58   -262       C  
ATOM   1987  CD2 LEU B 468       9.378 129.845 128.543  1.00 58.16           C  
ANISOU 1987  CD2 LEU B 468     7016   8433   6650   -670    -55   -223       C  
ATOM   1988  N   GLN B 469      10.039 126.601 124.840  1.00 45.24           N  
ANISOU 1988  N   GLN B 469     6445   6100   4643  -1172   -408   -608       N  
ATOM   1989  CA  GLN B 469      10.738 126.278 123.609  1.00 46.28           C  
ANISOU 1989  CA  GLN B 469     6895   6058   4631  -1109   -398   -799       C  
ATOM   1990  C   GLN B 469      12.002 127.135 123.484  1.00 44.00           C  
ANISOU 1990  C   GLN B 469     6575   5755   4387   -743   -188   -844       C  
ATOM   1991  O   GLN B 469      13.058 126.658 123.079  1.00 48.57           O  
ANISOU 1991  O   GLN B 469     7398   6120   4939   -588    -73   -995       O  
ATOM   1992  CB  GLN B 469       9.816 126.486 122.395  1.00 51.32           C  
ANISOU 1992  CB  GLN B 469     7524   6916   5059  -1313   -582   -816       C  
ATOM   1993  CG  GLN B 469      10.532 126.537 121.047  1.00 62.57           C  
ANISOU 1993  CG  GLN B 469     9229   8274   6268  -1196   -536   -992       C  
ATOM   1994  CD  GLN B 469      11.078 125.192 120.603  1.00 72.55           C  
ANISOU 1994  CD  GLN B 469    10952   9175   7441  -1277   -526  -1241       C  
ATOM   1995  OE1 GLN B 469      10.641 124.146 121.078  1.00 76.84           O  
ANISOU 1995  OE1 GLN B 469    11641   9507   8048  -1521   -629  -1274       O  
ATOM   1996  NE2 GLN B 469      12.044 125.216 119.684  1.00 74.33           N  
ANISOU 1996  NE2 GLN B 469    11421   9309   7513  -1068   -379  -1415       N  
ATOM   1997  N   THR B 470      11.889 128.403 123.850  1.00 37.64           N  
ANISOU 1997  N   THR B 470     3302   5928   5070     78   -350  -1050       N  
ATOM   1998  CA  THR B 470      12.969 129.350 123.620  1.00 36.85           C  
ANISOU 1998  CA  THR B 470     3501   5751   4750    361   -408   -848       C  
ATOM   1999  C   THR B 470      13.150 130.233 124.842  1.00 34.88           C  
ANISOU 1999  C   THR B 470     3251   5520   4482    385   -178   -756       C  
ATOM   2000  O   THR B 470      12.171 130.662 125.447  1.00 41.60           O  
ANISOU 2000  O   THR B 470     3814   6514   5479    371    -77   -892       O  
ATOM   2001  CB  THR B 470      12.643 130.257 122.407  1.00 45.07           C  
ANISOU 2001  CB  THR B 470     4508   6884   5731    711   -715   -923       C  
ATOM   2002  OG1 THR B 470      12.380 129.442 121.256  1.00 49.22           O  
ANISOU 2002  OG1 THR B 470     5031   7437   6233    698   -965  -1059       O  
ATOM   2003  CG2 THR B 470      13.804 131.204 122.110  1.00 42.39           C  
ANISOU 2003  CG2 THR B 470     4524   6404   5179    945   -702   -702       C  
ATOM   2004  N   LEU B 471      14.396 130.511 125.196  1.00 37.80           N  
ANISOU 2004  N   LEU B 471     3918   5764   4680    425    -95   -562       N  
ATOM   2005  CA  LEU B 471      14.672 131.353 126.343  1.00 36.40           C  
ANISOU 2005  CA  LEU B 471     3773   5605   4452    437     92   -515       C  
ATOM   2006  C   LEU B 471      16.035 131.982 126.193  1.00 33.96           C  
ANISOU 2006  C   LEU B 471     3733   5180   3990    553     65   -375       C  
ATOM   2007  O   LEU B 471      16.950 131.366 125.648  1.00 28.99           O  
ANISOU 2007  O   LEU B 471     3276   4461   3279    538      0   -271       O  
ATOM   2008  CB  LEU B 471      14.631 130.518 127.616  1.00 39.11           C  
ANISOU 2008  CB  LEU B 471     4134   5962   4766    178    331   -471       C  
ATOM   2009  CG  LEU B 471      14.760 131.227 128.962  1.00 33.72           C  
ANISOU 2009  CG  LEU B 471     3491   5341   3981    162    537   -464       C  
ATOM   2010  CD1 LEU B 471      13.473 131.983 129.291  1.00 33.66           C  
ANISOU 2010  CD1 LEU B 471     3184   5475   4129    210    650   -660       C  
ATOM   2011  CD2 LEU B 471      15.110 130.194 130.039  1.00 32.38           C  
ANISOU 2011  CD2 LEU B 471     3501   5142   3659    -49    724   -333       C  
ATOM   2012  N   PHE B 472      16.172 133.222 126.646  1.00 33.29           N  
ANISOU 2012  N   PHE B 472     3671   5087   3892    661    134   -401       N  
ATOM   2013  CA  PHE B 472      17.490 133.842 126.710  1.00 30.74           C  
ANISOU 2013  CA  PHE B 472     3559   4656   3465    687    161   -315       C  
ATOM   2014  C   PHE B 472      17.702 134.469 128.077  1.00 34.28           C  
ANISOU 2014  C   PHE B 472     4011   5148   3864    608    314   -382       C  
ATOM   2015  O   PHE B 472      16.741 134.723 128.805  1.00 36.41           O  
ANISOU 2015  O   PHE B 472     4150   5506   4177    601    420   -492       O  
ATOM   2016  CB  PHE B 472      17.739 134.841 125.566  1.00 27.05           C  
ANISOU 2016  CB  PHE B 472     3220   4049   3007    889     85   -285       C  
ATOM   2017  CG  PHE B 472      16.862 136.090 125.580  1.00 30.56           C  
ANISOU 2017  CG  PHE B 472     3623   4452   3538   1085    103   -377       C  
ATOM   2018  CD1 PHE B 472      15.486 136.012 125.476  1.00 30.63           C  
ANISOU 2018  CD1 PHE B 472     3402   4586   3651   1208     22   -486       C  
ATOM   2019  CD2 PHE B 472      17.447 137.349 125.595  1.00 35.43           C  
ANISOU 2019  CD2 PHE B 472     4428   4881   4152   1162    201   -366       C  
ATOM   2020  CE1 PHE B 472      14.708 137.148 125.430  1.00 32.80           C  
ANISOU 2020  CE1 PHE B 472     3630   4820   4013   1462     18   -572       C  
ATOM   2021  CE2 PHE B 472      16.666 138.507 125.548  1.00 36.73           C  
ANISOU 2021  CE2 PHE B 472     4615   4943   4399   1393    224   -436       C  
ATOM   2022  CZ  PHE B 472      15.301 138.405 125.469  1.00 40.70           C  
ANISOU 2022  CZ  PHE B 472     4883   5589   4991   1576    120   -532       C  
ATOM   2023  N   TRP B 473      18.959 134.670 128.448  1.00 31.85           N  
ANISOU 2023  N   TRP B 473     3833   4807   3463    544    327   -346       N  
ATOM   2024  CA  TRP B 473      19.258 135.312 129.722  1.00 36.21           C  
ANISOU 2024  CA  TRP B 473     4410   5418   3931    470    427   -454       C  
ATOM   2025  C   TRP B 473      20.650 135.891 129.693  1.00 40.02           C  
ANISOU 2025  C   TRP B 473     4979   5837   4390    424    396   -479       C  
ATOM   2026  O   TRP B 473      21.362 135.757 128.693  1.00 31.08           O  
ANISOU 2026  O   TRP B 473     3881   4615   3312    446    342   -391       O  
ATOM   2027  CB  TRP B 473      19.089 134.342 130.883  1.00 33.70           C  
ANISOU 2027  CB  TRP B 473     4092   5258   3454    355    482   -425       C  
ATOM   2028  CG  TRP B 473      20.058 133.183 130.946  1.00 41.47           C  
ANISOU 2028  CG  TRP B 473     5167   6275   4317    309    380   -275       C  
ATOM   2029  CD1 TRP B 473      21.186 133.091 131.734  1.00 40.31           C  
ANISOU 2029  CD1 TRP B 473     5098   6218   3999    291    307   -273       C  
ATOM   2030  CD2 TRP B 473      19.962 131.933 130.243  1.00 34.44           C  
ANISOU 2030  CD2 TRP B 473     4295   5326   3465    306    326   -131       C  
ATOM   2031  NE1 TRP B 473      21.787 131.863 131.555  1.00 36.92           N  
ANISOU 2031  NE1 TRP B 473     4736   5786   3505    323    211   -110       N  
ATOM   2032  CE2 TRP B 473      21.059 131.138 130.644  1.00 32.68           C  
ANISOU 2032  CE2 TRP B 473     4187   5131   3099    319    243    -22       C  
ATOM   2033  CE3 TRP B 473      19.050 131.404 129.321  1.00 33.76           C  
ANISOU 2033  CE3 TRP B 473     4136   5171   3522    303    321   -115       C  
ATOM   2034  CZ2 TRP B 473      21.276 129.851 130.137  1.00 29.30           C  
ANISOU 2034  CZ2 TRP B 473     3842   4612   2678    342    193    121       C  
ATOM   2035  CZ3 TRP B 473      19.271 130.129 128.819  1.00 33.62           C  
ANISOU 2035  CZ3 TRP B 473     4195   5074   3505    275    266     -4       C  
ATOM   2036  CH2 TRP B 473      20.370 129.367 129.233  1.00 32.27           C  
ANISOU 2036  CH2 TRP B 473     4178   4882   3201    299    223    121       C  
ATOM   2037  N   ARG B 474      21.038 136.541 130.785  1.00 35.81           N  
ANISOU 2037  N   ARG B 474     4467   5363   3777    343    444   -629       N  
ATOM   2038  CA  ARG B 474      22.363 137.146 130.867  1.00 38.81           C  
ANISOU 2038  CA  ARG B 474     4864   5710   4172    247    411   -726       C  
ATOM   2039  C   ARG B 474      22.985 136.891 132.241  1.00 42.22           C  
ANISOU 2039  C   ARG B 474     5280   6365   4398    157    331   -842       C  
ATOM   2040  O   ARG B 474      22.305 136.471 133.187  1.00 43.28           O  
ANISOU 2040  O   ARG B 474     5461   6634   4349    175    357   -842       O  
ATOM   2041  CB  ARG B 474      22.296 138.641 130.563  1.00 37.17           C  
ANISOU 2041  CB  ARG B 474     4734   5271   4120    239    541   -867       C  
ATOM   2042  CG  ARG B 474      21.631 139.471 131.668  1.00 48.88           C  
ANISOU 2042  CG  ARG B 474     6259   6761   5552    233    638  -1080       C  
ATOM   2043  CD  ARG B 474      21.507 140.936 131.290  1.00 49.89           C  
ANISOU 2043  CD  ARG B 474     6518   6578   5859    261    785  -1208       C  
ATOM   2044  NE  ARG B 474      21.019 141.732 132.418  1.00 58.46           N  
ANISOU 2044  NE  ARG B 474     7658   7660   6894    253    889  -1462       N  
ATOM   2045  CZ  ARG B 474      20.747 143.033 132.359  1.00 51.48           C  
ANISOU 2045  CZ  ARG B 474     6924   6481   6155    305   1042  -1617       C  
ATOM   2046  NH1 ARG B 474      20.902 143.700 131.222  1.00 48.78           N  
ANISOU 2046  NH1 ARG B 474     6725   5807   6002    373   1113  -1506       N  
ATOM   2047  NH2 ARG B 474      20.308 143.666 133.438  1.00 51.69           N  
ANISOU 2047  NH2 ARG B 474     7005   6520   6116    307   1145  -1878       N  
ATOM   2048  N   SER B 475      24.287 137.127 132.345  1.00 39.78           N  
ANISOU 2048  N   SER B 475     4899   6110   4104     64    235   -948       N  
ATOM   2049  CA  SER B 475      25.004 136.801 133.562  1.00 40.86           C  
ANISOU 2049  CA  SER B 475     5003   6507   4014     29     72  -1064       C  
ATOM   2050  C   SER B 475      26.322 137.542 133.564  1.00 44.63           C  
ANISOU 2050  C   SER B 475     5325   7018   4614   -116     -7  -1300       C  
ATOM   2051  O   SER B 475      27.016 137.584 132.550  1.00 39.47           O  
ANISOU 2051  O   SER B 475     4555   6261   4179   -161     29  -1256       O  
ATOM   2052  CB  SER B 475      25.226 135.291 133.646  1.00 39.93           C  
ANISOU 2052  CB  SER B 475     4896   6540   3736    159    -72   -831       C  
ATOM   2053  OG  SER B 475      25.856 134.916 134.858  1.00 40.38           O  
ANISOU 2053  OG  SER B 475     4976   6857   3509    200   -264   -902       O  
ATOM   2054  N   ARG B 476      26.656 138.149 134.697  1.00 41.08           N  
ANISOU 2054  N   ARG B 476     4869   6717   4023   -212    -93  -1579       N  
ATOM   2055  CA  ARG B 476      27.895 138.897 134.795  1.00 44.56           C  
ANISOU 2055  CA  ARG B 476     5111   7210   4609   -406   -178  -1880       C  
ATOM   2056  C   ARG B 476      29.041 137.927 134.626  1.00 44.85           C  
ANISOU 2056  C   ARG B 476     4907   7494   4640   -330   -410  -1812       C  
ATOM   2057  O   ARG B 476      28.954 136.782 135.067  1.00 46.83           O  
ANISOU 2057  O   ARG B 476     5215   7943   4636   -115   -587  -1619       O  
ATOM   2058  CB  ARG B 476      27.994 139.629 136.138  1.00 50.85           C  
ANISOU 2058  CB  ARG B 476     5952   8162   5205   -512   -279  -2239       C  
ATOM   2059  CG  ARG B 476      27.001 140.767 136.264  1.00 54.88           C  
ANISOU 2059  CG  ARG B 476     6679   8388   5784   -587    -16  -2376       C  
ATOM   2060  CD  ARG B 476      27.271 141.655 137.472  1.00 63.62           C  
ANISOU 2060  CD  ARG B 476     7832   9602   6738   -738    -90  -2815       C  
ATOM   2061  NE  ARG B 476      26.407 142.832 137.441  1.00 69.46           N  
ANISOU 2061  NE  ARG B 476     8781   9993   7616   -795    200  -2965       N  
ATOM   2062  CZ  ARG B 476      26.632 143.906 136.688  1.00 69.17           C  
ANISOU 2062  CZ  ARG B 476     8763   9572   7946   -971    405  -3089       C  
ATOM   2063  NH1 ARG B 476      27.701 143.958 135.897  1.00 65.36           N  
ANISOU 2063  NH1 ARG B 476     8079   9024   7731  -1156    389  -3090       N  
ATOM   2064  NH2 ARG B 476      25.787 144.930 136.723  1.00 68.39           N  
ANISOU 2064  NH2 ARG B 476     8901   9136   7948   -950    657  -3207       N  
ATOM   2065  N   VAL B 477      30.101 138.384 133.969  1.00 43.15           N  
ANISOU 2065  N   VAL B 477     4434   7241   4719   -501   -375  -1967       N  
ATOM   2066  CA  VAL B 477      31.274 137.550 133.696  1.00 54.18           C  
ANISOU 2066  CA  VAL B 477     5525   8878   6182   -416   -563  -1948       C  
ATOM   2067  C   VAL B 477      31.830 136.847 134.947  1.00 58.52           C  
ANISOU 2067  C   VAL B 477     5967   9850   6418   -236   -968  -2054       C  
ATOM   2068  O   VAL B 477      32.312 135.718 134.876  1.00 64.26           O  
ANISOU 2068  O   VAL B 477     6597  10758   7059     17  -1160  -1880       O  
ATOM   2069  CB  VAL B 477      32.379 138.379 133.019  1.00 60.73           C  
ANISOU 2069  CB  VAL B 477     6038   9642   7396   -703   -419  -2206       C  
ATOM   2070  CG1 VAL B 477      33.628 137.547 132.812  1.00 68.53           C  
ANISOU 2070  CG1 VAL B 477     6628  10931   8480   -596   -610  -2245       C  
ATOM   2071  CG2 VAL B 477      31.882 138.914 131.693  1.00 56.06           C  
ANISOU 2071  CG2 VAL B 477     5635   8623   7043   -809    -18  -2020       C  
ATOM   2072  N   THR B 478      31.729 137.498 136.098  1.00 54.26           N  
ANISOU 2072  N   THR B 478     5492   9453   5672   -329  -1103  -2332       N  
ATOM   2073  CA  THR B 478      32.300 136.946 137.323  1.00 61.38           C  
ANISOU 2073  CA  THR B 478     6330  10781   6211   -140  -1523  -2459       C  
ATOM   2074  C   THR B 478      31.460 135.850 137.997  1.00 61.04           C  
ANISOU 2074  C   THR B 478     6673  10807   5710    185  -1611  -2106       C  
ATOM   2075  O   THR B 478      31.930 135.187 138.916  1.00 64.23           O  
ANISOU 2075  O   THR B 478     7107  11536   5760    426  -1958  -2106       O  
ATOM   2076  CB  THR B 478      32.568 138.054 138.351  1.00 66.90           C  
ANISOU 2076  CB  THR B 478     6977  11638   6805   -364  -1658  -2941       C  
ATOM   2077  OG1 THR B 478      31.370 138.819 138.543  1.00 64.62           O  
ANISOU 2077  OG1 THR B 478     7045  11059   6449   -491  -1360  -2944       O  
ATOM   2078  CG2 THR B 478      33.689 138.969 137.864  1.00 66.01           C  
ANISOU 2078  CG2 THR B 478     6414  11527   7141   -705  -1636  -3347       C  
ATOM   2079  N   ASN B 479      30.224 135.662 137.547  1.00 58.39           N  
ANISOU 2079  N   ASN B 479     6637  10166   5381    192  -1296  -1810       N  
ATOM   2080  CA  ASN B 479      29.333 134.695 138.185  1.00 54.48           C  
ANISOU 2080  CA  ASN B 479     6511   9690   4498    414  -1286  -1497       C  
ATOM   2081  C   ASN B 479      29.851 133.265 138.034  1.00 49.61           C  
ANISOU 2081  C   ASN B 479     5910   9167   3773    716  -1483  -1195       C  
ATOM   2082  O   ASN B 479      30.066 132.793 136.924  1.00 56.34           O  
ANISOU 2082  O   ASN B 479     6626   9857   4925    749  -1396  -1037       O  
ATOM   2083  CB  ASN B 479      27.914 134.823 137.625  1.00 55.74           C  
ANISOU 2083  CB  ASN B 479     6883   9520   4778    323   -899  -1302       C  
ATOM   2084  CG  ASN B 479      26.867 134.170 138.517  1.00 61.43           C  
ANISOU 2084  CG  ASN B 479     7964  10266   5110    434   -797  -1096       C  
ATOM   2085  OD1 ASN B 479      27.118 133.150 139.154  1.00 57.24           O  
ANISOU 2085  OD1 ASN B 479     7610   9888   4252    639   -964   -905       O  
ATOM   2086  ND2 ASN B 479      25.676 134.757 138.552  1.00 70.26           N  
ANISOU 2086  ND2 ASN B 479     9201  11222   6271    312   -495  -1129       N  
ATOM   2087  N   PRO B 480      30.054 132.573 139.161  1.00 50.54           N  
ANISOU 2087  N   PRO B 480     6240   9530   3434    963  -1743  -1113       N  
ATOM   2088  CA  PRO B 480      30.559 131.197 139.205  1.00 51.98           C  
ANISOU 2088  CA  PRO B 480     6524   9687   3538   1281  -1902   -790       C  
ATOM   2089  C   PRO B 480      29.633 130.158 138.562  1.00 58.20           C  
ANISOU 2089  C   PRO B 480     7601  10198   4315   1371  -1653   -391       C  
ATOM   2090  O   PRO B 480      30.056 129.015 138.374  1.00 55.47           O  
ANISOU 2090  O   PRO B 480     7337   9751   3987   1613  -1739   -141       O  
ATOM   2091  CB  PRO B 480      30.681 130.917 140.706  1.00 56.83           C  
ANISOU 2091  CB  PRO B 480     7430  10409   3752   1415  -2071   -741       C  
ATOM   2092  CG  PRO B 480      30.796 132.263 141.339  1.00 63.34           C  
ANISOU 2092  CG  PRO B 480     8124  11409   4535   1185  -2128  -1150       C  
ATOM   2093  CD  PRO B 480      29.938 133.158 140.512  1.00 62.05           C  
ANISOU 2093  CD  PRO B 480     7879  11106   4592    904  -1814  -1293       C  
ATOM   2094  N   ILE B 481      28.399 130.535 138.240  1.00 55.53           N  
ANISOU 2094  N   ILE B 481     7398   9628   4072   1133  -1293   -341       N  
ATOM   2095  CA  ILE B 481      27.470 129.611 137.594  1.00 53.75           C  
ANISOU 2095  CA  ILE B 481     7387   9088   3947   1128  -1022    -16       C  
ATOM   2096  C   ILE B 481      27.680 129.549 136.072  1.00 52.49           C  
ANISOU 2096  C   ILE B 481     6966   8729   4248   1067   -938     -8       C  
ATOM   2097  O   ILE B 481      27.136 128.668 135.397  1.00 44.64           O  
ANISOU 2097  O   ILE B 481     6109   7490   3362   1089   -784    219       O  
ATOM   2098  CB  ILE B 481      25.995 129.982 137.904  1.00 51.15           C  
ANISOU 2098  CB  ILE B 481     7257   8624   3553    909   -673      8       C  
ATOM   2099  CG1 ILE B 481      25.048 128.823 137.561  1.00 53.85           C  
ANISOU 2099  CG1 ILE B 481     7846   8693   3922    899   -424    329       C  
ATOM   2100  CG2 ILE B 481      25.590 131.233 137.152  1.00 45.30           C  
ANISOU 2100  CG2 ILE B 481     6247   7800   3166    673   -516   -238       C  
ATOM   2101  CD1 ILE B 481      23.646 128.983 138.112  1.00 58.18           C  
ANISOU 2101  CD1 ILE B 481     8576   9172   4357    708    -78    356       C  
ATOM   2102  N   ASN B 482      28.457 130.491 135.540  1.00 39.43           N  
ANISOU 2102  N   ASN B 482     4961   7169   2851    969  -1014   -272       N  
ATOM   2103  CA  ASN B 482      28.675 130.589 134.096  1.00 45.23           C  
ANISOU 2103  CA  ASN B 482     5486   7725   3973    897   -888   -278       C  
ATOM   2104  C   ASN B 482      29.064 129.280 133.378  1.00 43.73           C  
ANISOU 2104  C   ASN B 482     5338   7422   3856   1118   -928    -54       C  
ATOM   2105  O   ASN B 482      28.448 128.955 132.373  1.00 42.23           O  
ANISOU 2105  O   ASN B 482     5221   6988   3836   1059   -735     62       O  
ATOM   2106  CB  ASN B 482      29.621 131.748 133.744  1.00 44.94           C  
ANISOU 2106  CB  ASN B 482     5094   7804   4179    746   -929   -587       C  
ATOM   2107  CG  ASN B 482      28.975 133.122 133.964  1.00 47.82           C  
ANISOU 2107  CG  ASN B 482     5476   8100   4594    483   -765   -792       C  
ATOM   2108  OD1 ASN B 482      27.764 133.229 134.204  1.00 42.74           O  
ANISOU 2108  OD1 ASN B 482     5063   7330   3847    436   -606   -702       O  
ATOM   2109  ND2 ASN B 482      29.780 134.176 133.870  1.00 45.11           N  
ANISOU 2109  ND2 ASN B 482     4877   7824   4439    308   -780  -1085       N  
ATOM   2110  N   PRO B 483      30.054 128.519 133.905  1.00 44.79           N  
ANISOU 2110  N   PRO B 483     5441   7730   3846   1401  -1192     -9       N  
ATOM   2111  CA  PRO B 483      30.400 127.251 133.248  1.00 47.14           C  
ANISOU 2111  CA  PRO B 483     5818   7873   4219   1651  -1209    196       C  
ATOM   2112  C   PRO B 483      29.212 126.308 133.127  1.00 47.69           C  
ANISOU 2112  C   PRO B 483     6299   7620   4199   1632  -1009    476       C  
ATOM   2113  O   PRO B 483      29.058 125.652 132.102  1.00 41.22           O  
ANISOU 2113  O   PRO B 483     5528   6565   3569   1653   -882    565       O  
ATOM   2114  CB  PRO B 483      31.457 126.643 134.182  1.00 47.15           C  
ANISOU 2114  CB  PRO B 483     5794   8128   3993   2015  -1561    217       C  
ATOM   2115  CG  PRO B 483      32.062 127.794 134.863  1.00 49.60           C  
ANISOU 2115  CG  PRO B 483     5797   8788   4260   1905  -1752    -97       C  
ATOM   2116  CD  PRO B 483      30.959 128.804 135.033  1.00 46.93           C  
ANISOU 2116  CD  PRO B 483     5580   8353   3897   1538  -1514   -177       C  
ATOM   2117  N   TRP B 484      28.377 126.261 134.160  1.00 47.03           N  
ANISOU 2117  N   TRP B 484     6503   7531   3833   1565   -957    583       N  
ATOM   2118  CA  TRP B 484      27.165 125.448 134.147  1.00 44.38           C  
ANISOU 2118  CA  TRP B 484     6522   6898   3441   1464   -710    811       C  
ATOM   2119  C   TRP B 484      26.196 125.962 133.086  1.00 45.68           C  
ANISOU 2119  C   TRP B 484     6550   6904   3902   1170   -470    710       C  
ATOM   2120  O   TRP B 484      25.674 125.181 132.271  1.00 45.82           O  
ANISOU 2120  O   TRP B 484     6673   6664   4073   1125   -337    807       O  
ATOM   2121  CB  TRP B 484      26.519 125.477 135.538  1.00 52.12           C  
ANISOU 2121  CB  TRP B 484     7801   7955   4046   1423   -651    910       C  
ATOM   2122  CG  TRP B 484      25.369 124.546 135.726  1.00 50.42           C  
ANISOU 2122  CG  TRP B 484     7960   7443   3752   1304   -359   1152       C  
ATOM   2123  CD1 TRP B 484      25.419 123.264 136.191  1.00 54.24           C  
ANISOU 2123  CD1 TRP B 484     8866   7715   4028   1484   -328   1449       C  
ATOM   2124  CD2 TRP B 484      23.989 124.831 135.485  1.00 50.81           C  
ANISOU 2124  CD2 TRP B 484     7990   7367   3950    967    -37   1103       C  
ATOM   2125  NE1 TRP B 484      24.155 122.725 136.237  1.00 55.61           N  
ANISOU 2125  NE1 TRP B 484     9285   7614   4232   1218     36   1581       N  
ATOM   2126  CE2 TRP B 484      23.259 123.668 135.810  1.00 52.51           C  
ANISOU 2126  CE2 TRP B 484     8584   7302   4066    900    204   1353       C  
ATOM   2127  CE3 TRP B 484      23.299 125.953 135.011  1.00 49.29           C  
ANISOU 2127  CE3 TRP B 484     7492   7259   3978    732     72    867       C  
ATOM   2128  CZ2 TRP B 484      21.872 123.599 135.686  1.00 50.44           C  
ANISOU 2128  CZ2 TRP B 484     8325   6892   3949    568    550   1332       C  
ATOM   2129  CZ3 TRP B 484      21.923 125.884 134.887  1.00 46.02           C  
ANISOU 2129  CZ3 TRP B 484     7087   6713   3684    476    370    861       C  
ATOM   2130  CH2 TRP B 484      21.226 124.716 135.218  1.00 48.71           C  
ANISOU 2130  CH2 TRP B 484     7730   6823   3954    376    606   1071       C
[truncated: 489,484 more chars]
