# Supplementary material for: Crystal Structure of the N-Acetyltransferase Domain of Human N-Acetyl-L-Glutamate Synthase in Complex with N-Acetyl-L-Glutamate Provides Insights into Its Catalytic and Regulatory Mechanisms
Source: PLoS One. 2013 Jul 24;8(7):e70369. doi: 10.1371/journal.pone.0070369 (PMC3722096; doi:10.1371/journal.pone.0070369)
Supplement: File S2 — Structure factors for the described structure. (CIF) [file pone.0070369.s002.cif]

data_r4k30sf
# 
_audit.revision_id     1_0 
_audit.creation_date   ? 
_audit.update_record   'Initial release' 
# 
_cell.entry_id      4k30 
_cell.length_a      116.1410 
_cell.length_b      116.1410 
_cell.length_c      109.7420 
_cell.angle_alpha   90.0000 
_cell.angle_beta    90.0000 
_cell.angle_gamma   90.0000 
# 
_diffrn.id                  1 
_diffrn.crystal_id          1 
_diffrn.ambient_temp        ? 
_diffrn.crystal_treatment   ? 
_diffrn.details             ? 
# 
_diffrn_radiation_wavelength.id           1 
_diffrn_radiation_wavelength.wavelength   1.00000 
# 
_diffrn_reflns.diffrn_id         1 
_diffrn_reflns.pdbx_d_res_high   2.103 
_diffrn_reflns.pdbx_d_res_low    82.124 
_diffrn_reflns.limit_h_max       55 
_diffrn_reflns.limit_h_min       0 
_diffrn_reflns.limit_k_max       39 
_diffrn_reflns.limit_k_min       0 
_diffrn_reflns.limit_l_max       52 
_diffrn_reflns.limit_l_min       0 
_diffrn_reflns.number            44196 
_diffrn_reflns.pdbx_number_obs   44074 
# 
_entry.id   4k30 
# 
_exptl_crystal.id   1 
# 
_reflns_scale.group_code   1 
# 
_symmetry.entry_id               4k30 
_symmetry.space_group_name_H-M   'P 43 21 2' 
_symmetry.Int_Tables_number      96 
# 
loop_
_symmetry_equiv.id 
_symmetry_equiv.pos_as_xyz 
1 'X,  Y,  Z'               
2 '-Y+1/2,  X+1/2,  Z+3/4'  
3 'Y+1/2,  -X+1/2,  Z+1/4'  
4 'X+1/2,  -Y+1/2,  -Z+1/4' 
5 '-X+1/2,  Y+1/2,  -Z+3/4' 
6 '-X,  -Y,  Z+1/2'         
7 'Y,  X,  -Z'              
8 '-Y,  -X,  -Z+1/2'        
# 
#
loop_
_refln.crystal_id
_refln.wavelength_id
_refln.scale_group_code
_refln.index_h
_refln.index_k
_refln.index_l
_refln.status
_refln.intensity_meas
_refln.intensity_sigma
1 1 1    0    0    4 o 2729.7000 248.2000 
1 1 1    0    0    8 o 1676.7000 108.8000 
1 1 1    0    0   12 o  636.8000  41.8000 
1 1 1    0    0   20 o    8.1000   2.4000 
1 1 1    0    0   24 o  409.6000  27.8000 
1 1 1    0    0   28 o  285.3000  20.2000 
1 1 1    0    0   32 o  271.0000  18.0000 
1 1 1    0    0   36 o 1225.9000  58.6000 
1 1 1    0    0   40 o  106.1000   9.7000 
1 1 1    0    0   44 o  -11.4000   5.1000 
1 1 1    0    0   48 o   49.1000  12.0000 
1 1 1    0    0   52 o   -1.6000  10.1000 
1 1 1    1    0    3 o  183.5000   9.9000 
1 1 1    1    0    4 o  386.8000  13.5000 
1 1 1    1    0    5 o  691.5000  24.1000 
1 1 1    1    0    6 f  627.1000  20.5000 
1 1 1    1    0    7 o   46.0000   1.7000 
1 1 1    1    0    8 o  676.8000  22.1000 
1 1 1    1    0    9 o 4209.1001 156.4000 
1 1 1    1    0   10 o 5584.8999 207.1000 
1 1 1    1    0   11 o   22.5000   1.1000 
1 1 1    1    0   12 o   14.3000   0.8000 
1 1 1    1    0   13 o 1200.9000  39.1000 
1 1 1    1    0   14 o   59.1000   2.3000 
1 1 1    1    0   15 o  672.4000  22.1000 
1 1 1    1    0   16 o 2720.0000  87.9000 
1 1 1    1    0   17 o   77.9000   2.9000 
1 1 1    1    0   18 o  203.3000   7.5000 
1 1 1    1    0   19 o 2328.2000  80.5000 
1 1 1    1    0   20 f  341.8000  11.4000 
1 1 1    1    0   21 o  413.2000  13.8000 
1 1 1    1    0   22 o 1101.8000  38.5000 
1 1 1    1    0   23 o 4541.8999 146.1000 
1 1 1    1    0   24 o 2588.3000  83.6000 
1 1 1    1    0   25 o   60.8000   2.8000 
1 1 1    1    0   26 o  136.1000   5.2000 
1 1 1    1    0   27 o 1253.5000  41.0000 
1 1 1    1    0   28 o 2897.8000  93.7000 
1 1 1    1    0   29 o 1807.0000  58.7000 
1 1 1    1    0   30 o 1946.4000  63.0000 
1 1 1    1    0   31 o 5480.0000 157.2000 
1 1 1    1    0   32 f  207.3000   7.3000 
1 1 1    1    0   33 o  591.0000  14.1000 
1 1 1    1    0   34 o   83.7000   3.9000 
1 1 1    1    0   35 o    7.5000   3.1000 
1 1 1    1    0   36 f 1282.7000  29.7000 
1 1 1    1    0   37 o  443.6000   9.8000 
1 1 1    1    0   38 o  114.3000   4.6000 
1 1 1    1    0   39 o   34.9000   3.5000 
1 1 1    1    0   40 o   16.0000   3.4000 
1 1 1    1    0   41 o   -0.9000   2.3000 
1 1 1    1    0   42 o   83.5000   4.7000 
1 1 1    1    0   43 o    2.1000   3.6000 
1 1 1    1    0   44 o   97.8000   4.6000 
1 1 1    1    0   45 o    6.0000   4.7000 
1 1 1    1    0   46 o   -4.3000   4.2000 
1 1 1    1    0   47 o   36.4000   4.6000 
1 1 1    1    0   48 o   57.9000   5.5000 
1 1 1    1    0   49 o   24.8000   5.3000 
1 1 1    1    0   50 o    1.5000   4.6000 
1 1 1    1    0   51 o   22.8000   6.0000 
1 1 1    1    0   52 o   91.4000   5.7000 
1 1 1    1    1    4 o 1548.7000  49.9000 
1 1 1    1    1    5 o  424.9000  13.9000 
1 1 1    1    1    6 o 1986.9000  64.1000 
1 1 1    1    1    7 o 1030.2000  33.4000 
1 1 1    1    1    8 o   34.8000   1.3000 
1 1 1    1    1    9 o 1105.8000  36.0000 
1 1 1    1    1   10 o 6891.0000 279.8000 
1 1 1    1    1   11 o 2483.3000  85.8000 
1 1 1    1    1   12 o 1374.4000  44.6000 
1 1 1    1    1   13 o 2039.2000  66.0000 
1 1 1    1    1   14 o  343.6000  11.4000 
1 1 1    1    1   15 o    6.8000   0.7000 
1 1 1    1    1   16 o   44.3000   2.0000 
1 1 1    1    1   17 o    5.4000   0.8000 
1 1 1    1    1   18 o  289.2000  10.4000 
1 1 1    1    1   19 o  488.5000  16.2000 
1 1 1    1    1   20 o 1651.7000  53.6000 
1 1 1    1    1   21 o 2776.2000  89.5000 
1 1 1    1    1   22 o 2540.3000  81.9000 
1 1 1    1    1   23 o  494.9000  16.5000 
1 1 1    1    1   24 o 1223.0000  39.9000 
1 1 1    1    1   25 o  262.9000   9.6000 
1 1 1    1    1   26 o 2140.1001  69.3000 
1 1 1    1    1   27 o 1187.5000  38.8000 
1 1 1    1    1   28 o 5245.0000 168.7000 
1 1 1    1    1   29 o   30.7000   2.9000 
1 1 1    1    1   30 o 8823.4004 282.9000 
1 1 1    1    1   31 o 2584.1001  74.7000 
1 1 1    1    1   32 o    4.6000   2.9000 
1 1 1    1    1   33 o   34.8000   3.1000 
1 1 1    1    1   34 o  755.4000  18.1000 
1 1 1    1    1   35 o   36.5000   3.2000 
1 1 1    1    1   36 o   55.3000   3.3000 
1 1 1    1    1   37 o   18.7000   3.5000 
1 1 1    1    1   38 o  174.8000   5.4000 
1 1 1    1    1   39 o  138.8000   4.8000 
1 1 1    1    1   40 o    9.3000   3.6000 
1 1 1    1    1   41 o    0.4000   3.4000 
1 1 1    1    1   42 o  129.9000   5.1000 
1 1 1    1    1   43 o   10.5000   3.7000 
1 1 1    1    1   44 o   16.7000   3.9000 
1 1 1    1    1   45 o   54.2000   4.9000 
1 1 1    1    1   46 o   -1.0000   3.7000 
1 1 1    1    1   47 o   48.1000   4.9000 
1 1 1    1    1   48 f   62.2000   5.4000 
1 1 1    1    1   49 o  295.5000   7.3000 
1 1 1    1    1   50 o    3.7000   4.9000 
1 1 1    1    1   51 o   51.0000   6.4000 
1 1 1    1    1   52 o    8.7000   5.4000 
1 1 1    2    0    2 o    0.0000   0.1000 
1 1 1    2    0    3 f 1200.2000  49.0000 
1 1 1    2    0    4 o  112.8000   4.0000 
1 1 1    2    0    6 o   43.9000   1.6000 
1 1 1    2    0    7 o 8408.7998 341.4000 
1 1 1    2    0    8 o   97.2000   3.4000 
1 1 1    2    0    9 o 2049.1001  66.1000 
1 1 1    2    0   10 o 2355.6001  76.1000 
1 1 1    2    0   11 o  253.3000   8.5000 
1 1 1    2    0   12 o 1821.4000  59.1000 
1 1 1    2    0   13 o 1995.8000  64.6000 
1 1 1    2    0   14 o 3536.8999 114.1000 
1 1 1    2    0   15 o 5495.7002 176.7000 
1 1 1    2    0   16 o   23.8000   1.2000 
1 1 1    2    0   17 o 2484.8000  80.2000 
1 1 1    2    0   18 o  151.2000   5.3000 
1 1 1    2    0   19 o 3122.8000 100.7000 
1 1 1    2    0   20 o  112.4000   4.1000 
1 1 1    2    0   21 o 4110.1001 132.4000 
1 1 1    2    0   22 o  102.5000   4.4000 
1 1 1    2    0   23 o  357.4000  11.9000 
1 1 1    2    0   24 o 4100.7998 132.0000 
1 1 1    2    0   25 o  528.0000  17.6000 
1 1 1    2    0   26 o  127.9000   4.9000 
1 1 1    2    0   27 o 5510.2002 189.9000 
1 1 1    2    0   28 o  886.5000  29.4000 
1 1 1    2    0   29 o 2271.0000  73.6000 
1 1 1    2    0   30 o   17.2000   2.8000 
1 1 1    2    0   31 o 1465.8000  42.8000 
1 1 1    2    0   32 o  548.2000  16.9000 
1 1 1    2    0   33 o 1701.8000  37.9000 
1 1 1    2    0   34 o  157.2000   5.4000 
1 1 1    2    0   35 o   27.9000   3.0000 
1 1 1    2    0   36 f  198.6000   6.4000 
1 1 1    2    0   37 o  406.3000   9.4000 
1 1 1    2    0   38 o  170.3000   5.3000 
1 1 1    2    0   39 o  370.1000   8.9000 
1 1 1    2    0   40 o   29.4000   3.6000 
1 1 1    2    0   41 o    2.4000   3.6000 
1 1 1    2    0   42 o  149.0000   5.2000 
1 1 1    2    0   43 o  189.8000   5.7000 
1 1 1    2    0   44 o  158.0000   5.5000 
1 1 1    2    0   45 o    8.6000   4.2000 
1 1 1    2    0   46 o  112.8000   5.1000 
1 1 1    2    0   47 o   12.8000   4.4000 
1 1 1    2    0   48 o   -4.8000   4.4000 
1 1 1    2    0   49 f   78.6000   5.5000 
1 1 1    2    0   50 o   38.3000   5.1000 
1 1 1    2    0   51 o   13.0000   6.2000 
1 1 1    2    0   52 o   11.1000   5.7000 
1 1 1    2    1    2 o 2014.0000 129.5000 
1 1 1    2    1    3 o 1362.1000  41.4000 
1 1 1    2    1    4 o 2134.1001  53.8000 
1 1 1    2    1    5 o 1710.4000  41.7000 
1 1 1    2    1    6 o  329.2000   7.7000 
1 1 1    2    1    7 o 1662.8000  38.0000 
1 1 1    2    1    8 o 1203.2000  27.6000 
1 1 1    2    1    9 o 1462.6000  33.5000 
1 1 1    2    1   10 o 1144.4000  26.3000 
1 1 1    2    1   11 o   96.5000   2.5000 
1 1 1    2    1   12 o 3511.2000  82.6000 
1 1 1    2    1   13 o    6.4000   0.5000 
1 1 1    2    1   14 o  414.6000  10.4000 
1 1 1    2    1   15 o 1498.5000  35.5000 
1 1 1    2    1   16 o 1134.6000  27.0000 
1 1 1    2    1   17 o 1224.9000  28.2000 
1 1 1    2    1   18 o  646.0000  15.0000 
1 1 1    2    1   19 o  890.6000  20.6000 
1 1 1    2    1   20 o  849.9000  19.7000 
1 1 1    2    1   21 o 3181.6001  72.6000 
1 1 1    2    1   22 o  283.9000   6.8000 
1 1 1    2    1   23 o  217.0000   5.3000 
1 1 1    2    1   24 o   59.7000   2.0000 
1 1 1    2    1   25 o  909.2000  21.0000 
1 1 1    2    1   26 o  218.1000   5.5000 
1 1 1    2    1   27 o 2064.8000  48.9000 
1 1 1    2    1   28 o 1216.8000  28.1000 
1 1 1    2    1   29 o  795.8000  19.2000 
1 1 1    2    1   30 o 1639.7000  37.7000 
1 1 1    2    1   31 f  194.4000   4.8000 
1 1 1    2    1   32 o   80.9000   3.0000 
1 1 1    2    1   33 o  942.0000  15.4000 
1 1 1    2    1   34 o  165.3000   3.8000 
1 1 1    2    1   35 o  440.5000   8.0000 
1 1 1    2    1   36 o  278.6000   5.6000 
1 1 1    2    1   37 o   18.5000   2.2000 
1 1 1    2    1   38 o   52.7000   2.5000 
1 1 1    2    1   39 o   13.0000   2.3000 
1 1 1    2    1   40 o  210.9000   4.3000 
1 1 1    2    1   41 o   50.6000   2.8000 
1 1 1    2    1   42 o   52.2000   2.8000 
1 1 1    2    1   43 o   20.2000   2.9000 
1 1 1    2    1   44 o   11.0000   2.8000 
1 1 1    2    1   45 o   17.0000   3.2000 
1 1 1    2    1   46 o   42.9000   3.1000 
1 1 1    2    1   47 o   27.7000   3.3000 
1 1 1    2    1   48 o   99.7000   4.1000 
1 1 1    2    1   49 o  142.1000   4.4000 
1 1 1    2    1   50 o   49.1000   3.9000 
1 1 1    2    1   51 f   42.5000   4.2000 
1 1 1    2    1   52 o    7.8000   3.8000 
1 1 1    2    2    1 o   40.1000   3.0000 
1 1 1    2    2    2 o   -0.1000   0.1000 
1 1 1    2    2    3 o  245.5000  11.6000 
1 1 1    2    2    4 o  226.2000   9.4000 
1 1 1    2    2    5 o 1628.2000  52.4000 
1 1 1    2    2    6 o   22.9000   0.9000 
1 1 1    2    2    7 o   59.0000   2.2000 
1 1 1    2    2    8 o  600.3000  21.0000 
1 1 1    2    2    9 o  149.2000   5.1000 
1 1 1    2    2   10 o 2026.0000  65.5000 
1 1 1    2    2   11 o  394.6000  13.1000 
1 1 1    2    2   12 o 2524.5000  81.4000 
1 1 1    2    2   13 o 1359.2000  44.2000 
1 1 1    2    2   14 o 2955.2000  95.2000 
1 1 1    2    2   15 o   14.7000   0.9000 
1 1 1    2    2   16 o  189.8000   6.5000 
1 1 1    2    2   17 o   11.0000   1.0000 
1 1 1    2    2   18 o  898.0000  31.4000 
1 1 1    2    2   19 o  404.7000  13.6000 
1 1 1    2    2   20 o  138.8000   4.9000 
1 1 1    2    2   21 o 4191.7002 144.3000 
1 1 1    2    2   22 o 1760.5000  57.0000 
1 1 1    2    2   23 o  358.1000  12.0000 
1 1 1    2    2   24 o 2792.7000  90.1000 
1 1 1    2    2   25 o   99.8000   3.9000 
1 1 1    2    2   26 o   19.2000   2.0000 
1 1 1    2    2   27 o  567.5000  18.9000 
1 1 1    2    2   28 o  287.6000  10.0000 
1 1 1    2    2   29 o  643.9000  21.4000 
1 1 1    2    2   30 o  327.9000  11.5000 
1 1 1    2    2   31 o  590.1000  19.1000 
1 1 1    2    2   32 o  289.2000   9.4000 
1 1 1    2    2   33 o   38.5000   3.4000 
1 1 1    2    2   34 o  858.5000  20.2000 
1 1 1    2    2   35 o   58.3000   3.6000 
1 1 1    2    2   36 o    8.3000   3.1000 
1 1 1    2    2   37 o   81.8000   4.1000 
1 1 1    2    2   38 o  103.6000   4.6000 
1 1 1    2    2   39 o   18.3000   3.3000 
1 1 1    2    2   40 o  164.0000   5.5000 
1 1 1    2    2   41 o   27.7000   3.9000 
1 1 1    2    2   42 o  382.5000   7.9000 
1 1 1    2    2   43 o   47.2000   4.2000 
1 1 1    2    2   44 o   25.2000   4.4000 
1 1 1    2    2   45 o  143.4000   5.4000 
1 1 1    2    2   46 o   16.1000   4.5000 
1 1 1    2    2   47 o    3.4000   4.7000 
1 1 1    2    2   48 o    8.8000   4.6000 
1 1 1    2    2   49 o  303.9000   7.5000 
1 1 1    2    2   50 o   81.7000   5.2000 
1 1 1    2    2   51 o  151.4000   7.1000 
1 1 1    2    2   52 o    3.9000   5.3000 
1 1 1    3    0    2 f  452.4000  17.0000 
1 1 1    3    0    3 o 4195.7998 381.0000 
1 1 1    3    0    4 o  459.1000  16.0000 
1 1 1    3    0    5 o 5090.2002 266.3000 
1 1 1    3    0    6 o 1292.4000  41.8000 
1 1 1    3    0    7 o 1219.7000  39.5000 
1 1 1    3    0    8 f  125.9000   4.3000 
1 1 1    3    0    9 o 3423.2000 110.2000 
1 1 1    3    0   10 o 1379.3000  44.7000 
1 1 1    3    0   11 o 3803.3999 122.4000 
1 1 1    3    0   12 o  148.3000   5.0000 
1 1 1    3    0   13 o  176.8000   6.0000 
1 1 1    3    0   14 o   62.4000   2.3000 
1 1 1    3    0   15 o  899.7000  29.3000 
1 1 1    3    0   16 o  476.6000  15.7000 
1 1 1    3    0   17 o   11.8000   1.0000 
1 1 1    3    0   18 o   85.4000   3.5000 
1 1 1    3    0   19 o  686.3000  22.5000 
1 1 1    3    0   20 f  784.1000  25.6000 
1 1 1    3    0   21 o 5394.8999 173.2000 
1 1 1    3    0   22 o 1177.0000  38.4000 
1 1 1    3    0   23 o   68.5000   3.1000 
1 1 1    3    0   24 o  809.4000  26.6000 
1 1 1    3    0   25 o   12.3000   1.7000 
1 1 1    3    0   26 o 2413.5000  77.7000 
1 1 1    3    0   27 o  158.2000   5.9000 
1 1 1    3    0   28 f   38.1000   2.6000 
1 1 1    3    0   29 o  114.6000   5.0000 
1 1 1    3    0   30 o  694.4000  23.1000 
1 1 1    3    0   31 o 1618.7000  50.5000 
1 1 1    3    0   32 o   36.6000   3.1000 
1 1 1    3    0   33 o  143.6000   5.1000 
1 1 1    3    0   34 o   69.7000   3.9000 
1 1 1    3    0   35 o  262.2000   7.4000 
1 1 1    3    0   36 o  636.6000  15.5000 
1 1 1    3    0   37 o  305.8000   7.9000 
1 1 1    3    0   38 o  132.9000   4.8000 
1 1 1    3    0   39 f   46.6000   3.8000 
1 1 1    3    0   40 o  227.7000   6.3000 
1 1 1    3    0   41 o    1.6000   3.5000 
1 1 1    3    0   42 o  213.2000   5.9000 
1 1 1    3    0   43 o    3.4000   3.4000 
1 1 1    3    0   44 f   31.8000   4.6000 
1 1 1    3    0   45 o  242.5000   6.5000 
1 1 1    3    0   46 o   95.7000   5.1000 
1 1 1    3    0   47 o   54.2000   5.0000 
1 1 1    3    0   48 o   27.2000   5.1000 
1 1 1    3    0   49 o   23.2000   5.3000 
1 1 1    3    0   50 o   63.7000   5.5000 
1 1 1    3    0   51 o   48.5000   6.0000 
1 1 1    3    0   52 o   11.7000   6.5000 
1 1 1    3    1    1 o 3495.7000 225.0000 
1 1 1    3    1    2 o  739.5000  18.8000 
1 1 1    3    1    3 o 3668.8999 166.3000 
1 1 1    3    1    4 o 4345.7998 278.7000 
1 1 1    3    1    5 o 1747.9000  41.1000 
1 1 1    3    1    6 o   48.3000   1.2000 
1 1 1    3    1    7 o   95.3000   2.3000 
1 1 1    3    1    8 o 1142.7000  26.2000 
1 1 1    3    1    9 o 8853.0000 267.5000 
1 1 1    3    1   10 o   32.2000   0.9000 
1 1 1    3    1   11 o 5899.6001 138.4000 
1 1 1    3    1   12 o  240.0000   5.7000 
1 1 1    3    1   13 o  643.3000  14.9000 
1 1 1    3    1   14 o  715.4000  16.6000 
1 1 1    3    1   15 o 1272.5000  30.2000 
1 1 1    3    1   16 o  414.4000  10.0000 
1 1 1    3    1   17 o  473.0000  11.1000 
1 1 1    3    1   18 o  896.2000  21.4000 
1 1 1    3    1   19 f  946.5000  23.3000 
1 1 1    3    1   20 o 3645.6001  83.1000 
1 1 1    3    1   21 o 2200.8000  50.3000 
1 1 1    3    1   22 o  365.7000   8.7000 
1 1 1    3    1   23 o 2258.7000  51.6000 
1 1 1    3    1   24 o  787.2000  18.3000 
1 1 1    3    1   25 o  808.0000  18.7000 
1 1 1    3    1   26 o  725.7000  16.9000 
1 1 1    3    1   27 f 2963.3000  67.7000 
1 1 1    3    1   28 o 1681.6000  38.6000 
1 1 1    3    1   29 o   22.5000   2.0000 
1 1 1    3    1   30 o  403.7000  10.1000 
1 1 1    3    1   31 o  703.0000  14.9000 
1 1 1    3    1   32 f   29.9000   2.2000 
1 1 1    3    1   33 o  572.2000  10.1000 
1 1 1    3    1   34 f    8.2000   2.1000 
1 1 1    3    1   35 o  262.8000   5.3000 
1 1 1    3    1   36 o  303.2000   5.8000 
1 1 1    3    1   37 o  145.1000   3.6000 
1 1 1    3    1   38 o   65.2000   2.7000 
1 1 1    3    1   39 o   41.0000   2.6000 
1 1 1    3    1   40 o  289.9000   5.4000 
1 1 1    3    1   41 o  261.7000   4.9000 
1 1 1    3    1   42 f   41.1000   2.6000 
1 1 1    3    1   43 o    8.4000   2.8000 
1 1 1    3    1   44 o    5.4000   2.9000 
1 1 1    3    1   45 o  100.4000   3.4000 
1 1 1    3    1   46 o   13.8000   3.1000 
1 1 1    3    1   47 o   72.7000   3.7000 
1 1 1    3    1   48 o   12.7000   3.6000 
1 1 1    3    1   49 o  115.1000   4.3000 
1 1 1    3    1   50 o  118.9000   4.1000 
1 1 1    3    1   51 o   18.6000   4.2000 
1 1 1    3    1   52 o   65.3000   4.4000 
1 1 1    3    2    2 o 2986.6001 102.8000 
1 1 1    3    2    3 o 1547.5000  39.2000 
1 1 1    3    2    4 o 1884.7000  47.6000 
1 1 1    3    2    5 o 2120.3999  55.9000 
1 1 1    3    2    6 o 3968.3000  99.9000 
1 1 1    3    2    7 o 1232.4000  28.2000 
1 1 1    3    2    8 o 3085.3000  70.3000 
1 1 1    3    2    9 o 1320.5000  30.3000 
1 1 1    3    2   10 o 3173.3999  72.2000 
1 1 1    3    2   11 o 1860.2000  42.5000 
1 1 1    3    2   12 o 1427.7000  32.7000 
1 1 1    3    2   13 o 4163.7998  97.8000 
1 1 1    3    2   14 o 2900.7000  66.2000 
1 1 1    3    2   15 o 1134.6000  26.1000 
1 1 1    3    2   16 o   65.7000   1.7000 
1 1 1    3    2   17 o 1481.9000  35.1000 
1 1 1    3    2   18 o  561.8000  13.1000 
1 1 1    3    2   19 o  553.3000  13.0000 
1 1 1    3    2   20 o 1752.5000  40.2000 
1 1 1    3    2   21 o 1283.4000  30.5000 
1 1 1    3    2   22 o 1726.6000  39.5000 
1 1 1    3    2   23 o  946.6000  21.9000 
1 1 1    3    2   24 o  426.2000  10.0000 
1 1 1    3    2   25 o  595.5000  13.9000 
1 1 1    3    2   26 o  202.1000   5.2000 
1 1 1    3    2   27 o  227.3000   5.9000 
1 1 1    3    2   28 o 1991.1000  45.6000 
1 1 1    3    2   29 o  235.0000   5.9000 
1 1 1    3    2   30 o  928.7000  21.6000 
1 1 1    3    2   31 o  404.9000   9.0000 
1 1 1    3    2   32 o   37.3000   2.3000 
1 1 1    3    2   33 o   12.5000   2.0000 
1 1 1    3    2   34 o  483.4000   8.8000 
1 1 1    3    2   35 o  139.9000   3.7000 
1 1 1    3    2   36 o  103.2000   3.2000 
1 1 1    3    2   37 f   91.0000   2.9000 
1 1 1    3    2   38 o  181.4000   3.9000 
1 1 1    3    2   39 o   56.8000   2.8000 
1 1 1    3    2   40 o  130.9000   3.5000 
1 1 1    3    2   41 o  159.0000   3.9000 
1 1 1    3    2   42 o   43.7000   2.8000 
1 1 1    3    2   43 o  132.5000   3.7000 
1 1 1    3    2   44 o   28.3000   3.1000 
1 1 1    3    2   45 o  198.9000   4.2000 
1 1 1    3    2   46 o    8.2000   3.1000 
1 1 1    3    2   47 o   99.6000   4.0000 
1 1 1    3    2   48 o    7.8000   3.5000 
1 1 1    3    2   49 o    6.6000   3.5000 
1 1 1    3    2   50 o   29.6000   4.0000 
1 1 1    3    2   51 f   41.4000   4.1000 
1 1 1    3    2   52 o    5.9000   4.3000 
1 1 1    3    3    0 o  832.1000  53.7000 
1 1 1    3    3    1 o   14.8000   1.0000 
1 1 1    3    3    2 o 2104.0000  78.6000 
1 1 1    3    3    3 o  815.2000  43.3000 
1 1 1    3    3    4 o  625.0000  21.7000 
1 1 1    3    3    5 o  225.5000   8.0000 
1 1 1    3    3    6 o 4547.7998 184.6000 
1 1 1    3    3    7 o 2796.1001  90.1000 
1 1 1    3    3    8 o  738.0000  24.1000 
1 1 1    3    3    9 o 3573.8999 115.0000 
1 1 1    3    3   10 o 2552.0000  88.2000 
1 1 1    3    3   11 o 6652.6001 213.5000 
1 1 1    3    3   12 o 1616.0000  52.3000 
1 1 1    3    3   13 o  130.9000   4.8000 
1 1 1    3    3   14 o 1406.6000  45.7000 
1 1 1    3    3   15 o 1783.3000  57.7000 
1 1 1    3    3   16 o 1276.4000  41.5000 
1 1 1    3    3   17 o 2279.1001  73.4000 
1 1 1    3    3   18 o  863.7000  28.4000 
1 1 1    3    3   19 o  883.1000  28.9000 
1 1 1    3    3   20 o 2679.1001  86.7000 
1 1 1    3    3   21 o 1972.9000  63.9000 
1 1 1    3    3   22 o 2975.0000  96.0000 
1 1 1    3    3   23 o 5254.5000 194.8000 
1 1 1    3    3   24 o   27.5000   2.1000 
1 1 1    3    3   25 o  549.7000  18.3000 
1 1 1    3    3   26 o  137.9000   6.4000 
1 1 1    3    3   27 o 2302.0000  74.6000 
1 1 1    3    3   28 o  308.8000  10.8000 
1 1 1    3    3   29 o  481.8000  16.4000 
1 1 1    3    3   30 o   85.7000   4.0000 
1 1 1    3    3   31 o    8.1000   2.9000 
1 1 1    3    3   32 o   71.2000   4.0000 
1 1 1    3    3   33 o  882.2000  20.5000 
1 1 1    3    3   34 o   53.7000   3.5000 
1 1 1    3    3   35 o  488.8000  12.0000 
1 1 1    3    3   36 o  104.8000   4.8000 
1 1 1    3    3   37 o    5.9000   3.0000 
1 1 1    3    3   38 o  220.0000   6.1000 
1 1 1    3    3   39 o   43.7000   3.8000 
1 1 1    3    3   40 o  104.1000   4.3000 
1 1 1    3    3   41 o    3.0000   3.5000 
1 1 1    3    3   42 o   80.4000   4.3000 
1 1 1    3    3   43 o  105.7000   5.0000 
1 1 1    3    3   44 o   23.4000   4.2000 
1 1 1    3    3   45 o    4.8000   3.9000 
1 1 1    3    3   46 o    0.0000   4.2000 
1 1 1    3    3   47 o    5.3000   5.1000 
1 1 1    3    3   48 f   36.6000   5.0000 
1 1 1    3    3   49 o   14.7000   5.3000 
1 1 1    3    3   50 o   49.4000   5.7000 
1 1 1    3    3   51 o   17.7000   5.0000 
1 1 1    3    3   52 o   -1.3000   5.3000 
1 1 1    4    0    0 o  161.7000  11.0000 
1 1 1    4    0    1 o 1392.3000  63.6000 
1 1 1    4    0    2 o 3427.5000 139.4000 
1 1 1    4    0    3 o 2857.8999  98.1000 
1 1 1    4    0    4 o  216.6000   7.7000 
1 1 1    4    0    5 o  235.7000   8.3000 
1 1 1    4    0    6 o  482.7000  15.8000 
1 1 1    4    0    7 o 4329.7998 197.0000 
1 1 1    4    0    8 o 2409.1001  77.6000 
1 1 1    4    0    9 f 4288.6001 137.9000 
1 1 1    4    0   10 o  760.6000  24.9000 
1 1 1    4    0   11 o 3263.5000 105.2000 
1 1 1    4    0   12 o  170.3000   5.7000 
1 1 1    4    0   13 o 1289.4000  41.8000 
1 1 1    4    0   14 o   92.7000   3.5000 
1 1 1    4    0   15 f 2950.7000  95.1000 
1 1 1    4    0   16 o  658.1000  21.5000 
1 1 1    4    0   17 o   17.0000   1.1000 
1 1 1    4    0   18 o 3719.8999 119.7000 
1 1 1    4    0   19 o   18.6000   1.3000 
1 1 1    4    0   20 o   26.0000   1.5000 
1 1 1    4    0   21 o  757.4000  26.6000 
1 1 1    4    0   22 o  249.4000   8.5000 
1 1 1    4    0   23 o 1403.8000  45.5000 
1 1 1    4    0   24 o 1339.5000  43.7000 
1 1 1    4    0   25 o  715.3000  23.6000 
1 1 1    4    0   26 o 2746.2000  88.7000 
1 1 1    4    0   27 o  784.0000  27.5000 
1 1 1    4    0   28 o 3087.8999  99.7000 
1 1 1    4    0   29 o   36.1000   3.2000 
1 1 1    4    0   30 o 1212.8000  39.9000 
1 1 1    4    0   31 o 1157.2000  34.2000 
1 1 1    4    0   32 o   17.8000   3.3000 
1 1 1    4    0   33 o   13.1000   2.8000 
1 1 1    4    0   34 o  148.1000   5.4000 
1 1 1    4    0   35 o  571.1000  13.7000 
1 1 1    4    0   36 o   13.9000   3.4000 
1 1 1    4    0   37 o  627.6000  13.4000 
1 1 1    4    0   38 o  171.7000   5.4000 
1 1 1    4    0   39 o  114.0000   4.4000 
1 1 1    4    0   40 o   67.7000   4.0000 
1 1 1    4    0   41 o  278.9000   7.2000 
1 1 1    4    0   42 o   15.6000   3.7000 
1 1 1    4    0   43 o  101.1000   4.5000 
1 1 1    4    0   44 o  185.8000   6.0000 
1 1 1    4    0   45 o  115.9000   5.0000 
1 1 1    4    0   46 f    9.2000   4.5000 
1 1 1    4    0   47 o  203.5000   6.3000 
1 1 1    4    0   48 o  103.0000   5.4000 
1 1 1    4    0   49 o   67.4000   5.7000 
1 1 1    4    0   50 o  171.4000   6.2000 
1 1 1    4    0   51 o   23.2000   6.3000 
1 1 1    4    0   52 o   -2.5000   5.2000 
1 1 1    4    1    0 o 1826.3000  74.6000 
1 1 1    4    1    1 o 1389.6000  35.3000 
1 1 1    4    1    2 o 5433.6001 348.9000 
1 1 1    4    1    3 o 4400.7002 151.0000 
1 1 1    4    1    4 o 3700.7000 112.0000 
1 1 1    4    1    5 o  815.6000  19.3000 
1 1 1    4    1    6 o 3434.3999  86.6000 
1 1 1    4    1    7 o   27.1000   0.8000 
1 1 1    4    1    8 o  550.0000  12.7000 
1 1 1    4    1    9 o 2065.0000  47.1000 
1 1 1    4    1   10 o 8052.2998 202.8000 
1 1 1    4    1   11 o   43.1000   1.2000 
1 1 1    4    1   12 o  456.7000  10.6000 
1 1 1    4    1   13 o  100.5000   2.6000 
1 1 1    4    1   14 o  519.4000  12.1000 
1 1 1    4    1   15 o 1162.9000  26.7000 
1 1 1    4    1   16 o  499.4000  11.6000 
1 1 1    4    1   17 o 1033.1000  23.8000 
1 1 1    4    1   18 o  248.3000   6.1000 
1 1 1    4    1   19 o 4336.3999 101.8000 
1 1 1    4    1   20 o 1165.3000  26.8000 
1 1 1    4    1   21 o 1031.5000  23.8000 
1 1 1    4    1   22 o  407.1000  10.0000 
1 1 1    4    1   23 o 6299.6001 143.2000 
1 1 1    4    1   24 f  255.5000   6.2000 
1 1 1    4    1   25 o  433.8000  10.2000 
1 1 1    4    1   26 o  613.9000  14.3000 
1 1 1    4    1   27 f 1014.8000  23.5000 
1 1 1    4    1   28 o 1109.2000  25.6000 
1 1 1    4    1   29 o   36.1000   2.1000 
1 1 1    4    1   30 o  813.1000  19.0000 
1 1 1    4    1   31 o  604.9000  13.4000 
1 1 1    4    1   32 o   60.4000   2.7000 
1 1 1    4    1   33 o  967.2000  16.3000 
1 1 1    4    1   34 o 1076.7000  17.5000 
1 1 1    4    1   35 o  378.9000   6.8000 
1 1 1    4    1   36 o  166.2000   4.1000 
1 1 1    4    1   37 o  395.3000   6.5000 
1 1 1    4    1   38 o  139.8000   3.6000 
1 1 1    4    1   39 o  248.5000   4.6000 
1 1 1    4    1   40 o   72.7000   2.9000 
1 1 1    4    1   41 o  174.9000   3.9000 
1 1 1    4    1   42 o   33.4000   2.9000 
1 1 1    4    1   43 o   14.7000   2.8000 
1 1 1    4    1   44 o   72.0000   3.2000 
1 1 1    4    1   45 o   -0.7000   2.7000 
1 1 1    4    1   46 o   88.3000   3.7000 
1 1 1    4    1   47 f  127.2000   4.1000 
1 1 1    4    1   48 o   33.0000   3.4000 
1 1 1    4    1   49 o   24.7000   3.7000 
1 1 1    4    1   50 o    8.8000   3.4000 
1 1 1    4    1   51 o   94.4000   4.8000 
1 1 1    4    1   52 o    3.6000   2.8000 
1 1 1    4    2    0 o   15.5000   1.0000 
1 1 1    4    2    1 o 6697.1001 305.0000 
1 1 1    4    2    2 o 2009.1000  51.0000 
1 1 1    4    2    4 o 1341.3000  32.8000 
1 1 1    4    2    5 o 5612.2002 293.5000 
1 1 1    4    2    6 o  331.0000   8.3000 
1 1 1    4    2    7 o 1242.2000  29.4000 
1 1 1    4    2    8 o 2365.8000  55.7000 
1 1 1    4    2    9 o 5989.0000 156.9000 
1 1 1    4    2   10 f  119.0000   3.0000 
1 1 1    4    2   11 o 1148.4000  26.4000 
1 1 1    4    2   12 o  663.4000  15.4000 
1 1 1    4    2   13 o 1496.5000  35.4000 
1 1 1    4    2   14 o 1368.4000  32.5000 
1 1 1    4    2   15 o  142.1000   3.6000 
1 1 1    4    2   16 o  646.6000  15.0000 
1 1 1    4    2   17 o  457.8000  11.0000 
1 1 1    4    2   18 o  254.4000   6.1000 
1 1 1    4    2   19 o  734.5000  17.0000 
1 1 1    4    2   20 o 1173.8000  27.0000 
1 1 1    4    2   21 o  439.7000  10.7000 
1 1 1    4    2   22 o  569.9000  13.3000 
1 1 1    4    2   23 o  284.2000   6.9000 
1 1 1    4    2   24 o  375.7000   9.2000 
1 1 1    4    2   25 o  399.1000   9.5000 
1 1 1    4    2   26 o  931.8000  21.6000 
1 1 1    4    2   27 o  541.6000  12.8000 
1 1 1    4    2   28 o 1560.0000  36.0000 
1 1 1    4    2   29 o  610.8000  14.3000 
1 1 1    4    2   30 o  262.3000   6.8000 
1 1 1    4    2   31 f  591.1000  13.0000 
1 1 1    4    2   32 o 1248.0000  25.9000 
1 1 1    4    2   33 o  383.9000   6.9000 
1 1 1    4    2   34 o  133.6000   3.3000 
1 1 1    4    2   35 o  152.3000   3.7000 
1 1 1    4    2   36 o  116.5000   3.3000 
1 1 1    4    2   37 o    2.9000   2.4000 
1 1 1    4    2   38 o  296.6000   5.5000 
1 1 1    4    2   39 o   40.8000   2.4000 
1 1 1    4    2   40 o   13.8000   2.5000 
1 1 1    4    2   41 o  107.9000   3.2000 
1 1 1    4    2   42 o    3.7000   2.9000 
1 1 1    4    2   43 o   15.9000   2.9000 
1 1 1    4    2   44 o   13.0000   2.6000 
1 1 1    4    2   45 o   14.0000   2.9000 
1 1 1    4    2   46 f   17.4000   3.1000 
1 1 1    4    2   47 o   72.1000   3.6000 
1 1 1    4    2   48 o   10.3000   3.4000 
1 1 1    4    2   49 o  107.1000   4.5000 
1 1 1    4    2   50 o   29.8000   3.6000 
1 1 1    4    2   51 o   60.2000   4.5000 
1 1 1    4    2   52 o  115.7000   4.8000 
1 1 1    4    3    0 o   17.7000   0.7000 
1 1 1    4    3    1 o 2886.8999  73.0000 
1 1 1    4    3    2 o 2837.0000  71.8000 
1 1 1    4    3    3 o    0.1000   0.1000 
1 1 1    4    3    4 o 1886.8000  54.6000 
1 1 1    4    3    5 o 1438.2000  34.0000 
1 1 1    4    3    6 o  320.3000   7.7000 
1 1 1    4    3    7 o 3446.6001  86.9000 
1 1 1    4    3    8 o 1900.0000  43.4000 
1 1 1    4    3    9 o 1448.6000  33.2000 
1 1 1    4    3   10 o  991.7000  22.8000 
1 1 1    4    3   11 o 1567.9000  35.8000 
1 1 1    4    3   12 o 1132.3000  26.0000 
1 1 1    4    3   13 f 1046.5000  24.1000 
1 1 1    4    3   14 o  203.2000   4.8000 
1 1 1    4    3   15 o 1670.8000  39.5000 
1 1 1    4    3   16 o 1839.5000  42.1000 
1 1 1    4    3   17 o  920.6000  21.2000 
1 1 1    4    3   18 o  761.1000  17.6000 
1 1 1    4    3   19 o  968.7000  22.4000 
1 1 1    4    3   20 o  574.2000  13.8000 
1 1 1    4    3   21 o  378.8000   9.0000 
1 1 1    4    3   22 o 1380.2000  31.7000 
1 1 1    4    3   23 o 1981.5000  45.4000 
1 1 1    4    3   24 o  984.8000  23.6000 
1 1 1    4    3   25 o 1266.0000  29.2000 
1 1 1    4    3   26 o  567.6000  13.7000 
1 1 1    4    3   27 o 1110.7000  25.7000 
1 1 1    4    3   28 o  507.0000  12.4000 
1 1 1    4    3   29 o 1365.1000  31.5000 
1 1 1    4    3   30 o  124.3000   3.7000 
1 1 1    4    3   31 o  188.6000   4.7000 
1 1 1    4    3   32 o 1284.0000  26.8000 
1 1 1    4    3   33 o  112.4000   3.2000 
1 1 1    4    3   34 o   88.0000   2.8000 
1 1 1    4    3   35 o  321.2000   6.1000 
1 1 1    4    3   36 o    5.3000   2.0000 
1 1 1    4    3   37 o   28.5000   2.2000 
1 1 1    4    3   38 o  579.8000   9.5000 
1 1 1    4    3   39 o   14.3000   2.4000 
1 1 1    4    3   40 o   62.8000   2.9000 
1 1 1    4    3   41 o   72.2000   3.0000 
1 1 1    4    3   42 o   34.9000   2.9000 
1 1 1    4    3   43 f   98.5000   3.5000 
1 1 1    4    3   44 o  104.0000   3.2000 
1 1 1    4    3   45 o    4.2000   2.8000 
1 1 1    4    3   46 o    0.1000   3.1000 
1 1 1    4    3   47 o  103.1000   3.8000 
1 1 1    4    3   48 o   48.7000   3.4000 
1 1 1    4    3   49 f   47.7000   4.1000 
1 1 1    4    3   50 o    0.2000   3.6000 
1 1 1    4    3   51 o    7.8000   3.7000 
1 1 1    4    4    0 o 3233.0000 170.0000 
1 1 1    4    4    1 o  366.5000  12.9000 
1 1 1    4    4    2 o  396.4000  14.0000 
1 1 1    4    4    3 o   39.8000   2.1000 
1 1 1    4    4    4 o   24.2000   1.2000 
1 1 1    4    4    5 o 3688.8999 126.7000 
1 1 1    4    4    6 o 2459.8999  84.7000 
1 1 1    4    4    7 o  765.4000  28.8000 
1 1 1    4    4    8 o 8426.5000 382.2000 
1 1 1    4    4    9 o 4568.1001 169.6000 
1 1 1    4    4   10 o  180.5000   6.1000 
1 1 1    4    4   11 o 3244.1001 104.4000 
1 1 1    4    4   12 o 2277.3000  78.4000 
1 1 1    4    4   13 o  238.8000   8.0000 
1 1 1    4    4   14 f  532.8000  17.4000 
1 1 1    4    4   15 o  947.7000  30.9000 
1 1 1    4    4   16 o    2.1000   0.8000 
1 1 1    4    4   17 o  176.4000   6.1000 
1 1 1    4    4   18 o 1603.6000  52.0000 
1 1 1    4    4   19 o  580.9000  19.2000 
1 1 1    4    4   20 o 1800.3000  58.5000 
1 1 1    4    4   21 o 1260.9000  41.0000 
1 1 1    4    4   22 o  480.6000  15.8000 
1 1 1    4    4   23 o   45.9000   2.2000 
1 1 1    4    4   24 o  691.0000  23.0000 
1 1 1    4    4   25 o   11.6000   2.0000 
1 1 1    4    4   26 o    3.8000   2.4000 
1 1 1    4    4   27 f 2916.8999 100.8000 
1 1 1    4    4   28 o   13.3000   2.4000 
1 1 1    4    4   29 o   62.9000   3.6000 
1 1 1    4    4   30 o 2344.8999  75.7000 
1 1 1    4    4   31 o    8.9000   3.2000 
1 1 1    4    4   32 o  113.0000   4.8000 
1 1 1    4    4   33 o  447.9000  11.0000 
1 1 1    4    4   34 o  183.3000   6.0000 
1 1 1    4    4   35 o  285.5000   7.9000 
1 1 1    4    4   36 o    5.1000   3.0000 
1 1 1    4    4   37 o    1.4000   3.2000 
1 1 1    4    4   38 o    8.8000   3.3000 
1 1 1    4    4   39 o   67.2000   4.0000 
1 1 1    4    4   40 o   32.6000   3.9000 
1 1 1    4    4   41 o    3.7000   4.4000 
1 1 1    4    4   42 o  290.5000   7.0000 
1 1 1    4    4   43 o  109.0000   4.4000 
1 1 1    4    4   44 o   20.4000   4.1000 
1 1 1    4    4   45 o   19.2000   4.3000 
1 1 1    4    4   46 o   68.2000   5.4000 
1 1 1    4    4   47 o   10.1000   4.8000 
1 1 1    4    4   48 o   39.4000   4.9000 
1 1 1    4    4   49 o   13.1000   5.9000 
1 1 1    4    4   50 o    0.7000   5.1000 
1 1 1    4    4   51 o   86.9000   6.2000 
1 1 1    5    0    1 o   35.3000   1.5000 
1 1 1    5    0    2 o  126.1000   5.5000 
1 1 1    5    0    3 o 2750.1001  94.7000 
1 1 1    5    0    4 o  957.6000  33.3000 
1 1 1    5    0    5 f   53.6000   2.4000 
1 1 1    5    0    6 o  963.1000  31.2000 
1 1 1    5    0    7 o 3036.8000  97.7000 
1 1 1    5    0    8 o 3524.1001 121.1000 
1 1 1    5    0    9 o  359.7000  11.9000 
1 1 1    5    0   10 o 3425.3000 110.2000 
1 1 1    5    0   11 o 1459.5000  47.2000 
1 1 1    5    0   12 o  444.1000  14.6000 
1 1 1    5    0   13 o 2348.3000  75.8000 
1 1 1    5    0   14 o 3274.0000 105.5000 
1 1 1    5    0   15 o   92.6000   3.9000 
1 1 1    5    0   16 o   12.4000   1.0000 
1 1 1    5    0   17 o  339.5000  11.3000 
1 1 1    5    0   18 f   14.3000   1.1000 
1 1 1    5    0   19 o  650.2000  21.3000 
1 1 1    5    0   20 o  294.5000   9.9000 
1 1 1    5    0   21 o   11.5000   1.2000 
1 1 1    5    0   22 o   27.9000   2.2000 
1 1 1    5    0   23 o 6111.2002 196.5000 
1 1 1    5    0   24 o  707.0000  24.9000 
1 1 1    5    0   25 o  123.4000   4.8000 
1 1 1    5    0   26 o  941.2000  30.8000 
1 1 1    5    0   27 o   99.2000   4.1000 
1 1 1    5    0   28 o 2385.3000  77.3000 
1 1 1    5    0   29 o  629.1000  22.7000 
1 1 1    5    0   30 o  226.3000   8.9000 
1 1 1    5    0   31 o  556.3000  16.9000 
1 1 1    5    0   32 o   32.3000   3.5000 
1 1 1    5    0   33 o 1933.6000  43.2000 
1 1 1    5    0   34 o  910.3000  21.5000 
1 1 1    5    0   35 o   22.8000   3.2000 
1 1 1    5    0   36 o  412.0000  10.7000 
1 1 1    5    0   37 o  134.1000   5.2000 
1 1 1    5    0   38 o  285.8000   7.1000 
1 1 1    5    0   39 o   11.8000   3.4000 
1 1 1    5    0   40 o   97.4000   4.3000 
1 1 1    5    0   41 o    7.5000   4.0000 
1 1 1    5    0   42 o    2.1000   3.4000 
1 1 1    5    0   43 o    1.9000   4.2000 
1 1 1    5    0   44 o   11.5000   3.9000 
1 1 1    5    0   45 o   82.0000   4.8000 
1 1 1    5    0   46 o    4.8000   4.2000 
1 1 1    5    0   47 o   14.4000   5.0000 
1 1 1    5    0   48 o   13.3000   4.9000 
1 1 1    5    0   49 o    8.1000   5.0000 
1 1 1    5    0   50 f  388.4000   8.8000 
1 1 1    5    0   51 o   91.7000   6.9000 
1 1 1    5    1    0 o  399.5000  13.2000 
1 1 1    5    1    1 o 2616.6001  63.8000 
1 1 1    5    1    2 o  322.2000   8.4000 
1 1 1    5    1    3 o 2181.2000  51.5000 
1 1 1    5    1    4 o  220.8000   5.4000 
1 1 1    5    1    5 o 2164.3999  52.7000 
1 1 1    5    1    6 o 1667.3000  39.3000 
1 1 1    5    1    7 f  623.1000  14.4000 
1 1 1    5    1    8 o 8519.7998 257.7000 
1 1 1    5    1    9 o 1100.4000  25.2000 
1 1 1    5    1   10 o 4601.5000 104.5000 
1 1 1    5    1   11 o  477.0000  11.1000 
1 1 1    5    1   12 o  271.6000   6.4000 
1 1 1    5    1   13 o 1124.1000  25.8000 
1 1 1    5    1   14 o  858.1000  19.8000 
1 1 1    5    1   15 o   60.0000   1.6000 
1 1 1    5    1   16 o  741.8000  17.2000 
1 1 1    5    1   17 o 1067.1000  24.6000 
1 1 1    5    1   18 o  252.7000   6.0000 
1 1 1    5    1   19 o  255.9000   6.1000 
1 1 1    5    1   20 o 3469.8999  79.1000 
1 1 1    5    1   21 o  806.5000  18.7000 
1 1 1    5    1   22 o 2867.8000  67.5000 
1 1 1    5    1   23 o 1071.2000  24.7000 
1 1 1    5    1   24 o   60.5000   1.9000 
1 1 1    5    1   25 o  112.4000   3.3000 
1 1 1    5    1   26 o 2513.1001  57.4000 
1 1 1    5    1   27 o  221.4000   5.5000 
1 1 1    5    1   28 o  993.6000  23.2000 
1 1 1    5    1   29 o  694.8000  16.3000 
1 1 1    5    1   30 o  703.1000  16.5000 
1 1 1    5    1   31 o  130.5000   3.7000 
1 1 1    5    1   32 o   80.9000   2.7000 
1 1 1    5    1   33 o  144.6000   3.7000 
1 1 1    5    1   34 o  264.1000   5.2000 
1 1 1    5    1   35 o  118.0000   3.3000 
1 1 1    5    1   36 o  883.2000  14.9000 
1 1 1    5    1   37 o   55.2000   2.7000 
1 1 1    5    1   38 o  264.8000   4.8000 
1 1 1    5    1   39 o    6.1000   2.3000 
1 1 1    5    1   40 o   10.0000   2.2000 
1 1 1    5    1   41 o   57.7000   2.9000 
1 1 1    5    1   42 o   77.4000   3.0000 
1 1 1    5    1   43 o   40.2000   2.9000 
1 1 1    5    1   44 o   50.5000   2.8000 
1 1 1    5    1   45 o   11.6000   3.0000 
1 1 1    5    1   46 o   23.4000   3.2000 
1 1 1    5    1   47 o   17.3000   3.3000 
1 1 1    5    1   48 o    5.2000   3.4000 
1 1 1    5    1   49 o   87.3000   4.0000 
1 1 1    5    1   50 o  121.6000   4.1000 
1 1 1    5    1   51 o    9.9000   4.4000 
1 1 1    5    2    0 o 9076.0000 475.8000 
1 1 1    5    2    1 o 3308.3999  80.5000 
1 1 1    5    2    2 o 1285.3000  31.5000 
1 1 1    5    2    3 o 2173.6001  53.1000 
1 1 1    5    2    4 o 1970.2000  48.1000 
1 1 1    5    2    5 o  533.1000  13.2000 
1 1 1    5    2    6 o  793.9000  18.8000 
1 1 1    5    2    7 o 3874.8999  94.1000 
1 1 1    5    2    8 o 3339.3999  78.4000 
1 1 1    5    2    9 o 4509.0000 109.5000 
1 1 1    5    2   10 o  780.6000  18.0000 
1 1 1    5    2   11 o 6986.2002 169.3000 
1 1 1    5    2   12 o  424.8000   9.9000 
1 1 1    5    2   13 o 2358.3999  53.8000 
1 1 1    5    2   14 o   38.6000   1.1000 
1 1 1    5    2   15 o 2666.7000  60.8000 
1 1 1    5    2   16 o  199.2000   4.8000 
1 1 1    5    2   17 f 1731.7000  39.7000 
1 1 1    5    2   18 o  154.5000   3.9000 
1 1 1    5    2   19 o 2638.5000  62.2000 
1 1 1    5    2   20 o 4071.7000  92.7000 
1 1 1    5    2   21 o  802.0000  18.6000 
1 1 1    5    2   22 o 1639.9000  37.6000 
1 1 1    5    2   23 o  401.8000   9.9000 
1 1 1    5    2   24 o  960.0000  22.3000 
1 1 1    5    2   25 o  213.9000   5.3000 
1 1 1    5    2   26 o  307.7000  10.0000 
1 1 1    5    2   27 o 3558.0000  83.5000 
1 1 1    5    2   28 o  563.2000  13.2000 
1 1 1    5    2   29 o  208.1000   5.3000 
1 1 1    5    2   30 o  619.1000  14.6000 
1 1 1    5    2   31 o  674.1000  14.2000 
1 1 1    5    2   32 o  169.4000   4.5000 
1 1 1    5    2   33 o  526.8000   9.0000 
1 1 1    5    2   34 o  331.1000   6.3000 
1 1 1    5    2   35 o  304.0000   5.8000 
1 1 1    5    2   36 o   24.2000   2.3000 
1 1 1    5    2   37 o   86.7000   2.8000 
1 1 1    5    2   38 o   18.2000   2.2000 
1 1 1    5    2   39 o    5.7000   2.2000 
1 1 1    5    2   40 o  191.5000   4.2000 
1 1 1    5    2   41 o   85.2000   3.1000 
1 1 1    5    2   42 o   17.6000   2.8000 
1 1 1    5    2   43 o   24.6000   2.9000 
1 1 1    5    2   44 f   22.0000   2.6000 
1 1 1    5    2   45 o   35.4000   3.0000 
1 1 1    5    2   46 o   39.3000   3.5000 
1 1 1    5    2   47 o   32.2000   3.5000 
1 1 1    5    2   48 o   51.8000   3.9000 
1 1 1    5    2   49 o   33.5000   4.1000 
1 1 1    5    2   50 o   29.6000   3.7000 
1 1 1    5    2   51 o    9.1000   4.1000 
1 1 1    5    3    0 o   93.7000   3.3000 
1 1 1    5    3    1 o 2601.8999  63.4000 
1 1 1    5    3    2 o 4904.5000 123.6000 
1 1 1    5    3    3 o 2954.2000  72.1000 
1 1 1    5    3    4 o 1971.3000  48.1000 
1 1 1    5    3    5 o  349.5000   8.7000 
1 1 1    5    3    6 o 1162.9000  28.6000 
1 1 1    5    3    7 o 4702.2002 118.5000 
1 1 1    5    3    8 o 1767.0000  40.3000 
1 1 1    5    3   10 o 4222.6001  96.0000 
1 1 1    5    3   11 o 2833.2000  64.5000 
1 1 1    5    3   12 o 1818.4000  41.5000 
1 1 1    5    3   13 o  577.6000  13.4000 
1 1 1    5    3   14 o 1836.3000  42.0000 
1 1 1    5    3   15 o 2957.3999  69.7000 
1 1 1    5    3   16 o  232.7000   5.7000 
1 1 1    5    3   17 o  542.6000  12.6000 
1 1 1    5    3   18 o  205.3000   5.0000 
1 1 1    5    3   19 o  646.5000  15.1000 
1 1 1    5    3   20 o  474.5000  11.2000 
1 1 1    5    3   21 o  898.7000  20.8000 
1 1 1    5    3   22 o 2643.8999  60.4000 
1 1 1    5    3   23 o  754.9000  17.6000 
1 1 1    5    3   24 o  681.8000  15.9000 
1 1 1    5    3   25 o 1916.0000  43.9000 
1 1 1    5    3   26 o 2097.7000  49.6000 
1 1 1    5    3   27 o 1361.3000  31.4000 
1 1 1    5    3   28 f  257.0000   6.6000 
1 1 1    5    3   29 o  182.1000   4.8000 
1 1 1    5    3   30 o  947.4000  22.1000 
1 1 1    5    3   31 o    6.0000   2.0000 
1 1 1    5    3   32 o 1621.1000  34.6000 
1 1 1    5    3   33 o  133.6000   3.4000 
1 1 1    5    3   34 o   72.0000   2.7000 
1 1 1    5    3   35 o  663.8000  11.2000 
1 1 1    5    3   36 o  113.4000   3.3000 
1 1 1    5    3   37 o   46.0000   2.6000 
1 1 1    5    3   38 o  209.8000   4.2000 
1 1 1    5    3   39 o   43.6000   2.7000 
1 1 1    5    3   40 o   89.5000   3.0000 
1 1 1    5    3   41 o  113.8000   3.3000 
1 1 1    5    3   42 o  249.6000   4.7000 
1 1 1    5    3   43 o   12.3000   2.6000 
1 1 1    5    3   44 o   11.2000   2.7000 
1 1 1    5    3   45 o   -4.3000   1.8000 
1 1 1    5    3   46 o   52.8000   3.3000 
1 1 1    5    3   47 o  220.5000   4.6000 
1 1 1    5    3   48 o   11.8000   3.5000 
1 1 1    5    3   49 o   13.6000   3.9000 
1 1 1    5    3   50 o   46.4000   3.8000 
1 1 1    5    3   51 o   13.7000   4.0000 
1 1 1    5    4    0 o  131.9000   6.2000 
1 1 1    5    4    1 o 1072.3000  28.4000 
1 1 1    5    4    2 o  375.9000   9.7000 
1 1 1    5    4    3 o 1455.6000  34.5000 
1 1 1    5    4    4 o 4653.7002 109.3000 
1 1 1    5    4    5 o 1132.9000  26.9000 
1 1 1    5    4    6 o 3409.6001  86.1000 
1 1 1    5    4    7 o  427.4000   9.9000 
1 1 1    5    4    8 o 6072.8999 159.2000 
1 1 1    5    4    9 o  898.2000  21.4000 
1 1 1    5    4   10 o 3872.8999  88.2000 
1 1 1    5    4   11 o  598.3000  13.8000 
1 1 1    5    4   12 o 1153.0000  26.5000 
1 1 1    5    4   13 o  329.5000   7.7000 
1 1 1    5    4   14 o 1748.6000  40.0000 
1 1 1    5    4   15 o 2013.4000  46.0000 
1 1 1    5    4   16 o 1496.0000  35.5000 
1 1 1    5    4   17 o  817.8000  18.9000 
1 1 1    5    4   18 f  133.5000   3.5000 
1 1 1    5    4   19 o  717.2000  16.6000 
1 1 1    5    4   20 o 1675.4000  38.4000 
1 1 1    5    4   21 o 3230.7000  73.5000 
1 1 1    5    4   22 o  444.1000  10.9000 
1 1 1    5    4   23 o  824.7000  19.7000 
1 1 1    5    4   24 o  644.4000  15.1000 
1 1 1    5    4   25 o   83.8000   2.5000 
1 1 1    5    4   26 o  577.4000  13.5000 
1 1 1    5    4   27 o 2483.6001  57.0000 
1 1 1    5    4   28 o  421.1000  10.5000 
1 1 1    5    4   29 f  320.1000   7.8000 
1 1 1    5    4   30 o   19.1000   1.9000 
1 1 1    5    4   31 o 1784.1000  36.8000 
1 1 1    5    4   32 o  386.7000   8.5000 
1 1 1    5    4   33 o  139.2000   3.5000 
1 1 1    5    4   34 o  227.5000   4.7000 
1 1 1    5    4   35 o  187.8000   4.1000 
1 1 1    5    4   36 o  314.9000   6.1000 
1 1 1    5    4   37 o   94.1000   2.8000 
1 1 1    5    4   38 o   95.8000   2.9000 
1 1 1    5    4   39 o  228.9000   4.5000 
1 1 1    5    4   40 o   98.1000   3.0000 
1 1 1    5    4   41 o  146.6000   3.4000 
1 1 1    5    4   42 o    2.8000   2.5000 
1 1 1    5    4   43 o   29.2000   2.9000 
1 1 1    5    4   44 o   46.9000   3.0000 
1 1 1    5    4   45 o   31.1000   3.1000 
1 1 1    5    4   46 o    6.5000   3.1000 
1 1 1    5    4   47 o   62.0000   3.7000 
1 1 1    5    4   48 o   32.1000   3.7000 
1 1 1    5    4   49 o   25.7000   3.8000 
1 1 1    5    4   50 o    5.3000   3.6000 
1 1 1    5    4   51 o   30.1000   3.6000 
1 1 1    5    5    1 o  593.6000  19.6000 
1 1 1    5    5    2 o 1181.5000  38.5000 
1 1 1    5    5    3 o   45.2000   1.9000 
1 1 1    5    5    4 o   18.4000   0.9000 
1 1 1    5    5    5 o   51.4000   2.4000 
1 1 1    5    5    6 o 1014.6000  35.3000 
1 1 1    5    5    7 o 3991.1001 148.3000 
1 1 1    5    5    9 o 8711.5000 322.5000 
1 1 1    5    5   10 o  102.0000   4.5000 
1 1 1    5    5   11 o   84.1000   3.8000 
1 1 1    5    5   12 o   41.2000   1.6000 
1 1 1    5    5   13 o  888.8000  28.9000 
1 1 1    5    5   14 o    4.2000   0.7000 
1 1 1    5    5   15 o 1104.0000  35.9000 
1 1 1    5    5   16 o   25.1000   1.2000 
1 1 1    5    5   17 o 2560.6001  82.5000 
1 1 1    5    5   18 o 2281.5000  73.7000 
1 1 1    5    5   19 o   21.8000   1.5000 
1 1 1    5    5   20 o  367.8000  15.5000 
1 1 1    5    5   21 o  186.1000   6.5000 
1 1 1    5    5   22 o    3.5000   1.4000 
1 1 1    5    5   23 o 2550.3999  82.2000 
1 1 1    5    5   24 o 2254.5000  73.0000 
1 1 1    5    5   25 o   58.4000   2.9000 
1 1 1    5    5   26 o  787.8000  25.9000 
1 1 1    5    5   27 o  187.2000   7.6000 
1 1 1    5    5   28 o  273.5000  10.3000 
1 1 1    5    5   29 o   64.5000   3.7000 
1 1 1    5    5   30 o  439.0000  13.4000 
1 1 1    5    5   31 o  140.5000   5.8000 
1 1 1    5    5   32 o 1879.8000  54.6000 
1 1 1    5    5   33 o 1008.3000  23.1000 
1 1 1    5    5   34 o  192.5000   6.1000 
1 1 1    5    5   35 o   48.0000   3.5000 
1 1 1    5    5   36 o  222.7000   6.5000 
1 1 1    5    5   37 f  231.6000   6.2000 
1 1 1    5    5   38 o  337.4000   7.8000 
1 1 1    5    5   39 o  105.4000   4.1000 
1 1 1    5    5   40 o   19.1000   3.3000 
1 1 1    5    5   41 o    2.1000   3.0000 
1 1 1    5    5   42 o    4.6000   3.4000 
1 1 1    5    5   43 o  596.6000  11.3000 
1 1 1    5    5   44 o   73.6000   5.1000 
1 1 1    5    5   45 o   97.9000   5.2000 
1 1 1    5    5   46 o  169.7000   5.5000 
1 1 1    5    5   47 o    5.8000   5.1000 
1 1 1    5    5   48 o  107.7000   5.9000 
1 1 1    5    5   49 o   36.2000   5.2000 
1 1 1    5    5   50 o    4.1000   4.7000 
1 1 1    5    5   51 o   30.6000   5.6000 
1 1 1    6    0    0 o 4504.2998 236.3000 
1 1 1    6    0    1 f 4334.1001 148.7000 
1 1 1    6    0    2 o 2259.3000  73.0000 
1 1 1    6    0    3 o 3646.8000 117.3000 
1 1 1    6    0    4 o 1261.7000  43.7000 
1 1 1    6    0    5 o 2408.0000  77.5000 
1 1 1    6    0    6 o 3316.5000 106.5000 
1 1 1    6    0    7 o  679.1000  22.2000 
1 1 1    6    0    8 f  959.0000  35.9000 
1 1 1    6    0    9 o  425.7000  14.0000 
1 1 1    6    0   10 o  446.5000  14.7000 
1 1 1    6    0   11 f 1264.6000  40.9000 
1 1 1    6    0   12 o  509.9000  16.7000 
1 1 1    6    0   13 o  172.6000   5.9000 
1 1 1    6    0   14 o  178.5000   6.0000 
1 1 1    6    0   15 f  417.6000  13.7000 
1 1 1    6    0   16 o 1317.9000  42.9000 
1 1 1    6    0   17 o 1185.0000  38.6000 
1 1 1    6    0   18 o  188.0000   7.0000 
1 1 1    6    0   19 o 3479.6001 112.2000 
1 1 1    6    0   20 o  579.9000  19.2000 
1 1 1    6    0   21 o   25.0000   1.8000 
1 1 1    6    0   22 o  354.6000  12.0000 
1 1 1    6    0   23 o   11.5000   1.5000 
1 1 1    6    0   24 o 1813.9000  58.7000 
1 1 1    6    0   25 o 2800.3999  90.3000 
1 1 1    6    0   26 o   22.8000   2.2000 
1 1 1    6    0   27 o 1159.6000  37.7000 
1 1 1    6    0   28 o 1436.8000  46.8000 
1 1 1    6    0   29 o   96.8000   4.3000 
1 1 1    6    0   30 o  214.2000   7.8000 
1 1 1    6    0   31 o   88.3000   4.5000 
1 1 1    6    0   32 o   42.5000   3.2000 
1 1 1    6    0   33 o   20.5000   3.1000 
1 1 1    6    0   34 o 1241.7000  28.0000 
1 1 1    6    0   35 f  115.4000   4.3000 
1 1 1    6    0   36 o   83.9000   4.2000 
1 1 1    6    0   37 o   34.4000   3.3000 
1 1 1    6    0   38 o    6.4000   3.2000 
1 1 1    6    0   39 o  278.9000   7.7000 
1 1 1    6    0   40 o   93.1000   4.4000 
1 1 1    6    0   41 o    7.0000   3.4000 
1 1 1    6    0   42 f    1.7000   3.5000 
1 1 1    6    0   43 o    4.2000   4.0000 
1 1 1    6    0   44 o  156.7000   5.5000 
1 1 1    6    0   45 o  151.0000   5.7000 
1 1 1    6    0   46 o   53.7000   4.9000 
1 1 1    6    0   47 o   25.3000   5.0000 
1 1 1    6    0   48 o  227.4000   7.1000 
1 1 1    6    0   49 o   15.6000   5.3000 
1 1 1    6    0   50 o   71.0000   5.9000 
1 1 1    6    0   51 o    7.9000   6.2000 
1 1 1    6    1    0 f 1362.0000  44.2000 
1 1 1    6    1    1 o 3426.3000  77.9000 
1 1 1    6    1    2 o 1302.7000  30.9000 
1 1 1    6    1    3 o 3245.7000  76.4000 
1 1 1    6    1    4 o 6055.5000 158.8000 
1 1 1    6    1    5 o 4230.7998 102.7000 
1 1 1    6    1    6 o 5204.1001 136.2000 
1 1 1    6    1    7 o 9314.0996 843.0000 
1 1 1    6    1    8 o 2112.3000  48.1000 
1 1 1    6    1    9 o 5793.7998 151.9000 
1 1 1    6    1   10 o  966.6000  22.2000 
1 1 1    6    1   11 o 5698.8999 133.5000 
1 1 1    6    1   12 o 1086.9000  24.9000 
1 1 1    6    1   13 f 3191.8000  72.7000 
1 1 1    6    1   14 o  128.2000   3.1000 
1 1 1    6    1   15 o  645.1000  14.9000 
1 1 1    6    1   16 o  177.5000   4.3000 
1 1 1    6    1   17 o  115.4000   2.9000 
1 1 1    6    1   18 f 2534.7000  57.9000 
1 1 1    6    1   19 o  477.2000  11.2000 
1 1 1    6    1   20 o  792.1000  18.3000 
1 1 1    6    1   21 o 4527.2002 106.4000 
1 1 1    6    1   22 o 2798.3999  63.8000 
1 1 1    6    1   23 f  330.9000   7.9000 
1 1 1    6    1   24 o  117.8000   3.1000 
1 1 1    6    1   25 o 3428.8000  80.8000 
1 1 1    6    1   26 o  111.5000   3.1000 
1 1 1    6    1   27 o 1229.4000  29.3000 
1 1 1    6    1   28 o 1112.0000  26.5000 
1 1 1    6    1   29 o  115.3000   3.4000 
1 1 1    6    1   30 o  522.9000  11.2000 
1 1 1    6    1   31 o  565.8000  12.2000 
1 1 1    6    1   32 o  264.5000   6.2000 
1 1 1    6    1   33 o  231.6000   4.8000 
1 1 1    6    1   34 o   16.4000   2.0000 
1 1 1    6    1   35 f  231.7000   4.9000 
1 1 1    6    1   36 o 1028.1000  16.7000 
1 1 1    6    1   37 f  128.2000   3.2000 
1 1 1    6    1   38 o   19.2000   2.4000 
1 1 1    6    1   39 o   13.7000   2.3000 
1 1 1    6    1   40 o   65.2000   2.9000 
1 1 1    6    1   41 o  191.5000   4.3000 
1 1 1    6    1   42 o   29.6000   2.9000 
1 1 1    6    1   43 o   12.6000   2.8000 
1 1 1    6    1   44 o   94.0000   3.2000 
1 1 1    6    1   45 o   31.6000   3.3000 
1 1 1    6    1   46 o   51.0000   3.3000 
1 1 1    6    1   47 f   91.9000   4.0000 
1 1 1    6    1   48 o   28.4000   3.5000 
1 1 1    6    1   49 o   34.6000   3.7000 
1 1 1    6    1   50 o   69.5000   4.0000 
1 1 1    6    1   51 o   22.8000   4.2000 
1 1 1    6    2    0 o  107.1000   4.5000 
1 1 1    6    2    1 o 1070.2000  24.6000 
1 1 1    6    2    2 o 3442.8000  80.9000 
1 1 1    6    2    3 o 6154.8999 161.4000 
1 1 1    6    2    4 o 1595.9000  39.0000 
1 1 1    6    2    5 o 4568.7002 111.0000 
1 1 1    6    2    6 o  403.2000   9.7000 
1 1 1    6    2    7 o 1786.6000  42.1000 
1 1 1    6    2    8 o 4022.1001  91.4000 
1 1 1    6    2    9 o 1821.5000  42.9000 
1 1 1    6    2   10 o 3722.8000  84.7000 
1 1 1    6    2   11 o  113.8000   2.8000 
1 1 1    6    2   12 o   97.0000   2.6000 
1 1 1    6    2   13 o   62.4000   1.6000 
1 1 1    6    2   14 o   56.5000   1.5000 
1 1 1    6    2   15 o 1476.7000  33.8000 
1 1 1    6    2   16 o 1162.9000  26.7000 
1 1 1    6    2   17 o 2608.1001  59.5000 
1 1 1    6    2   18 o 3392.3000  77.3000 
1 1 1    6    2   19 o  474.3000  11.1000 
1 1 1    6    2   20 o 2506.8000  57.3000 
1 1 1    6    2   21 o  386.8000   9.1000 
1 1 1    6    2   22 o 1255.3000  29.9000 
1 1 1    6    2   23 o 4855.0000 110.2000 
1 1 1    6    2   24 f  210.8000   5.4000 
1 1 1    6    2   25 o 1132.7000  26.1000 
1 1 1    6    2   26 o 2341.8999  53.6000 
1 1 1    6    2   27 o 2699.3000  61.7000 
1 1 1    6    2   28 o 1283.8000  29.6000 
1 1 1    6    2   29 o 1239.3000  29.6000 
1 1 1    6    2   30 o 1286.6000  26.7000 
1 1 1    6    2   31 o  345.3000   7.7000 
1 1 1    6    2   32 o  328.9000   7.5000 
1 1 1    6    2   33 o  192.4000   4.1000 
1 1 1    6    2   34 o  192.6000   4.3000 
1 1 1    6    2   35 o  353.9000   6.5000 
1 1 1    6    2   36 o   30.4000   2.4000 
1 1 1    6    2   37 o  148.3000   3.5000 
1 1 1    6    2   38 o  218.4000   4.5000 
1 1 1    6    2   39 o   12.4000   2.3000 
1 1 1    6    2   40 o  108.1000   3.2000 
1 1 1    6    2   41 o   55.9000   2.9000 
1 1 1    6    2   42 o   71.4000   2.9000 
1 1 1    6    2   43 f   59.6000   2.8000 
1 1 1    6    2   44 o   27.6000   2.9000 
1 1 1    6    2   45 o  166.2000   4.2000 
1 1 1    6    2   46 o   17.7000   3.3000 
1 1 1    6    2   47 o   60.5000   3.6000 
1 1 1    6    2   48 o    4.3000   3.5000 
1 1 1    6    2   49 f    5.7000   3.3000 
1 1 1    6    2   50 o   34.7000   3.7000 
1 1 1    6    2   51 o   28.2000   4.2000 
1 1 1    6    3    0 o  761.8000  31.5000 
1 1 1    6    3    1 o 1628.7000  37.4000 
1 1 1    6    3    2 o  284.0000   7.8000 
1 1 1    6    3    3 o 1373.5000  32.5000 
1 1 1    6    3    4 o 1196.5000  28.4000 
1 1 1    6    3    5 o  713.5000  17.6000 
1 1 1    6    3    6 o  341.6000   8.3000 
1 1 1    6    3    7 o 7093.5000 214.2000 
1 1 1    6    3    8 o 6883.0000 188.1000 
1 1 1    6    3    9 o 3303.1001  77.6000 
1 1 1    6    3   10 f  460.2000  10.7000 
1 1 1    6    3   11 o 4162.0000  94.5000 
1 1 1    6    3   12 o  655.5000  15.7000 
1 1 1    6    3   13 o  134.3000   3.5000 
1 1 1    6    3   14 o 3095.2000  72.7000 
1 1 1    6    3   15 o 1235.5000  28.4000 
1 1 1    6    3   16 o  828.0000  19.1000 
1 1 1    6    3   17 o  366.5000   8.6000 
1 1 1    6    3   18 o  163.6000   4.1000 
1 1 1    6    3   19 o 2529.3999  57.7000 
1 1 1    6    3   20 o 2035.0000  46.6000 
1 1 1    6    3   21 o 3230.3999  73.6000 
1 1 1    6    3   22 o 1154.1000  27.4000 
1 1 1    6    3   23 f  978.6000  22.7000 
1 1 1    6    3   24 o   56.5000   2.0000 
1 1 1    6    3   25 o  582.3000  13.7000 
1 1 1    6    3   26 o  230.2000   5.7000 
1 1 1    6    3   27 o 1110.2000  26.5000 
1 1 1    6    3   28 o 1200.6000  27.7000 
1 1 1    6    3   29 o   19.6000   1.9000 
1 1 1    6    3   30 o   38.6000   2.0000 
1 1 1    6    3   31 o 1310.6000  28.0000 
1 1 1    6    3   32 o  606.5000  13.0000 
1 1 1    6    3   33 o  516.5000   8.9000 
1 1 1    6    3   34 f  146.5000   3.5000 
1 1 1    6    3   35 o  223.5000   4.8000 
1 1 1    6    3   36 o  292.9000   5.6000 
1 1 1    6    3   37 o  146.8000   3.3000 
1 1 1    6    3   38 o  169.5000   3.7000 
1 1 1    6    3   39 o  260.4000   4.8000 
1 1 1    6    3   40 o   50.5000   2.9000 
1 1 1    6    3   41 o   54.4000   2.7000 
1 1 1    6    3   42 o   20.7000   2.6000 
1 1 1    6    3   43 o  108.0000   3.2000 
1 1 1    6    3   44 o    4.5000   2.9000 
1 1 1    6    3   45 o    4.3000   3.1000 
1 1 1    6    3   46 o    9.1000   3.4000 
1 1 1    6    3   47 o   11.6000   3.2000 
1 1 1    6    3   48 o   17.2000   3.8000 
1 1 1    6    3   49 o   13.0000   3.4000 
1 1 1    6    3   50 o   23.6000   3.7000 
1 1 1    6    3   51 o   43.2000   4.0000 
1 1 1    6    4    0 o 1914.7000  62.0000 
1 1 1    6    4    1 o  319.5000   7.5000 
1 1 1    6    4    2 o 1771.4000  49.0000 
1 1 1    6    4    3 o 1938.0000  45.7000 
1 1 1    6    4    4 o 2065.3999  50.5000 
1 1 1    6    4    5 o 3159.1001  76.9000 
1 1 1    6    4    6 o 2313.7000  56.5000 
1 1 1    6    4    7 o 1379.0000  33.8000 
1 1 1    6    4    8 o 1256.5000  29.7000 
1 1 1    6    4    9 o 2057.2000  47.0000 
1 1 1    6    4   10 o  290.1000   7.0000 
1 1 1    6    4   11 o 1532.5000  35.1000 
1 1 1    6    4   12 o 4429.3999 100.6000 
1 1 1    6    4   13 o 2583.1001  58.9000 
1 1 1    6    4   14 o  656.5000  15.2000 
1 1 1    6    4   15 o 2244.8000  51.3000 
1 1 1    6    4   16 o  583.3000  13.6000 
1 1 1    6    4   17 o  800.0000  18.5000 
1 1 1    6    4   18 o  270.1000   6.9000 
1 1 1    6    4   19 o 1534.1000  36.4000 
1 1 1    6    4   20 o 1225.3000  29.1000 
1 1 1    6    4   21 o   27.9000   1.2000 
1 1 1    6    4   22 o  439.7000  10.3000 
1 1 1    6    4   23 o 1517.2000  34.8000 
1 1 1    6    4   24 o 4243.8999  96.6000 
1 1 1    6    4   25 o 2655.5000  60.7000 
1 1 1    6    4   26 o  428.7000  10.2000 
1 1 1    6    4   27 o  681.3000  16.0000 
1 1 1    6    4   28 o  858.1000  20.0000 
1 1 1    6    4   29 o 1247.8000  28.8000 
1 1 1    6    4   30 o  292.1000   6.7000 
1 1 1    6    4   31 o 2304.1001  47.4000 
1 1 1    6    4   32 o  216.8000   5.5000 
1 1 1    6    4   33 o  790.0000  13.5000 
1 1 1    6    4   34 o  477.5000   8.5000 
1 1 1    6    4   35 o  101.6000   3.1000 
1 1 1    6    4   36 o    6.3000   2.0000 
1 1 1    6    4   37 o   60.3000   2.6000 
1 1 1    6    4   38 o   14.7000   2.2000 
1 1 1    6    4   39 o   12.0000   2.3000 
1 1 1    6    4   40 o   55.7000   2.5000 
1 1 1    6    4   41 o   27.7000   2.5000 
1 1 1    6    4   42 o   31.1000   2.4000 
1 1 1    6    4   43 o   33.5000   3.0000 
1 1 1    6    4   44 o   37.5000   3.2000 
1 1 1    6    4   45 o    5.1000   3.1000 
1 1 1    6    4   46 o   57.9000   3.5000 
1 1 1    6    4   47 o  155.9000   4.3000 
1 1 1    6    4   48 o   38.9000   3.9000 
1 1 1    6    4   49 o    4.8000   3.5000 
1 1 1    6    4   50 o   43.0000   4.0000 
1 1 1    6    4   51 o   16.9000   3.8000 
1 1 1    6    5    0 o   29.1000   1.5000 
1 1 1    6    5    1 o 1997.0000  45.6000 
1 1 1    6    5    2 o 2565.7000  62.6000 
1 1 1    6    5    3 o  897.5000  21.3000 
1 1 1    6    5    4 o 1438.3000  34.1000 
1 1 1    6    5    5 o  100.4000   3.0000 
1 1 1    6    5    6 o 6282.7998 158.2000 
1 1 1    6    5    7 o 1527.6000  36.1000 
1 1 1    6    5    8 o 6154.7002 155.1000 
1 1 1    6    5    9 o  101.3000   2.5000 
1 1 1    6    5   10 o  635.6000  14.6000 
1 1 1    6    5   11 o  368.8000   8.9000 
1 1 1    6    5   12 o  900.6000  20.7000 
1 1 1    6    5   13 o 3833.7000  87.3000 
1 1 1    6    5   14 f   44.3000   1.3000 
1 1 1    6    5   15 o   18.5000   0.8000 
1 1 1    6    5   16 o  366.4000   8.6000 
1 1 1    6    5   17 o  214.6000   5.2000 
1 1 1    6    5   18 o 1261.4000  29.9000 
1 1 1    6    5   19 o  497.1000  11.6000 
1 1 1    6    5   20 o 1446.3000  33.1000 
1 1 1    6    5   21 o 3054.3999  69.8000 
1 1 1    6    5   22 o  220.4000   5.5000 
1 1 1    6    5   23 o 2673.3000  61.0000 
1 1 1    6    5   24 o 3843.5000  90.4000 
1 1 1    6    5   25 o 1227.2000  29.2000 
1 1 1    6    5   26 o 3685.3999  84.1000 
1 1 1    6    5   27 o  574.8000  13.5000 
1 1 1    6    5   28 o 1264.7000  31.2000 
1 1 1    6    5   29 o  370.7000   9.1000 
1 1 1    6    5   30 o  188.0000   4.7000 
1 1 1    6    5   31 o  122.4000   3.7000 
1 1 1    6    5   32 o  302.4000   7.2000 
1 1 1    6    5   33 o   63.5000   2.8000 
1 1 1    6    5   34 o  615.8000  10.6000 
1 1 1    6    5   35 o  400.5000   7.2000 
1 1 1    6    5   36 f  103.9000   3.2000 
1 1 1    6    5   37 o   52.0000   2.5000 
1 1 1    6    5   38 o  160.5000   3.6000 
1 1 1    6    5   39 o   58.8000   2.7000 
1 1 1    6    5   40 o   70.2000   2.9000 
1 1 1    6    5   41 o   41.2000   2.6000 
1 1 1    6    5   42 o    5.5000   2.4000 
1 1 1    6    5   43 o   88.2000   3.2000 
1 1 1    6    5   44 o   77.2000   3.2000 
1 1 1    6    5   45 o   34.4000   3.2000 
1 1 1    6    5   46 o    9.2000   3.4000 
1 1 1    6    5   47 o  257.1000   5.2000 
1 1 1    6    5   48 o   35.7000   3.5000 
1 1 1    6    5   49 o   78.1000   3.9000 
1 1 1    6    5   50 o   53.3000   3.9000 
1 1 1    6    5   51 o   16.0000   3.6000 
1 1 1    6    6    0 o  674.9000  31.7000 
1 1 1    6    6    1 o 9362.9004 379.7000 
1 1 1    6    6    2 o  956.0000  35.8000 
1 1 1    6    6    3 o  683.8000  22.4000 
1 1 1    6    6    4 o 12028.9004 544.8000 
1 1 1    6    6    5 o 2123.1001  73.3000 
1 1 1    6    6    6 o  732.4000  25.6000 
1 1 1    6    6    7 o 1642.8000  53.2000 
1 1 1    6    6    8 o 6738.2002 231.1000 
1 1 1    6    6    9 o 3596.6001 115.6000 
1 1 1    6    6   10 o 1838.5000  59.3000 
1 1 1    6    6   11 o  299.0000   9.9000 
1 1 1    6    6   12 o   73.7000   2.7000 
1 1 1    6    6   13 o 3060.3000  98.9000 
1 1 1    6    6   14 o 5707.3999 183.4000 
1 1 1    6    6   15 f  127.7000   4.8000 
1 1 1    6    6   16 o  149.6000   5.2000 
1 1 1    6    6   17 o 1091.2000  35.5000 
1 1 1    6    6   18 o  448.1000  15.0000 
1 1 1    6    6   19 o  219.9000   8.0000 
1 1 1    6    6   20 o 3520.3999 113.4000 
1 1 1    6    6   21 o 4078.6001 131.5000 
1 1 1    6    6   22 o  426.7000  14.3000 
1 1 1    6    6   23 o    9.8000   1.6000 
1 1 1    6    6   24 o  644.1000  21.5000 
1 1 1    6    6   25 o 2297.3000  74.1000 
1 1 1    6    6   26 o 7408.3999 237.4000 
1 1 1    6    6   27 o  245.9000   8.9000 
1 1 1    6    6   28 o   11.6000   2.3000 
1 1 1    6    6   29 o  957.1000  33.7000 
1 1 1    6    6   30 o   67.5000   3.9000 
1 1 1    6    6   31 o 2707.8000  78.7000 
1 1 1    6    6   32 o   52.5000   3.6000 
1 1 1    6    6   33 o 1478.5000  33.5000 
1 1 1    6    6   34 o   87.7000   4.4000 
1 1 1    6    6   35 o  145.2000   4.9000 
1 1 1    6    6   36 o  511.6000  10.9000 
1 1 1    6    6   37 o   56.8000   3.8000 
1 1 1    6    6   38 o   19.0000   3.6000 
1 1 1    6    6   39 f   91.9000   4.3000 
1 1 1    6    6   40 o   23.4000   3.5000 
1 1 1    6    6   41 o  473.1000   9.4000 
1 1 1    6    6   42 o   15.5000   3.9000 
1 1 1    6    6   43 o    7.7000   4.1000 
1 1 1    6    6   44 o   12.6000   4.0000 
1 1 1    6    6   45 o    8.3000   4.1000 
1 1 1    6    6   46 o   56.7000   4.5000 
1 1 1    6    6   47 o    8.3000   5.6000 
1 1 1    6    6   48 o   -0.9000   4.0000 
1 1 1    6    6   49 o  284.8000   7.6000 
1 1 1    6    6   50 o   -2.0000   5.1000 
1 1 1    6    6   51 o   -3.2000   5.6000 
1 1 1    7    0    1 o 3478.3000 111.9000 
1 1 1    7    0    2 o  392.2000  12.9000 
1 1 1    7    0    3 o 3505.3000 120.6000 
1 1 1    7    0    4 o  467.3000  17.9000 
1 1 1    7    0    5 o 6827.2998 276.7000 
1 1 1    7    0    6 o 1949.5000  63.0000 
1 1 1    7    0    7 o   93.0000   3.2000 
1 1 1    7    0    8 o  543.2000  17.8000 
1 1 1    7    0    9 o 1669.4000  53.9000 
1 1 1    7    0   10 o 2830.8999  91.2000 
1 1 1    7    0   11 o  621.8000  20.3000 
1 1 1    7    0   12 o 2233.2000  72.1000 
1 1 1    7    0   13 f  238.6000   8.6000 
1 1 1    7    0   14 o  542.2000  17.8000 
1 1 1    7    0   15 o  170.1000   5.8000 
1 1 1    7    0   16 o  481.5000  15.9000 
1 1 1    7    0   17 o  460.0000  15.3000 
1 1 1    7    0   18 o  331.2000  11.8000 
1 1 1    7    0   19 o 1133.9000  37.0000 
1 1 1    7    0   20 o   34.2000   1.8000 
1 1 1    7    0   21 f 1401.7000  45.7000 
1 1 1    7    0   22 o  136.9000   5.9000 
1 1 1    7    0   23 o 3517.3999 113.4000 
1 1 1    7    0   24 o   25.5000   2.0000 
1 1 1    7    0   25 o 1817.3000  59.1000 
1 1 1    7    0   26 o  198.1000   7.1000 
1 1 1    7    0   27 o   15.2000   2.1000 
1 1 1    7    0   28 o  125.1000   5.5000 
1 1 1    7    0   29 o 1629.0000  57.0000 
1 1 1    7    0   30 o  212.9000   7.1000 
1 1 1    7    0   31 o  253.2000   8.4000 
1 1 1    7    0   32 o  388.8000  12.1000 
1 1 1    7    0   33 o  758.1000  19.2000 
1 1 1    7    0   34 o  145.8000   5.2000 
1 1 1    7    0   35 o  106.7000   4.3000 
1 1 1    7    0   36 o  448.1000  11.3000 
1 1 1    7    0   37 o  169.1000   5.1000 
1 1 1    7    0   38 o    2.3000   2.9000 
1 1 1    7    0   39 o   28.3000   3.6000 
1 1 1    7    0   40 o    7.5000   3.7000 
1 1 1    7    0   41 o   22.8000   3.8000 
1 1 1    7    0   42 o   28.1000   4.2000 
1 1 1    7    0   43 o    3.2000   3.6000 
1 1 1    7    0   44 o   17.4000   3.7000 
1 1 1    7    0   45 o   -1.6000   2.8000 
1 1 1    7    0   46 o  180.5000   6.0000 
1 1 1    7    0   47 o    6.9000   4.7000 
1 1 1    7    0   48 o   52.1000   5.4000 
1 1 1    7    0   49 o   10.1000   4.9000 
1 1 1    7    0   50 o   27.0000   5.4000 
1 1 1    7    0   51 o   -2.2000   5.0000 
1 1 1    7    1    0 o 2778.6001  89.6000 
1 1 1    7    1    1 o 1876.2000  42.9000 
1 1 1    7    1    2 o  803.8000  18.5000 
1 1 1    7    1    3 o  888.7000  21.2000 
1 1 1    7    1    4 o  118.3000   3.1000 
1 1 1    7    1    5 f 3908.3999  91.8000 
1 1 1    7    1    6 o 5723.0000 138.8000 
1 1 1    7    1    7 o 1759.9000  40.2000 
1 1 1    7    1    8 o  576.8000  13.3000 
1 1 1    7    1    9 o  557.7000  14.9000 
1 1 1    7    1   10 o 1919.5000  43.8000 
1 1 1    7    1   11 o 3537.0000  80.4000 
1 1 1    7    1   12 o 1917.4000  43.8000 
1 1 1    7    1   13 o 1025.7000  23.5000 
1 1 1    7    1   14 o   71.6000   1.9000 
1 1 1    7    1   15 o 3667.8999  83.4000 
1 1 1    7    1   16 o  198.6000   4.8000 
1 1 1    7    1   17 o   64.7000   1.8000 
1 1 1    7    1   18 o 1399.9000  32.1000 
1 1 1    7    1   19 o 1102.8000  25.3000 
1 1 1    7    1   20 o  663.0000  15.4000 
1 1 1    7    1   21 o  122.1000   3.2000 
1 1 1    7    1   22 o   77.0000   2.3000 
1 1 1    7    1   23 o 1787.1000  42.3000 
1 1 1    7    1   24 o 2772.7000  63.3000 
1 1 1    7    1   25 o 2563.7000  58.6000 
1 1 1    7    1   26 o   21.0000   1.5000 
1 1 1    7    1   27 o  439.7000  11.2000 
1 1 1    7    1   28 o  843.5000  20.2000 
1 1 1    7    1   29 o  417.1000  10.4000 
1 1 1    7    1   30 o  864.2000  18.7000 
1 1 1    7    1   31 o  423.3000  10.7000 
1 1 1    7    1   32 o  585.3000  12.6000 
1 1 1    7    1   33 o   22.8000   2.1000 
1 1 1    7    1   34 o  298.6000   5.6000 
1 1 1    7    1   35 o  108.6000   3.1000 
1 1 1    7    1   36 o   95.4000   3.1000 
1 1 1    7    1   37 o  146.9000   3.6000 
1 1 1    7    1   38 o   36.7000   2.4000 
1 1 1    7    1   39 o   88.1000   3.0000 
1 1 1    7    1   40 o  380.7000   6.3000 
1 1 1    7    1   41 o   21.3000   2.5000 
1 1 1    7    1   42 o   20.7000   2.6000 
1 1 1    7    1   43 o   44.6000   2.6000 
1 1 1    7    1   44 o   55.3000   3.0000 
1 1 1    7    1   45 o   65.4000   3.3000 
1 1 1    7    1   46 o    5.0000   3.3000 
1 1 1    7    1   47 f   45.8000   3.7000 
1 1 1    7    1   48 o   20.9000   3.6000 
1 1 1    7    1   49 o    9.9000   3.5000 
1 1 1    7    1   50 o   51.3000   3.9000 
1 1 1    7    1   51 o    6.7000   4.0000 
1 1 1    7    2    0 o   35.4000   1.8000 
1 1 1    7    2    1 o 1292.6000  29.7000 
1 1 1    7    2    2 o 1458.6000  34.5000 
1 1 1    7    2    3 o   29.0000   1.0000 
1 1 1    7    2    4 o  565.1000  14.1000 
1 1 1    7    2    5 o 2580.3999  60.7000 
1 1 1    7    2    6 o 3654.8000  85.8000 
1 1 1    7    2    7 o 9769.4004 361.5000 
1 1 1    7    2    8 o 5175.2998 121.3000 
1 1 1    7    2    9 f 1955.1000  44.5000 
1 1 1    7    2   10 o 3074.2000  69.9000 
1 1 1    7    2   11 o  159.2000   4.0000 
1 1 1    7    2   12 o 2282.3000  52.0000 
1 1 1    7    2   13 o  641.8000  14.9000 
1 1 1    7    2   14 o  353.4000   8.2000 
1 1 1    7    2   15 o  415.7000   9.7000 
1 1 1    7    2   16 o 1359.3000  31.2000 
1 1 1    7    2   17 o  289.8000   6.9000 
1 1 1    7    2   18 o 3423.1001  77.9000 
1 1 1    7    2   19 o   70.9000   2.0000 
1 1 1    7    2   20 o  694.0000  16.1000 
1 1 1    7    2   21 o  870.5000  20.1000 
1 1 1    7    2   22 f 2205.2000  50.4000 
1 1 1    7    2   23 o  589.3000  13.7000 
1 1 1    7    2   24 o 1063.0000  25.4000 
1 1 1    7    2   25 o  286.5000   7.2000 
1 1 1    7    2   26 o 2994.6001  73.1000 
1 1 1    7    2   27 o  157.3000   4.3000 
1 1 1    7    2   28 o  872.9000  20.3000 
1 1 1    7    2   29 o  611.9000  14.4000 
1 1 1    7    2   30 o  330.9000   7.5000 
1 1 1    7    2   31 o  118.1000   3.5000 
1 1 1    7    2   32 o  289.4000   7.2000 
1 1 1    7    2   33 o  169.7000   3.8000 
1 1 1    7    2   34 o   79.6000   2.8000 
1 1 1    7    2   35 o   29.5000   2.2000 
1 1 1    7    2   36 o    9.4000   2.2000 
1 1 1    7    2   37 o   39.1000   2.4000 
1 1 1    7    2   38 o    2.3000   2.2000 
1 1 1    7    2   39 o   51.0000   2.7000 
1 1 1    7    2   40 o   18.9000   2.4000 
1 1 1    7    2   41 o   36.0000   2.6000 
1 1 1    7    2   42 o  216.1000   4.0000 
1 1 1    7    2   43 o   60.3000   3.0000 
1 1 1    7    2   44 o   20.2000   2.9000 
1 1 1    7    2   45 o    8.5000   3.1000 
1 1 1    7    2   46 o   38.9000   3.3000 
1 1 1    7    2   47 o    3.8000   3.5000 
1 1 1    7    2   48 o   27.1000   3.5000 
1 1 1    7    2   49 o  130.9000   4.3000 
1 1 1    7    2   50 o    3.8000   3.6000 
1 1 1    7    2   51 o   28.6000   4.1000 
1 1 1    7    3    0 o 4791.3999 154.3000 
1 1 1    7    3    1 o   88.4000   2.4000 
1 1 1    7    3    2 o 1668.0000  39.5000 
1 1 1    7    3    3 o   17.7000   0.7000 
1 1 1    7    3    4 o 1379.2000  32.7000 
1 1 1    7    3    5 o  460.8000  11.2000 
1 1 1    7    3    6 o 14499.7002 586.9000 
1 1 1    7    3    7 o  199.6000   4.9000 
1 1 1    7    3    8 o 2496.0000  58.7000 
1 1 1    7    3    9 o 2484.2000  56.6000 
1 1 1    7    3   10 o  828.8000  19.1000 
1 1 1    7    3   11 o  829.8000  19.1000 
1 1 1    7    3   12 o 6010.8999 136.3000 
1 1 1    7    3   13 o  311.9000   7.3000 
1 1 1    7    3   14 o  104.3000   2.6000 
1 1 1    7    3   15 o  782.6000  18.1000 
1 1 1    7    3   16 o 1284.9000  29.5000 
1 1 1    7    3   17 o 1579.1000  36.2000 
1 1 1    7    3   18 o 2862.0000  67.4000 
1 1 1    7    3   19 o 1332.7000  31.6000 
1 1 1    7    3   20 o  589.8000  13.8000 
1 1 1    7    3   21 o  140.1000   3.7000 
1 1 1    7    3   22 o  754.2000  17.5000 
1 1 1    7    3   23 o  681.2000  16.0000 
1 1 1    7    3   24 o  405.1000   9.6000 
1 1 1    7    3   25 o 3083.5000  72.8000 
1 1 1    7    3   26 o  625.9000  14.7000 
1 1 1    7    3   27 o  236.8000   6.4000 
1 1 1    7    3   28 o   38.1000   2.1000 
1 1 1    7    3   29 o  598.1000  14.2000 
1 1 1    7    3   30 o 1364.9000  28.2000 
1 1 1    7    3   31 o   13.0000   2.1000 
1 1 1    7    3   32 o  137.8000   3.9000 
1 1 1    7    3   33 o  338.6000   6.5000 
1 1 1    7    3   34 o   28.3000   2.3000 
1 1 1    7    3   35 o   63.7000   2.5000 
1 1 1    7    3   36 o  543.1000   9.2000 
1 1 1    7    3   37 f  654.3000   9.7000 
1 1 1    7    3   38 o   69.2000   2.7000 
1 1 1    7    3   39 o    3.1000   2.1000 
1 1 1    7    3   40 o  109.4000   3.2000 
1 1 1    7    3   41 o  294.2000   4.7000 
1 1 1    7    3   42 o   10.6000   2.5000 
1 1 1    7    3   43 o   32.8000   2.8000 
1 1 1    7    3   44 o   57.6000   3.3000 
1 1 1    7    3   45 o   46.6000   3.2000 
1 1 1    7    3   46 f   24.2000   3.5000 
1 1 1    7    3   47 o  116.8000   4.0000 
1 1 1    7    3   48 o   60.6000   3.7000 
1 1 1    7    3   49 o   63.6000   4.0000 
1 1 1    7    3   50 o   90.8000   4.2000 
1 1 1    7    3   51 o   15.6000   3.6000 
1 1 1    7    4    0 o 1138.4000  42.8000 
1 1 1    7    4    1 o 2916.7000  68.7000 
1 1 1    7    4    2 o 1291.4000  33.0000 
1 1 1    7    4    3 o  739.1000  19.7000 
1 1 1    7    4    4 o 4810.7998 126.1000 
1 1 1    7    4    5 o 1012.1000  25.8000 
1 1 1    7    4    6 o 4158.1001 101.1000 
1 1 1    7    4    7 o 2502.0000  61.0000 
1 1 1    7    4    8 o 3963.6001  96.3000 
1 1 1    7    4    9 o 1520.8000  35.9000 
1 1 1    7    4   10 o  569.5000  13.2000 
1 1 1    7    4   11 o  657.0000  15.2000 
1 1 1    7    4   12 o 1176.7000  27.9000 
1 1 1    7    4   13 o  364.8000   8.8000 
1 1 1    7    4   14 o  533.0000  12.4000 
1 1 1    7    4   15 o  385.8000   9.0000 
1 1 1    7    4   16 o  782.1000  18.1000 
1 1 1    7    4   17 o 5007.1001 113.8000 
1 1 1    7    4   18 o   23.8000   1.0000 
1 1 1    7    4   19 o 1799.8000  41.2000 
1 1 1    7    4   20 o 1894.5000  43.4000 
1 1 1    7    4   21 o  966.4000  22.3000 
1 1 1    7    4   22 o 2265.3999  51.7000 
1 1 1    7    4   23 o 1887.8000  44.7000 
1 1 1    7    4   24 o 2858.7000  65.4000 
1 1 1    7    4   25 o 1352.5000  31.1000 
1 1 1    7    4   26 o   46.0000   1.9000 
1 1 1    7    4   27 o  209.3000   5.4000 
1 1 1    7    4   28 o  165.8000   4.7000 
1 1 1    7    4   29 o  510.8000  12.2000 
1 1 1    7    4   30 o  325.9000   7.6000 
1 1 1    7    4   31 o  297.6000   7.1000 
1 1 1    7    4   32 o 1483.6000  23.6000 
1 1 1    7    4   33 o  424.3000   7.5000 
1 1 1    7    4   34 o   48.4000   2.6000 
1 1 1    7    4   35 o  605.5000  10.3000 
1 1 1    7    4   36 o  842.3000  12.2000 
1 1 1    7    4   37 o  248.0000   4.7000 
1 1 1    7    4   38 o  789.3000  11.3000 
1 1 1    7    4   39 o    5.8000   2.3000 
1 1 1    7    4   40 o  169.4000   3.9000 
1 1 1    7    4   41 o  163.7000   3.4000 
1 1 1    7    4   42 o  196.2000   4.0000 
1 1 1    7    4   43 o  130.5000   3.4000 
1 1 1    7    4   44 o   94.9000   3.5000 
1 1 1    7    4   45 o   52.1000   3.2000 
1 1 1    7    4   46 o    1.0000   3.3000 
1 1 1    7    4   47 o   16.4000   3.3000 
1 1 1    7    4   48 o   26.3000   3.8000 
1 1 1    7    4   49 o  101.9000   4.1000 
1 1 1    7    4   50 o   16.2000   3.7000 
1 1 1    7    4   51 o   33.9000   3.8000 
1 1 1    7    5    0 o  252.8000  12.2000 
1 1 1    7    5    1 f 6512.2998 178.3000 
1 1 1    7    5    2 o  244.2000   6.7000 
1 1 1    7    5    3 o 14714.0000 505.1000 
1 1 1    7    5    4 o 2638.7000  76.3000 
1 1 1    7    5    5 o 17019.4004 888.7000 
1 1 1    7    5    6 o  614.5000  16.5000 
1 1 1    7    5    7 o 8832.2002 231.3000 
1 1 1    7    5    8 o 1254.8000  30.9000 
1 1 1    7    5    9 o  855.8000  20.3000 
1 1 1    7    5   10 o   42.9000   1.2000 
1 1 1    7    5   11 o 2090.3999  47.7000 
1 1 1    7    5   12 o 1179.0000  27.1000 
1 1 1    7    5   13 o  185.6000   4.4000 
1 1 1    7    5   14 o  438.4000  10.2000 
1 1 1    7    5   15 o  236.5000   5.6000 
1 1 1    7    5   16 o  998.6000  23.0000 
1 1 1    7    5   17 o  748.7000  17.3000 
1 1 1    7    5   18 o  186.8000   4.7000 
1 1 1    7    5   19 o  165.8000   4.3000 
1 1 1    7    5   20 o 2347.8000  53.6000 
1 1 1    7    5   21 o  143.9000   4.0000 
1 1 1    7    5   22 o 2645.6001  60.4000 
1 1 1    7    5   23 o 1112.5000  25.8000 
1 1 1    7    5   24 o  468.7000  11.2000 
1 1 1    7    5   25 o  988.2000  22.8000 
1 1 1    7    5   26 o  722.3000  17.0000 
1 1 1    7    5   27 o 1191.2000  27.5000 
1 1 1    7    5   28 o 1115.8000  25.9000 
1 1 1    7    5   29 o 1047.7000  25.1000 
1 1 1    7    5   30 o  145.2000   4.0000 
1 1 1    7    5   31 o  499.1000  10.9000 
1 1 1    7    5   32 o  158.6000   3.9000 
1 1 1    7    5   33 o  362.8000   6.8000 
1 1 1    7    5   34 o  182.0000   4.2000 
1 1 1    7    5   35 o    9.3000   2.2000 
1 1 1    7    5   36 o   44.9000   2.6000 
1 1 1    7    5   37 o  230.0000   4.4000 
1 1 1    7    5   38 o   37.6000   2.5000 
1 1 1    7    5   39 o  165.3000   3.8000 
1 1 1    7    5   40 o   19.4000   2.5000 
1 1 1    7    5   41 o   32.1000   2.6000 
1 1 1    7    5   42 o  128.4000   3.3000 
1 1 1    7    5   43 o   40.4000   3.1000 
1 1 1    7    5   44 o   63.4000   3.1000 
1 1 1    7    5   45 o   73.7000   3.1000 
1 1 1    7    5   46 o   82.4000   3.6000 
1 1 1    7    5   47 o  140.0000   4.2000 
1 1 1    7    5   48 o   -3.8000   3.8000 
1 1 1    7    5   49 o   11.5000   3.6000 
1 1 1    7    5   50 o   31.8000   3.9000 
1 1 1    7    5   51 f   17.4000   4.0000 
1 1 1    7    6    0 o 3536.0000 121.8000 
1 1 1    7    6    1 o 2404.7000  54.9000 
1 1 1    7    6    2 o  814.2000  20.2000 
1 1 1    7    6    3 o 3847.8999  97.3000 
1 1 1    7    6    4 o 8833.4004 266.9000 
1 1 1    7    6    5 o 11461.0000 328.6000 
1 1 1    7    6    6 o 2275.3000  53.6000 
1 1 1    7    6    7 o 2776.2000  65.4000 
1 1 1    7    6    8 o 2175.5000  51.2000 
1 1 1    7    6    9 f 3303.5000  75.1000 
1 1 1    7    6   10 o  257.0000   6.1000 
1 1 1    7    6   11 o 2913.5000  66.4000 
1 1 1    7    6   12 o  122.0000   3.0000 
1 1 1    7    6   13 o  163.6000   4.2000 
1 1 1    7    6   14 o 2743.3999  62.6000 
1 1 1    7    6   15 o  337.5000   8.0000 
1 1 1    7    6   16 o  472.7000  11.0000 
1 1 1    7    6   17 o 2168.3000  49.6000 
1 1 1    7    6   18 o  136.7000   3.5000 
1 1 1    7    6   19 o 3843.8000  90.4000 
1 1 1    7    6   20 o  886.7000  20.5000 
1 1 1    7    6   21 o 1287.1000  29.7000 
1 1 1    7    6   22 o 1515.3000  34.8000 
1 1 1    7    6   23 o 3029.8000  69.2000 
1 1 1    7    6   24 o  261.6000   6.6000 
1 1 1    7    6   25 o 3115.6001  71.1000 
1 1 1    7    6   26 o 1563.3000  37.1000 
1 1 1    7    6   27 o 2300.3999  52.6000 
1 1 1    7    6   28 o  227.7000   6.0000 
1 1 1    7    6   29 o  832.1000  20.3000 
1 1 1    7    6   30 o  295.8000   7.0000 
1 1 1    7    6   31 o  421.4000   9.4000 
1 1 1    7    6   32 o  479.8000   8.7000 
1 1 1    7    6   33 o  106.1000   3.3000 
1 1 1    7    6   34 o  118.2000   3.5000 
1 1 1    7    6   35 o  432.3000   8.1000 
1 1 1    7    6   36 o  117.8000   3.1000 
1 1 1    7    6   37 o   26.8000   2.3000 
1 1 1    7    6   38 o  106.4000   3.0000 
1 1 1    7    6   39 o  134.7000   3.6000 
1 1 1    7    6   40 o   76.2000   2.8000 
1 1 1    7    6   41 o  165.3000   3.6000 
1 1 1    7    6   42 o   14.8000   2.6000 
1 1 1    7    6   43 o  146.7000   3.6000 
1 1 1    7    6   44 o  101.5000   3.5000 
1 1 1    7    6   45 o   27.7000   3.2000 
1 1 1    7    6   46 o   11.6000   3.1000 
1 1 1    7    6   47 o    6.5000   3.2000 
1 1 1    7    6   48 o   28.4000   3.5000 
1 1 1    7    6   49 o   15.3000   3.7000 
1 1 1    7    6   50 o   68.3000   4.3000 
1 1 1    7    6   51 o    8.6000   3.5000 
1 1 1    7    7    0 o 16364.0000 1050.1000 
1 1 1    7    7    1 o 4001.7000 181.5000 
1 1 1    7    7    2 o 20355.1992 1065.3000 
1 1 1    7    7    3 o 2106.0000  78.6000 
1 1 1    7    7    4 o 2535.3999  94.7000 
1 1 1    7    7    5 o 3830.7000 123.6000 
1 1 1    7    7    6 o 2155.8999  69.9000 
1 1 1    7    7    7 o  623.3000  26.3000 
1 1 1    7    7    8 o  814.5000  26.6000 
1 1 1    7    7    9 o  698.9000  22.8000 
1 1 1    7    7   10 o  455.0000  15.0000 
1 1 1    7    7   11 o 1155.1000  37.6000 
1 1 1    7    7   12 o  140.9000   4.8000 
1 1 1    7    7   13 o  159.5000   5.9000 
1 1 1    7    7   14 o   27.5000   1.4000 
1 1 1    7    7   15 o   45.3000   1.9000 
1 1 1    7    7   16 o 1560.8000  50.5000 
1 1 1    7    7   17 o  579.2000  20.5000 
1 1 1    7    7   18 o 1107.5000  36.1000 
1 1 1    7    7   19 o 13202.2998 452.2000 
1 1 1    7    7   20 o 2425.7000  78.4000 
1 1 1    7    7   21 o  341.6000  11.8000 
1 1 1    7    7   22 o 11929.7998 382.7000 
1 1 1    7    7   23 o  101.9000   4.4000 
1 1 1    7    7   24 o   66.7000   3.0000 
1 1 1    7    7   25 f  348.9000  12.1000 
1 1 1    7    7   26 o   32.6000   2.8000 
1 1 1    7    7   27 o 1058.4000  34.8000 
1 1 1    7    7   28 o  204.6000   7.5000 
1 1 1    7    7   29 o    2.1000   2.5000 
1 1 1    7    7   30 o  191.8000   7.1000 
1 1 1    7    7   31 o   16.7000   2.8000 
1 1 1    7    7   32 o   64.6000   4.0000 
1 1 1    7    7   33 o   90.3000   4.2000 
1 1 1    7    7   34 f   19.0000   3.5000 
1 1 1    7    7   35 o   75.9000   4.0000 
1 1 1    7    7   36 o   28.1000   3.7000 
1 1 1    7    7   37 o    2.4000   3.3000 
1 1 1    7    7   38 o  433.9000   9.7000 
1 1 1    7    7   39 o   18.2000   2.9000 
1 1 1    7    7   40 o   37.8000   3.6000 
1 1 1    7    7   41 o    7.5000   3.4000 
1 1 1    7    7   42 o   34.2000   3.9000 
1 1 1    7    7   43 o   43.5000   4.3000 
1 1 1    7    7   44 o  160.3000   5.1000 
1 1 1    7    7   45 o  181.5000   6.0000 
1 1 1    7    7   46 o   16.1000   4.3000 
1 1 1    7    7   47 o   12.2000   4.6000 
1 1 1    7    7   48 o    7.3000   4.6000 
1 1 1    7    7   49 o   -0.1000   4.8000 
1 1 1    7    7   50 o    4.8000   5.8000 
1 1 1    7    7   51 o   11.3000   4.7000 
1 1 1    8    0    0 o 5455.7002 247.8000 
1 1 1    8    0    1 o 8668.9004 320.7000 
1 1 1    8    0    2 o 3955.7000 127.5000 
1 1 1    8    0    3 f  291.6000  14.1000 
1 1 1    8    0    4 o 15388.2002 803.3000 
1 1 1    8    0    5 o  897.5000  29.4000 
1 1 1    8    0    7 o 3343.7000 107.8000 
1 1 1    8    0    8 o 16778.1992 1072.9000 
1 1 1    8    0    9 o  152.6000   6.2000 
1 1 1    8    0   10 o  421.4000  13.8000 
1 1 1    8    0   11 o    7.8000   0.7000 
1 1 1    8    0   12 o  412.7000  13.7000 
1 1 1    8    0   13 o 1760.9000  56.8000 
1 1 1    8    0   14 o   11.5000   0.9000 
1 1 1    8    0   15 o  265.4000   8.9000 
1 1 1    8    0   16 o  479.6000  15.8000 
1 1 1    8    0   17 o   13.0000   1.1000 
1 1 1    8    0   18 o  826.0000  27.1000 
1 1 1    8    0   19 o   12.8000   1.3000 
1 1 1    8    0   20 o   60.6000   2.5000 
1 1 1    8    0   21 o 3325.8999 114.4000 
1 1 1    8    0   22 f   38.9000   2.0000 
1 1 1    8    0   23 o 1292.1000  42.2000 
1 1 1    8    0   24 o 1740.0000  56.3000 
1 1 1    8    0   25 o 2982.8999  96.4000 
1 1 1    8    0   26 o 3448.1001 111.2000 
1 1 1    8    0   27 o 1239.7000  40.9000 
1 1 1    8    0   28 o   69.7000   3.6000 
1 1 1    8    0   29 o  874.0000  29.0000 
1 1 1    8    0   30 o 2509.8000  77.6000 
1 1 1    8    0   31 o  179.6000   7.0000 
1 1 1    8    0   32 o  324.9000  11.2000 
1 1 1    8    0   33 o  193.0000   6.2000 
1 1 1    8    0   34 o  139.2000   5.3000 
1 1 1    8    0   35 o    2.0000   3.5000 
1 1 1    8    0   36 o   91.8000   4.2000 
1 1 1    8    0   37 o  668.9000  15.2000 
1 1 1    8    0   38 f   93.1000   4.4000 
1 1 1    8    0   39 o  191.5000   5.6000 
1 1 1    8    0   40 o  156.1000   5.2000 
1 1 1    8    0   41 o  199.5000   5.8000 
1 1 1    8    0   42 o  146.5000   4.6000 
1 1 1    8    0   43 o   13.0000   3.5000 
1 1 1    8    0   44 o  245.6000   6.3000 
1 1 1    8    0   45 o   -2.8000   4.1000 
1 1 1    8    0   46 o    6.3000   4.9000 
1 1 1    8    0   47 o  176.3000   6.4000 
1 1 1    8    0   48 o  212.2000   6.4000 
1 1 1    8    0   49 o  381.0000   8.1000 
1 1 1    8    0   50 o   59.8000   5.8000 
1 1 1    8    0   51 o   -3.8000   5.0000 
1 1 1    8    1    0 o 1241.6000  40.3000 
1 1 1    8    1    1 o  565.0000  13.1000 
1 1 1    8    1    2 o 2314.3999  52.8000 
1 1 1    8    1    3 o  514.2000  13.3000 
1 1 1    8    1    4 o 1493.3000  34.2000 
1 1 1    8    1    5 o 1008.3000  23.3000 
1 1 1    8    1    6 o 6237.8999 141.5000 
1 1 1    8    1    7 o 8624.0000 201.8000 
1 1 1    8    1    8 o 5238.2002 118.8000 
1 1 1    8    1    9 o  637.0000  14.7000 
1 1 1    8    1   10 o  702.6000  16.2000 
1 1 1    8    1   11 o 1648.5000  37.6000 
1 1 1    8    1   12 o 2971.7000  67.7000 
1 1 1    8    1   13 o 1166.1000  26.7000 
1 1 1    8    1   14 o 1128.2000  25.9000 
1 1 1    8    1   15 o 1416.6000  32.4000 
1 1 1    8    1   16 o  215.2000   5.2000 
1 1 1    8    1   17 o   80.7000   2.1000 
1 1 1    8    1   18 o  360.2000   8.5000 
1 1 1    8    1   19 f 1161.2000  26.7000 
1 1 1    8    1   20 o  461.4000  10.9000 
1 1 1    8    1   21 o 1001.6000  23.1000 
1 1 1    8    1   22 o  753.8000  17.5000 
1 1 1    8    1   23 o 2427.1001  55.5000 
1 1 1    8    1   24 o   33.8000   1.6000 
1 1 1    8    1   25 o 6177.1001 140.3000 
1 1 1    8    1   26 o  836.9000  19.5000 
1 1 1    8    1   27 o 1445.9000  33.3000 
1 1 1    8    1   28 o  424.9000  10.3000 
1 1 1    8    1   29 o  169.5000   4.7000 
1 1 1    8    1   30 o  617.5000  13.9000 
1 1 1    8    1   31 o   97.9000   3.4000 
1 1 1    8    1   32 o  359.6000   6.4000 
1 1 1    8    1   33 o  358.9000   6.8000 
1 1 1    8    1   34 o  176.0000   4.1000 
1 1 1    8    1   35 o  289.8000   5.5000 
1 1 1    8    1   36 o  285.1000   5.4000 
1 1 1    8    1   37 f   60.4000   2.6000 
1 1 1    8    1   38 o  174.3000   3.8000 
1 1 1    8    1   39 f   53.0000   2.6000 
1 1 1    8    1   40 o   89.0000   2.9000 
1 1 1    8    1   41 o    9.8000   2.4000 
1 1 1    8    1   42 o    5.4000   2.5000 
1 1 1    8    1   43 o    9.9000   2.5000 
1 1 1    8    1   44 o   57.5000   3.3000 
1 1 1    8    1   45 o   48.2000   3.2000 
1 1 1    8    1   46 o   71.6000   3.9000 
1 1 1    8    1   47 o  146.8000   4.1000 
1 1 1    8    1   48 o   57.1000   3.8000 
1 1 1    8    1   49 o    4.7000   3.4000 
1 1 1    8    1   50 o   -1.9000   3.5000 
1 1 1    8    1   51 o    5.2000   4.1000 
1 1 1    8    2    0 o 2658.5000  85.7000 
1 1 1    8    2    1 o 2194.7000  50.1000 
1 1 1    8    2    2 o 1387.7000  31.9000 
1 1 1    8    2    3 o 4395.6001  99.8000 
1 1 1    8    2    4 o 20750.5000 1328.5000 
1 1 1    8    2    5 o 1465.0000  34.7000 
1 1 1    8    2    6 o 1277.6000  30.2000 
1 1 1    8    2    7 o  687.2000  16.4000 
1 1 1    8    2    8 o 7539.2998 189.6000 
1 1 1    8    2    9 o 1319.0000  30.1000 
1 1 1    8    2   10 o  631.2000  14.6000 
1 1 1    8    2   11 o  500.5000  11.6000 
1 1 1    8    2   12 o   23.3000   0.8000 
1 1 1    8    2   13 o   53.9000   1.5000 
1 1 1    8    2   14 o  445.2000  10.3000 
1 1 1    8    2   15 o   63.0000   1.7000 
1 1 1    8    2   16 o  212.4000   5.1000 
1 1 1    8    2   17 o  596.8000  13.8000 
1 1 1    8    2   18 o 2694.2000  61.4000 
1 1 1    8    2   19 o 1368.7000  31.4000 
1 1 1    8    2   20 o 2666.7000  60.8000 
1 1 1    8    2   21 o  894.9000  20.7000 
1 1 1    8    2   22 o 1820.3000  41.7000 
1 1 1    8    2   23 o  156.4000   4.1000 
1 1 1    8    2   24 o 2264.7000  51.7000 
1 1 1    8    2   25 o 1742.1000  40.0000 
1 1 1    8    2   26 o  408.1000  10.1000 
1 1 1    8    2   27 o  559.1000  14.1000 
1 1 1    8    2   28 o 1546.5000  35.6000 
1 1 1    8    2   29 o  514.8000  12.7000 
1 1 1    8    2   30 o  211.4000   5.2000 
1 1 1    8    2   31 o  225.6000   5.5000 
1 1 1    8    2   32 o  131.9000   3.3000 
1 1 1    8    2   33 o  463.2000   8.3000 
1 1 1    8    2   34 o  312.5000   6.1000 
1 1 1    8    2   35 o  529.1000   9.2000 
1 1 1    8    2   36 o  130.8000   3.2000 
1 1 1    8    2   37 o  251.3000   4.6000 
1 1 1    8    2   38 o   16.6000   2.3000 
1 1 1    8    2   39 o    7.3000   2.3000 
1 1 1    8    2   40 o   55.6000   2.6000 
1 1 1    8    2   41 o   33.5000   2.5000 
1 1 1    8    2   42 o   53.6000   2.8000 
1 1 1    8    2   43 o    1.7000   2.6000 
1 1 1    8    2   44 o   38.7000   3.2000 
1 1 1    8    2   45 o   53.5000   3.1000 
1 1 1    8    2   46 o  122.6000   3.8000 
1 1 1    8    2   47 o   79.8000   3.8000 
1 1 1    8    2   48 o  153.1000   4.2000 
1 1 1    8    2   49 o   40.8000   4.0000 
1 1 1    8    2   50 o   37.4000   3.9000 
1 1 1    8    2   51 o   70.9000   4.5000 
1 1 1    8    3    0 f 5249.2002 168.8000 
1 1 1    8    3    1 o  247.3000   5.9000 
1 1 1    8    3    2 o 4287.2998 100.8000 
1 1 1    8    3    3 o 3386.2000  89.1000 
1 1 1    8    3    4 o 17319.0996 904.1000 
1 1 1    8    3    5 o  273.7000   8.2000 
1 1 1    8    3    6 o 3939.3999  92.5000 
1 1 1    8    3    7 o 4454.3999 108.1000 
1 1 1    8    3    8 o 1008.4000  24.7000 
1 1 1    8    3    9 f  706.9000  17.4000 
1 1 1    8    3   10 o  599.8000  13.9000 
1 1 1    8    3   11 o  116.1000   2.8000 
1 1 1    8    3   12 o  804.4000  18.6000 
1 1 1    8    3   13 o  385.9000   9.3000 
1 1 1    8    3   14 o 4178.2002  94.9000 
1 1 1    8    3   15 o  163.0000   4.0000 
1 1 1    8    3   16 o 1430.6000  32.8000 
1 1 1    8    3   17 o   62.7000   1.7000 
1 1 1    8    3   18 o  813.5000  18.8000 
1 1 1    8    3   19 o 1550.3000  35.5000 
1 1 1    8    3   20 o  240.3000   5.8000 
1 1 1    8    3   21 o  159.3000   4.2000 
1 1 1    8    3   22 o 1672.2000  39.7000 
1 1 1    8    3   23 o 3244.1001  74.1000 
1 1 1    8    3   24 o  752.7000  17.5000 
1 1 1    8    3   25 o  228.9000   6.0000 
1 1 1    8    3   26 o  160.7000   4.4000 
1 1 1    8    3   27 o   66.9000   2.6000 
1 1 1    8    3   28 o  837.4000  19.6000 
1 1 1    8    3   29 o 1269.3000  29.3000 
1 1 1    8    3   30 o  520.1000  11.3000 
1 1 1    8    3   31 o  455.0000  10.0000 
1 1 1    8    3   32 o  188.7000   4.1000 
1 1 1    8    3   33 o  428.5000   7.6000 
1 1 1    8    3   34 o  305.0000   5.8000 
1 1 1    8    3   35 o   52.4000   2.6000 
1 1 1    8    3   36 o   59.9000   2.5000 
1 1 1    8    3   37 o   61.5000   2.6000 
1 1 1    8    3   38 o   16.2000   2.5000 
1 1 1    8    3   39 o    1.8000   2.3000 
1 1 1    8    3   40 o    2.9000   2.3000 
1 1 1    8    3   41 o  146.0000   3.6000 
1 1 1    8    3   42 o   14.1000   2.2000 
1 1 1    8    3   43 o  193.9000   4.4000 
1 1 1    8    3   44 o   -4.2000   2.7000 
1 1 1    8    3   45 o   46.9000   3.5000 
1 1 1    8    3   46 o   21.7000   3.0000 
1 1 1    8    3   47 o  118.6000   3.9000 
1 1 1    8    3   48 o   15.9000   3.5000 
1 1 1    8    3   49 o   77.4000   4.4000 
1 1 1    8    3   50 o   53.5000   3.9000 
1 1 1    8    3   51 o   98.4000   4.5000 
1 1 1    8    4    0 o  209.2000   7.1000 
1 1 1    8    4    1 o 2474.7000  56.4000 
1 1 1    8    4    2 o 2272.8999  53.7000 
1 1 1    8    4    3 o 5489.1001 128.7000 
1 1 1    8    4    4 o  406.7000   9.8000 
1 1 1    8    4    5 o  174.4000   5.1000 
1 1 1    8    4    6 o 4356.6001 105.8000 
1 1 1    8    4    7 o 11072.2002 334.2000 
1 1 1    8    4    8 o 4522.8999 109.9000 
1 1 1    8    4    9 o 1308.5000  31.0000 
1 1 1    8    4   10 o 2424.6001  59.1000 
1 1 1    8    4   11 o 4962.0000 116.2000 
1 1 1    8    4   12 o 1307.9000  31.1000 
1 1 1    8    4   13 o  214.2000   5.4000 
1 1 1    8    4   14 o 1341.0000  30.8000 
1 1 1    8    4   15 o  513.3000  11.9000 
1 1 1    8    4   16 o  118.6000   3.2000 
1 1 1    8    4   17 o  354.7000   8.4000 
1 1 1    8    4   18 o 2390.8000  54.5000 
1 1 1    8    4   19 o 2726.8999  62.2000 
1 1 1    8    4   20 o  779.8000  18.2000 
1 1 1    8    4   21 o 4623.3999 105.1000 
1 1 1    8    4   22 o  384.7000   9.2000 
1 1 1    8    4   23 o 2740.7000  62.5000 
1 1 1    8    4   24 o 3275.2000  74.6000 
1 1 1    8    4   25 o  320.8000   7.8000 
1 1 1    8    4   26 o 1164.2000  27.8000 
1 1 1    8    4   27 o  216.4000   5.7000 
1 1 1    8    4   28 o 2917.2000  66.6000 
1 1 1    8    4   29 f  144.3000   4.3000 
1 1 1    8    4   30 o  491.7000  10.8000 
1 1 1    8    4   31 o  974.6000  20.5000 
1 1 1    8    4   32 o  495.8000   8.8000 
1 1 1    8    4   33 o  439.9000   7.9000 
1 1 1    8    4   34 o  567.4000   9.7000 
1 1 1    8    4   35 o  129.2000   3.3000 
1 1 1    8    4   36 o    5.8000   2.3000 
1 1 1    8    4   37 o   76.9000   2.8000 
1 1 1    8    4   38 o  140.5000   3.4000 
1 1 1    8    4   39 o   -3.2000   2.2000 
1 1 1    8    4   40 o  138.0000   3.5000 
1 1 1    8    4   41 o  143.4000   3.5000 
1 1 1    8    4   42 o   47.8000   2.9000 
1 1 1    8    4   43 o  211.3000   4.2000 
1 1 1    8    4   44 o   35.4000   3.0000 
1 1 1    8    4   45 o   34.6000   3.3000 
1 1 1    8    4   46 o   29.2000   3.2000 
1 1 1    8    4   47 o   29.0000   3.4000 
1 1 1    8    4   48 o   30.3000   3.7000 
1 1 1    8    4   49 o  124.3000   4.6000 
1 1 1    8    4   50 o    0.9000   3.6000 
1 1 1    8    4   51 o    7.4000   3.8000 
1 1 1    8    5    0 o 2634.3999  85.0000 
1 1 1    8    5    1 o 6529.2998 197.9000 
1 1 1    8    5    2 o  513.9000  12.0000 
1 1 1    8    5    3 o 2455.3999  57.9000 
1 1 1    8    5    4 o 1978.8000  52.1000 
1 1 1    8    5    5 o 2241.5000  52.9000 
1 1 1    8    5    6 o 2448.8999  59.9000 
1 1 1    8    5    7 o 9980.5996 261.2000 
1 1 1    8    5    8 o 6690.8999 168.5000 
1 1 1    8    5    9 o 3330.1001  84.1000 
1 1 1    8    5   10 o  736.5000  17.5000 
1 1 1    8    5   11 o  641.5000  14.9000 
1 1 1    8    5   12 o 1279.4000  29.3000 
1 1 1    8    5   13 o  183.8000   4.4000 
1 1 1    8    5   14 o  755.1000  17.4000 
1 1 1    8    5   15 o   84.4000   2.2000 
1 1 1    8    5   16 o  203.6000   5.1000 
1 1 1    8    5   17 o 2106.3000  49.7000 
1 1 1    8    5   18 o 1967.2000  45.1000 
1 1 1    8    5   19 f 1302.6000  30.0000 
1 1 1    8    5   20 o  766.0000  17.8000 
1 1 1    8    5   21 o 1896.5000  43.5000 
1 1 1    8    5   22 o   27.1000   1.3000 
1 1 1    8    5   23 o  474.9000  11.2000 
1 1 1    8    5   24 o  130.5000   3.9000 
1 1 1    8    5   25 o 2015.0000  46.2000 
1 1 1    8    5   26 o  911.7000  21.2000 
1 1 1    8    5   27 o 1584.5000  36.5000 
1 1 1    8    5   28 o  536.8000  12.9000 
1 1 1    8    5   29 o  657.5000  16.1000 
1 1 1    8    5   30 o 1970.3000  40.4000 
1 1 1    8    5   31 o 1061.8000  22.3000 
1 1 1    8    5   32 o  184.2000   4.2000 
1 1 1    8    5   33 o  636.0000  10.9000 
1 1 1    8    5   34 o   64.7000   2.8000 
1 1 1    8    5   35 o   82.4000   2.8000 
1 1 1    8    5   36 o  330.5000   5.8000 
1 1 1    8    5   37 o  928.3000  14.2000 
1 1 1    8    5   38 o   33.8000   2.4000 
1 1 1    8    5   39 f   48.9000   2.6000 
1 1 1    8    5   40 o   35.6000   2.5000 
1 1 1    8    5   41 o  362.7000   5.5000 
1 1 1    8    5   42 o  112.0000   3.2000 
1 1 1    8    5   43 o   11.1000   2.7000 
1 1 1    8    5   44 o    7.1000   2.7000 
1 1 1    8    5   45 f   28.7000   2.9000 
1 1 1    8    5   46 o   40.6000   3.4000 
1 1 1    8    5   47 o   55.1000   3.5000 
1 1 1    8    5   48 o    2.2000   3.7000 
1 1 1    8    5   49 o  121.0000   4.4000 
1 1 1    8    5   50 o   35.2000   3.8000 
1 1 1    8    5   51 o   21.0000   4.2000 
1 1 1    8    6    0 f 4130.8999 132.7000 
1 1 1    8    6    1 o 4765.7998 108.2000 
1 1 1    8    6    2 o 4054.0000  92.3000 
1 1 1    8    6    3 o  312.2000   7.6000 
1 1 1    8    6    4 o 4853.7998 113.9000 
1 1 1    8    6    5 o 3838.3999  90.2000 
1 1 1    8    6    6 o 2673.5000  67.7000 
1 1 1    8    6    7 o 10816.0000 295.4000 
1 1 1    8    6    8 o  333.9000   8.4000 
1 1 1    8    6    9 o  101.2000   2.6000 
1 1 1    8    6   10 o 1757.8000  41.5000 
1 1 1    8    6   11 o  177.8000   4.2000 
1 1 1    8    6   12 o  608.2000  14.1000 
1 1 1    8    6   13 o  344.8000   8.1000 
1 1 1    8    6   14 o  108.6000   2.7000 
1 1 1    8    6   15 f 1549.1000  35.6000 
1 1 1    8    6   16 o 2635.3000  60.1000 
1 1 1    8    6   17 o 4450.8999 101.3000 
1 1 1    8    6   18 o 4230.2998  96.3000 
1 1 1    8    6   19 o  605.1000  14.3000 
1 1 1    8    6   20 o  513.9000  12.0000 
1 1 1    8    6   21 o  492.0000  11.5000 
1 1 1    8    6   22 o 2438.2000  57.6000 
1 1 1    8    6   23 o 3728.0000  87.7000 
1 1 1    8    6   24 o 1836.7000  42.2000 
1 1 1    8    6   25 o  707.5000  16.6000 
1 1 1    8    6   26 o 2763.5000  63.3000 
1 1 1    8    6   27 o  868.4000  21.0000 
1 1 1    8    6   28 o 1263.3000  29.2000 
1 1 1    8    6   29 o 1562.4000  36.1000 
1 1 1    8    6   30 o   39.3000   2.5000 
1 1 1    8    6   31 o 1347.8000  27.9000 
1 1 1    8    6   32 o  511.2000   9.0000 
1 1 1    8    6   33 o  475.3000   8.4000 
1 1 1    8    6   34 o   72.8000   2.7000 
1 1 1    8    6   35 o  363.9000   7.1000 
1 1 1    8    6   36 o  263.9000   5.1000 
1 1 1    8    6   37 o   70.4000   2.8000 
1 1 1    8    6   38 f  239.6000   4.8000 
1 1 1    8    6   39 o  236.2000   4.5000 
1 1 1    8    6   40 o   17.8000   2.5000 
1 1 1    8    6   41 o   86.0000   2.9000 
1 1 1    8    6   42 o   83.1000   3.0000 
1 1 1    8    6   43 o  214.8000   4.1000 
1 1 1    8    6   44 o    9.5000   2.5000 
1 1 1    8    6   45 o   75.0000   3.0000 
1 1 1    8    6   46 o    3.4000   3.1000 
1 1 1    8    6   47 o   16.2000   3.0000 
1 1 1    8    6   48 o   35.8000   3.5000 
1 1 1    8    6   49 o   12.6000   3.5000 
1 1 1    8    6   50 o   57.9000   3.8000 
1 1 1    8    6   51 o   11.8000   4.3000 
1 1 1    8    7    0 o 2356.5000  76.2000 
1 1 1    8    7    1 o 1926.6000  44.0000 
1 1 1    8    7    2 o 6730.2998 193.7000 
1 1 1    8    7    3 o  115.5000   3.5000 
1 1 1    8    7    4 o 10169.0000 291.7000 
1 1 1    8    7    5 o 1104.0000  25.5000 
1 1 1    8    7    6 o 11080.5000 278.4000 
1 1 1    8    7    7 o  923.9000  22.1000 
1 1 1    8    7    8 o  195.6000   5.0000 
1 1 1    8    7    9 o  167.6000   4.0000 
1 1 1    8    7   10 o  817.5000  18.9000 
1 1 1    8    7   11 o 1094.1000  25.2000 
1 1 1    8    7   12 o 1665.3000  38.1000 
1 1 1    8    7   13 o  540.3000  12.5000 
1 1 1    8    7   14 o 1268.7000  30.1000 
1 1 1    8    7   15 o  189.4000   4.6000 
1 1 1    8    7   16 o 2531.8000  57.8000 
1 1 1    8    7   17 o  611.9000  14.2000 
1 1 1    8    7   18 o  405.4000  10.6000 
1 1 1    8    7   19 o 2104.7000  48.3000 
1 1 1    8    7   20 o  273.8000   7.4000 
1 1 1    8    7   21 o 1122.6000  25.8000 
1 1 1    8    7   22 o 4469.2998 101.8000 
1 1 1    8    7   23 f   54.7000   2.0000 
1 1 1    8    7   24 f  656.9000  16.4000 
1 1 1    8    7   25 o  362.0000   8.7000 
1 1 1    8    7   26 o 1407.6000  32.5000 
1 1 1    8    7   27 o  935.9000  21.9000 
1 1 1    8    7   28 o   22.2000   2.3000 
1 1 1    8    7   29 o  195.6000   5.0000 
1 1 1    8    7   30 o 1187.2000  24.7000 
1 1 1    8    7   31 o  592.6000  13.0000 
1 1 1    8    7   32 o  970.5000  16.0000 
1 1 1    8    7   33 o  373.7000   7.3000 
1 1 1    8    7   34 o  609.8000  11.1000 
1 1 1    8    7   35 o  162.5000   4.0000 
1 1 1    8    7   36 o  185.2000   4.1000 
1 1 1    8    7   37 o   33.4000   2.7000 
1 1 1    8    7   38 o   72.9000   3.0000 
1 1 1    8    7   39 o   12.6000   2.4000 
1 1 1    8    7   40 f  148.3000   3.7000 
1 1 1    8    7   41 o   10.3000   2.4000 
1 1 1    8    7   42 o  188.2000   3.9000 
1 1 1    8    7   43 o    5.3000   2.6000 
1 1 1    8    7   44 o   13.6000   2.9000 
1 1 1    8    7   45 o   11.0000   2.9000 
1 1 1    8    7   46 o   -4.1000   2.0000 
1 1 1    8    7   47 o   32.4000   3.4000 
1 1 1    8    7   48 o  113.1000   3.7000 
1 1 1    8    7   49 o   10.9000   3.4000 
1 1 1    8    7   50 o   49.4000   3.7000 
1 1 1    8    7   51 o    3.2000   2.6000 
1 1 1    8    8    0 o 2966.7000 135.5000 
1 1 1    8    8    1 o   30.4000   1.4000 
1 1 1    8    8    2 o 1377.1000  44.9000 
1 1 1    8    8    3 o 13080.5000 530.1000 
1 1 1    8    8    4 o 3769.8000 130.0000 
1 1 1    8    8    5 o 5872.8999 238.7000 
1 1 1    8    8    6 o  141.0000   5.3000 
1 1 1    8    8    7 o  981.3000  31.9000 
1 1 1    8    8    8 o 1178.5000  41.0000 
1 1 1    8    8    9 o 2029.4000  65.5000 
1 1 1    8    8   10 o  493.2000  16.2000 
1 1 1    8    8   11 o   44.1000   1.8000 
1 1 1    8    8   12 f  387.5000  12.9000 
1 1 1    8    8   13 o  249.3000   9.2000 
1 1 1    8    8   14 o 2315.2000  74.6000 
1 1 1    8    8   15 o  541.9000  17.9000 
1 1 1    8    8   16 o  967.0000  31.6000 
1 1 1    8    8   17 o  761.0000  25.1000 
1 1 1    8    8   18 o  101.0000   5.4000 
1 1 1    8    8   19 o  870.7000  28.9000 
1 1 1    8    8   20 o 14896.7998 509.7000 
1 1 1    8    8   21 o 3294.3000 106.6000 
1 1 1    8    8   22 o  384.8000  13.1000 
1 1 1    8    8   23 o   56.8000   3.0000 
1 1 1    8    8   24 o   38.5000   2.6000 
1 1 1    8    8   25 f 4771.0000 153.5000 
1 1 1    8    8   26 o  576.5000  19.5000 
1 1 1    8    8   27 o 2727.2000  88.5000 
1 1 1    8    8   28 o 2557.7000  83.0000 
1 1 1    8    8   29 f  125.5000   5.4000 
1 1 1    8    8   30 o 1079.4000  32.0000 
1 1 1    8    8   31 o  575.0000  19.1000 
1 1 1    8    8   32 o 2831.3999  67.3000 
1 1 1    8    8   33 o   16.2000   3.2000 
1 1 1    8    8   34 o  317.8000   8.6000 
1 1 1    8    8   35 f  695.3000  16.5000 
1 1 1    8    8   36 o   32.4000   3.8000 
1 1 1    8    8   37 o  122.3000   4.6000 
1 1 1    8    8   38 f   72.6000   4.0000 
1 1 1    8    8   39 o  374.1000   9.1000 
1 1 1    8    8   40 o  111.5000   5.1000 
1 1 1    8    8   41 o   16.2000   4.0000 
1 1 1    8    8   42 o    0.7000   3.2000 
1 1 1    8    8   43 o  205.0000   5.7000 
1 1 1    8    8   44 o   15.6000   3.8000 
1 1 1    8    8   45 o   17.6000   4.0000 
1 1 1    8    8   46 o    7.0000   4.1000 
1 1 1    8    8   47 o   19.8000   4.3000 
1 1 1    8    8   48 o   52.3000   5.3000 
1 1 1    8    8   49 o   17.2000   5.0000 
1 1 1    8    8   50 o   10.8000   4.9000 
1 1 1    8    8   51 o   13.4000   5.1000 
1 1 1    9    0    1 o  546.2000  25.4000 
1 1 1    9    0    2 o 5871.0000 188.4000 
1 1 1    9    0    3 o 3833.3000 123.3000 
1 1 1    9    0    4 f  681.7000  22.4000 
1 1 1    9    0    5 o 7824.7002 250.8000 
1 1 1    9    0    6 o 1816.8000  58.6000 
1 1 1    9    0    8 o 4558.2998 146.4000 
1 1 1    9    0    9 o   69.9000   3.0000 
1 1 1    9    0   10 o  164.2000   5.5000 
1 1 1    9    0   11 o   27.7000   1.7000 
1 1 1    9    0   12 o  186.2000   6.5000 
1 1 1    9    0   13 o 1045.3000  34.0000 
1 1 1    9    0   14 o 1858.1000  59.9000 
1 1 1    9    0   15 o 3828.8999 123.1000 
1 1 1    9    0   16 o   46.3000   2.1000 
1 1 1    9    0   17 o   29.3000   1.6000 
1 1 1    9    0   18 o 1090.6000  35.5000 
1 1 1    9    0   19 o 1754.7000  56.8000 
1 1 1    9    0   20 o  458.1000  15.2000 
1 1 1    9    0   21 o 1224.6000  40.0000 
1 1 1    9    0   22 o  641.4000  21.3000 
1 1 1    9    0   23 o 4632.5000 148.9000 
1 1 1    9    0   24 o 1011.6000  35.6000 
1 1 1    9    0   25 o 1622.2000  52.7000 
1 1 1    9    0   26 o 1167.3000  38.2000 
1 1 1    9    0   27 o   13.3000   2.6000 
1 1 1    9    0   28 f  152.3000   6.0000 
1 1 1    9    0   29 o   55.6000   3.7000 
1 1 1    9    0   30 o 2850.6001  82.7000 
1 1 1    9    0   31 o  570.5000  18.6000 
1 1 1    9    0   32 f  450.4000  11.1000 
1 1 1    9    0   33 o  106.6000   4.4000 
1 1 1    9    0   34 o  279.6000   7.5000 
1 1 1    9    0   35 o   40.8000   3.2000 
1 1 1    9    0   36 o    5.3000   3.1000 
1 1 1    9    0   37 o  236.2000   6.3000 
1 1 1    9    0   38 o   93.5000   3.9000 
1 1 1    9    0   39 o   12.0000   3.3000 
1 1 1    9    0   40 o   52.0000   3.8000 
1 1 1    9    0   41 o  330.7000   7.3000 
1 1 1    9    0   42 o   54.6000   3.8000 
1 1 1    9    0   43 o    0.9000   4.2000 
1 1 1    9    0   44 f   17.8000   3.8000 
1 1 1    9    0   45 o   95.2000   5.3000 
1 1 1    9    0   46 o   28.4000   4.5000 
1 1 1    9    0   47 f   63.0000   5.2000 
1 1 1    9    0   48 f    5.6000   4.9000 
1 1 1    9    0   49 o   18.8000   5.1000 
1 1 1    9    0   50 o    2.6000   4.9000 
1 1 1    9    0   51 o   12.3000   5.5000 
1 1 1    9    1    0 o  254.9000  12.3000 
1 1 1    9    1    1 o 3213.5000  73.2000 
1 1 1    9    1    2 o 1017.3000  24.2000 
1 1 1    9    1    3 o 6791.7002 164.6000 
1 1 1    9    1    4 o 3961.7000  93.0000 
1 1 1    9    1    5 o 2749.6001  62.6000 
1 1 1    9    1    6 o 3073.2000  70.0000 
1 1 1    9    1    7 o  377.3000   8.8000 
1 1 1    9    1    8 o   31.7000   1.1000 
1 1 1    9    1    9 o  200.6000   4.8000 
1 1 1    9    1   10 f   43.4000   1.4000 
1 1 1    9    1   11 o 3267.0000  74.3000 
1 1 1    9    1   12 o  259.4000   6.1000 
1 1 1    9    1   13 o  182.0000   4.4000 
1 1 1    9    1   14 o 1563.5000  35.8000 
1 1 1    9    1   15 f  603.8000  13.9000 
1 1 1    9    1   16 o 1021.1000  23.4000 
1 1 1    9    1   17 o  766.9000  17.7000 
1 1 1    9    1   18 o   86.4000   2.3000 
1 1 1    9    1   19 o 1879.3000  44.4000 
1 1 1    9    1   20 o 1483.0000  34.0000 
1 1 1    9    1   21 o 2816.5000  64.3000 
1 1 1    9    1   22 o 4605.2998 104.7000 
1 1 1    9    1   23 o 1574.8000  36.2000 
1 1 1    9    1   24 o  373.5000   9.0000 
1 1 1    9    1   25 o  289.3000   7.1000 
1 1 1    9    1   26 o  377.6000   9.1000 
1 1 1    9    1   27 o  258.9000   6.5000 
1 1 1    9    1   28 o   33.7000   2.0000 
1 1 1    9    1   29 o  326.5000   8.1000 
1 1 1    9    1   30 o  224.9000   5.5000 
1 1 1    9    1   31 o  834.2000  17.6000 
1 1 1    9    1   32 o  284.3000   5.9000 
1 1 1    9    1   33 o   93.4000   3.0000 
1 1 1    9    1   34 o  151.5000   3.6000 
1 1 1    9    1   35 o   29.0000   2.4000 
1 1 1    9    1   36 o  291.1000   5.1000 
1 1 1    9    1   37 o   74.2000   2.7000 
1 1 1    9    1   38 o  177.6000   3.7000 
1 1 1    9    1   39 o   94.7000   3.2000 
1 1 1    9    1   40 o   38.3000   2.5000 
1 1 1    9    1   41 o  258.7000   4.4000 
1 1 1    9    1   42 o   41.1000   2.6000 
1 1 1    9    1   43 o  144.3000   3.6000 
1 1 1    9    1   44 o   37.1000   3.0000 
1 1 1    9    1   45 o   16.7000   3.0000 
1 1 1    9    1   46 o   49.6000   3.5000 
1 1 1    9    1   47 o    5.7000   3.1000 
1 1 1    9    1   48 o   27.9000   3.8000 
1 1 1    9    1   49 o  151.9000   4.2000 
1 1 1    9    1   50 o   29.2000   4.2000 
1 1 1    9    1   51 o   73.7000   4.2000 
1 1 1    9    2    0 o   11.9000   0.7000 
1 1 1    9    2    1 o 6799.6001 159.3000 
1 1 1    9    2    2 o  460.8000  10.8000 
1 1 1    9    2    3 o  411.6000  10.0000 
1 1 1    9    2    4 o 21336.9004 964.7000 
1 1 1    9    2    5 o 6596.6001 154.7000 
1 1 1    9    2    6 o 1335.3000  31.7000 
1 1 1    9    2    7 f 1144.4000  27.3000 
1 1 1    9    2    8 o 1125.4000  25.9000 
1 1 1    9    2    9 o  999.1000  22.9000 
1 1 1    9    2   10 o 2362.1001  53.8000 
1 1 1    9    2   11 o  740.0000  17.1000 
1 1 1    9    2   12 o   55.3000   1.5000 
1 1 1    9    2   13 o 1440.7000  32.9000 
1 1 1    9    2   14 o  496.8000  11.6000 
1 1 1    9    2   15 o  732.1000  17.4000 
1 1 1    9    2   16 o 1753.1000  40.1000 
1 1 1    9    2   17 o 1140.7000  26.2000 
1 1 1    9    2   18 o  772.8000  17.9000 
1 1 1    9    2   19 o  913.6000  21.1000 
1 1 1    9    2   20 o  662.6000  15.4000 
1 1 1    9    2   21 o   92.4000   2.9000 
1 1 1    9    2   22 o  563.0000  13.2000 
1 1 1    9    2   23 o 3010.3000  68.7000 
1 1 1    9    2   24 o  248.4000   6.1000 
1 1 1    9    2   25 f 1568.3000  36.1000 
1 1 1    9    2   26 o  621.5000  14.6000 
1 1 1    9    2   27 o  169.1000   4.6000 
1 1 1    9    2   28 o 1545.6000  38.1000 
1 1 1    9    2   29 o  670.7000  16.5000 
1 1 1    9    2   30 o 1062.9000  22.1000 
1 1 1    9    2   31 o 1176.4000  25.3000 
1 1 1    9    2   32 o  559.5000   9.6000 
1 1 1    9    2   33 o  371.1000   6.9000 
1 1 1    9    2   34 o  324.7000   6.0000 
1 1 1    9    2   35 o  864.6000  14.3000 
1 1 1    9    2   36 o   40.4000   2.4000 
1 1 1    9    2   37 o  223.6000   4.3000 
1 1 1    9    2   38 o   49.6000   2.4000 
1 1 1    9    2   39 o  277.4000   5.1000 
1 1 1    9    2   40 o   51.7000   2.7000 
1 1 1    9    2   41 o   46.2000   2.7000 
1 1 1    9    2   42 o  145.1000   3.5000 
1 1 1    9    2   43 o   41.0000   2.7000 
1 1 1    9    2   44 o  140.7000   3.9000 
1 1 1    9    2   45 o   38.3000   3.1000 
1 1 1    9    2   46 o   10.3000   3.2000 
1 1 1    9    2   47 o   56.6000   3.5000 
1 1 1    9    2   48 o  138.4000   4.1000 
1 1 1    9    2   49 o   15.4000   3.9000 
1 1 1    9    2   50 o   68.2000   4.1000 
1 1 1    9    2   51 o   18.3000   4.2000 
1 1 1    9    3    0 o   84.6000   3.3000 
1 1 1    9    3    1 o 13121.5000 420.0000 
1 1 1    9    3    2 o 2281.7000  52.1000 
1 1 1    9    3    3 o 5740.8999 134.5000 
1 1 1    9    3    4 o 8752.5996 229.1000 
1 1 1    9    3    5 o 9834.4004 257.2000 
1 1 1    9    3    6 o 1657.3000  39.2000 
1 1 1    9    3    7 o 7704.2998 186.7000 
1 1 1    9    3    8 f 2504.3999  58.9000 
1 1 1    9    3    9 o 1742.4000  41.2000 
1 1 1    9    3   10 o 1265.2000  28.9000 
1 1 1    9    3   11 o 4702.7998 106.7000 
1 1 1    9    3   12 o 4624.5000 105.1000 
1 1 1    9    3   13 o  132.5000   3.2000 
1 1 1    9    3   14 o 2596.3999  59.2000 
1 1 1    9    3   15 o  267.8000   6.4000 
1 1 1    9    3   16 o  195.2000   4.7000 
1 1 1    9    3   17 o 1247.3000  28.6000 
1 1 1    9    3   18 o  349.3000   8.3000 
1 1 1    9    3   19 o  514.3000  12.1000 
1 1 1    9    3   20 o 1905.6000  43.6000 
1 1 1    9    3   21 o  717.3000  16.7000 
1 1 1    9    3   22 o  698.9000  16.3000 
1 1 1    9    3   23 o   33.5000   1.5000 
1 1 1    9    3   24 o  142.5000   3.9000 
1 1 1    9    3   25 o 2756.8999  63.0000 
1 1 1    9    3   26 o  861.3000  20.0000 
1 1 1    9    3   27 o  913.9000  21.3000 
1 1 1    9    3   28 o  711.5000  16.7000 
1 1 1    9    3   29 o  560.4000  13.4000 
1 1 1    9    3   30 o  357.6000   8.6000 
1 1 1    9    3   31 o  496.1000  10.9000 
1 1 1    9    3   32 o  494.4000   8.6000 
1 1 1    9    3   33 o   96.6000   2.9000 
1 1 1    9    3   34 o  147.8000   3.7000 
1 1 1    9    3   35 o   56.1000   2.6000 
1 1 1    9    3   36 o   14.5000   2.3000 
1 1 1    9    3   37 o  234.8000   4.7000 
1 1 1    9    3   38 o  233.6000   4.3000 
1 1 1    9    3   39 o  290.0000   5.1000 
1 1 1    9    3   40 o  111.7000   3.1000 
1 1 1    9    3   41 o   34.0000   2.4000 
1 1 1    9    3   42 o  178.7000   3.8000 
1 1 1    9    3   43 o  222.9000   4.3000 
1 1 1    9    3   44 o   13.7000   2.7000 
1 1 1    9    3   45 o   10.8000   3.0000 
1 1 1    9    3   46 o  193.0000   4.1000 
1 1 1    9    3   47 o   51.7000   3.5000 
1 1 1    9    3   48 o   84.4000   3.9000 
1 1 1    9    3   49 o   37.1000   3.8000 
1 1 1    9    3   50 o   40.8000   4.5000 
1 1 1    9    3   51 o   13.8000   4.1000 
1 1 1    9    4    0 f  345.4000  13.3000 
1 1 1    9    4    1 o  105.0000   3.6000 
1 1 1    9    4    2 o 3444.7000  78.5000 
1 1 1    9    4    3 o 5444.1001 127.8000 
1 1 1    9    4    4 o 4292.3999 100.8000 
1 1 1    9    4    5 o  339.3000   9.8000 
1 1 1    9    4    6 o  262.9000   9.0000 
1 1 1    9    4    7 o  395.9000  10.7000 
1 1 1    9    4    8 o 1397.7000  33.1000 
1 1 1    9    4    9 o  343.3000   8.3000 
1 1 1    9    4   10 o  408.0000  10.6000 
1 1 1    9    4   11 o  247.8000   6.1000 
1 1 1    9    4   12 o 2922.5000  66.4000 
1 1 1    9    4   13 o  322.0000   7.8000 
1 1 1    9    4   14 o 2259.1001  51.5000 
1 1 1    9    4   15 o  344.7000   8.1000 
1 1 1    9    4   16 o   30.9000   1.1000 
1 1 1    9    4   17 o  810.1000  19.4000 
1 1 1    9    4   18 o  526.4000  12.8000 
1 1 1    9    4   19 o 3327.8000  75.9000 
1 1 1    9    4   20 o  479.4000  11.3000 
1 1 1    9    4   21 o  692.1000  16.4000 
1 1 1    9    4   22 o  319.3000   7.6000 
1 1 1    9    4   23 o 1011.7000  23.4000 
1 1 1    9    4   24 o  192.4000   4.9000 
1 1 1    9    4   25 o 1020.1000  24.5000 
1 1 1    9    4   26 o  229.8000   6.2000 
1 1 1    9    4   27 o 2421.3000  55.5000 
1 1 1    9    4   28 o  380.2000   9.6000 
1 1 1    9    4   29 o 2447.2000  56.2000 
1 1 1    9    4   30 o  447.8000  10.0000 
1 1 1    9    4   31 o  396.8000   8.9000 
1 1 1    9    4   32 o 1018.2000  16.8000 
1 1 1    9    4   33 o 1010.6000  17.1000 
1 1 1    9    4   34 o  347.5000   6.4000 
1 1 1    9    4   35 f  166.2000   3.9000 
1 1 1    9    4   36 o   64.0000   2.8000 
1 1 1    9    4   37 o  536.9000   8.1000 
1 1 1    9    4   38 o   31.9000   2.4000 
1 1 1    9    4   39 o   14.1000   2.6000 
1 1 1    9    4   40 f   55.5000   2.7000 
1 1 1    9    4   41 o    6.0000   2.5000 
1 1 1    9    4   42 o  149.7000   3.6000 
1 1 1    9    4   43 o   98.5000   3.3000 
1 1 1    9    4   44 o  100.6000   3.5000 
1 1 1    9    4   45 o   34.8000   3.0000 
1 1 1    9    4   46 o   40.6000   3.2000 
1 1 1    9    4   47 o   57.9000   3.5000 
1 1 1    9    4   48 o   79.1000   4.3000 
1 1 1    9    4   49 o    9.1000   3.5000 
1 1 1    9    4   50 o   15.7000   4.2000 
1 1 1    9    4   51 f    3.3000   3.9000 
1 1 1    9    5    0 o 5044.5000 162.4000 
1 1 1    9    5    1 o 1303.1000  29.9000 
1 1 1    9    5    2 o 2896.7000  66.0000 
1 1 1    9    5    3 o  570.0000  16.0000 
1 1 1    9    5    4 o  104.2000   2.6000 
1 1 1    9    5    5 o   65.1000   1.9000 
1 1 1    9    5    6 o 2025.1000  47.8000 
1 1 1    9    5    7 o 4141.1001 100.7000 
1 1 1    9    5    8 o   99.8000   2.9000 
1 1 1    9    5    9 o  321.5000   8.1000 
1 1 1    9    5   10 o  299.2000   7.6000 
1 1 1    9    5   11 o 2927.8000  68.9000 
1 1 1    9    5   12 o 4453.7998 101.1000 
1 1 1    9    5   13 o  933.5000  21.6000 
1 1 1    9    5   14 o  942.1000  21.7000 
1 1 1    9    5   15 o  804.7000  18.6000 
1 1 1    9    5   16 o 1850.3000  42.3000 
1 1 1    9    5   17 o  531.4000  12.4000 
1 1 1    9    5   18 o  650.2000  15.1000 
1 1 1    9    5   19 o  281.9000   6.7000 
1 1 1    9    5   20 o  601.0000  15.0000 
1 1 1    9    5   21 o   42.8000   1.6000 
1 1 1    9    5   22 o  874.3000  20.3000 
1 1 1    9    5   23 o   78.3000   2.4000 
1 1 1    9    5   24 o   95.2000   2.9000 
1 1 1    9    5   25 o  520.5000  12.3000 
1 1 1    9    5   26 o  165.9000   4.4000 
1 1 1    9    5   27 o  963.6000  22.4000 
1 1 1    9    5   28 f 1603.1000  36.9000 
1 1 1    9    5   29 o  501.9000  10.9000 
1 1 1    9    5   30 o  607.7000  13.1000 
1 1 1    9    5   31 o  117.7000   3.6000 
1 1 1    9    5   32 o  248.3000   5.1000 
1 1 1    9    5   33 o  701.7000  11.8000 
1 1 1    9    5   34 o  130.3000   3.5000 
1 1 1    9    5   35 o  126.7000   3.4000 
1 1 1    9    5   36 o  278.5000   4.9000 
1 1 1    9    5   37 o   14.7000   2.4000 
1 1 1    9    5   38 o   76.0000   2.9000 
1 1 1    9    5   39 o  125.6000   3.2000 
1 1 1    9    5   40 o   92.2000   3.1000 
1 1 1    9    5   41 o   92.6000   3.2000 
1 1 1    9    5   42 o   36.5000   2.8000 
1 1 1    9    5   43 f    4.6000   2.5000 
1 1 1    9    5   44 o   98.1000   3.2000 
1 1 1    9    5   45 o  109.6000   3.5000 
1 1 1    9    5   46 o   42.7000   3.1000 
1 1 1    9    5   47 o    9.9000   3.4000 
1 1 1    9    5   48 o   19.8000   3.8000 
1 1 1    9    5   49 o   79.6000   4.2000 
1 1 1    9    5   50 o    0.8000   4.0000 
1 1 1    9    5   51 o   11.8000   3.9000 
1 1 1    9    6    0 o 2688.3000 100.5000 
1 1 1    9    6    1 o 6863.8999 166.4000 
1 1 1    9    6    2 o  765.9000  21.3000 
1 1 1    9    6    3 o 3056.8999  72.0000 
1 1 1    9    6    4 o 3093.8000  78.2000 
1 1 1    9    6    5 o 5501.2998 133.6000 
1 1 1    9    6    6 o  804.5000  19.2000 
1 1 1    9    6    7 f 3709.8000  90.4000 
1 1 1    9    6    8 o  449.5000  11.2000 
1 1 1    9    6    9 f 3201.2000  78.0000 
1 1 1    9    6   10 o  689.6000  17.1000 
1 1 1    9    6   11 o 1832.6000  43.2000 
1 1 1    9    6   12 o  668.1000  15.5000 
1 1 1    9    6   13 o   86.2000   2.6000 
1 1 1    9    6   14 o  619.7000  14.4000 
1 1 1    9    6   15 o  916.0000  21.1000 
1 1 1    9    6   16 o  801.5000  18.5000 
1 1 1    9    6   17 o 1307.2000  30.0000 
1 1 1    9    6   18 o 1842.7000  42.1000 
1 1 1    9    6   19 o  428.3000  10.4000 
1 1 1    9    6   20 o  530.1000  12.9000 
1 1 1    9    6   21 o 1598.0000  36.7000 
1 1 1    9    6   22 o 3189.5000  72.7000 
1 1 1    9    6   23 o  795.9000  18.5000 
1 1 1    9    6   24 o 5074.7002 115.5000 
1 1 1    9    6   25 o  875.9000  21.8000 
1 1 1    9    6   26 o   46.1000   2.2000 
1 1 1    9    6   27 o  223.6000   5.7000 
1 1 1    9    6   28 o  744.0000  17.5000 
1 1 1    9    6   29 o  438.8000  10.3000 
1 1 1    9    6   30 o  114.9000   3.6000 
1 1 1    9    6   31 o  244.9000   6.2000 
1 1 1    9    6   32 o  471.0000   8.3000 
1 1 1    9    6   33 o   36.9000   2.4000 
1 1 1    9    6   34 o  227.6000   4.9000 
1 1 1    9    6   35 o  507.7000   9.1000 
1 1 1    9    6   36 o  112.3000   3.2000 
1 1 1    9    6   37 o   50.5000   2.6000 
1 1 1    9    6   38 o  394.3000   6.5000 
1 1 1    9    6   39 o  385.4000   6.3000 
1 1 1    9    6   40 o   24.4000   2.6000 
1 1 1    9    6   41 o   61.4000   2.9000 
1 1 1    9    6   42 o   36.7000   2.9000 
1 1 1    9    6   43 o   10.5000   2.8000 
1 1 1    9    6   44 o  117.7000   3.4000 
1 1 1    9    6   45 o   14.6000   2.9000 
1 1 1    9    6   46 o  108.4000   3.5000 
1 1 1    9    6   47 o    5.7000   3.5000 
1 1 1    9    6   48 o   32.8000   3.5000 
1 1 1    9    6   49 o    8.4000   3.5000 
1 1 1    9    6   50 o   52.6000   4.1000 
1 1 1    9    6   51 o    8.1000   4.2000 
1 1 1    9    7    0 o 6358.5000 258.5000 
1 1 1    9    7    1 o 10850.9004 328.1000 
1 1 1    9    7    2 f 9710.2998 312.6000 
1 1 1    9    7    3 o 5701.1001 138.6000 
1 1 1    9    7    4 o 1579.8000  36.2000 
1 1 1    9    7    5 o 4088.3000  93.1000 
1 1 1    9    7    6 f 2279.3999  53.8000 
1 1 1    9    7    7 o  639.1000  15.3000 
1 1 1    9    7    8 o   65.3000   1.9000 
1 1 1    9    7    9 o 2172.2000  51.3000 
1 1 1    9    7   10 o 1575.4000  37.3000 
1 1 1    9    7   11 o 1024.8000  24.4000 
1 1 1    9    7   12 o   34.6000   1.1000 
1 1 1    9    7   13 o 1869.9000  42.7000 
1 1 1    9    7   14 o 1476.7000  33.9000 
1 1 1    9    7   15 o  497.5000  11.6000 
1 1 1    9    7   16 o 1069.9000  24.7000 
1 1 1    9    7   17 o 1610.8000  36.9000 
1 1 1    9    7   18 f 1836.0000  42.1000 
1 1 1    9    7   19 o  612.0000  14.2000 
1 1 1    9    7   20 o 1638.6000  37.6000 
1 1 1    9    7   21 o  353.5000   8.4000 
1 1 1    9    7   22 o 2833.3000  64.7000 
1 1 1    9    7   23 o 5376.0000 126.1000 
1 1 1    9    7   24 o  792.7000  18.5000 
1 1 1    9    7   25 o 1183.9000  28.3000 
1 1 1    9    7   26 o 2763.2000  63.2000 
1 1 1    9    7   27 o  990.7000  23.2000 
1 1 1    9    7   28 o  154.3000   4.6000 
1 1 1    9    7   29 o  592.6000  12.7000 
1 1 1    9    7   30 o   18.7000   2.2000 
1 1 1    9    7   31 o 1116.2000  23.3000 
1 1 1    9    7   32 o  175.6000   4.0000 
1 1 1    9    7   33 o   24.4000   2.4000 
1 1 1    9    7   34 o  763.3000  12.8000 
1 1 1    9    7   35 o  351.7000   6.5000 
1 1 1    9    7   36 o  284.4000   5.4000 
1 1 1    9    7   37 o  131.8000   3.8000 
1 1 1    9    7   38 o   31.5000   2.5000 
1 1 1    9    7   39 o   95.4000   3.4000 
1 1 1    9    7   40 o  324.3000   5.7000 
1 1 1    9    7   41 f   50.9000   3.0000 
1 1 1    9    7   42 o  135.6000   3.5000 
1 1 1    9    7   43 o   63.0000   3.0000 
1 1 1    9    7   44 o   94.8000   3.4000 
1 1 1    9    7   45 o   33.2000   2.9000 
1 1 1    9    7   46 o    4.9000   3.0000 
1 1 1    9    7   47 o   58.6000   3.5000 
1 1 1    9    7   48 o    5.1000   3.6000 
1 1 1    9    7   49 o   12.2000   3.7000 
1 1 1    9    7   50 o   34.6000   3.6000 
1 1 1    9    7   51 o   24.2000   4.0000 
1 1 1    9    8    0 o 7612.3999 310.0000 
1 1 1    9    8    1 o  823.6000  19.1000 
1 1 1    9    8    2 o 3333.6001  78.6000 
1 1 1    9    8    3 f 1736.7000  39.7000 
1 1 1    9    8    4 o  792.6000  18.9000 
1 1 1    9    8    5 o  332.2000   8.4000 
1 1 1    9    8    6 o 5852.5000 137.4000 
1 1 1    9    8    7 o 4914.2002 111.7000 
1 1 1    9    8    8 o 1334.4000  31.6000 
1 1 1    9    8    9 o  274.8000   6.8000 
1 1 1    9    8   10 f   50.2000   1.4000 
1 1 1    9    8   11 o  696.4000  16.2000 
1 1 1    9    8   12 o   26.5000   1.0000 
1 1 1    9    8   13 o  560.7000  13.1000 
1 1 1    9    8   14 o  389.4000   9.1000 
1 1 1    9    8   15 o  480.3000  11.2000 
1 1 1    9    8   16 o 1005.6000  24.0000 
1 1 1    9    8   17 o 2671.5000  61.1000 
1 1 1    9    8   18 o 2376.8000  54.4000 
1 1 1    9    8   19 o  640.6000  15.0000 
1 1 1    9    8   20 o  496.7000  11.7000 
1 1 1    9    8   21 o  498.9000  12.1000 
1 1 1    9    8   22 o 1024.6000  23.8000 
1 1 1    9    8   23 o  477.0000  12.6000 
1 1 1    9    8   24 o  533.1000  12.6000 
1 1 1    9    8   25 o  114.1000   3.4000 
1 1 1    9    8   26 o   49.4000   2.3000 
1 1 1    9    8   27 o 1530.6000  35.5000 
1 1 1    9    8   28 o  658.3000  16.1000 
1 1 1    9    8   29 o  791.5000  17.2000 
1 1 1    9    8   30 o  109.2000   3.5000 
1 1 1    9    8   31 o  509.7000   8.8000 
1 1 1    9    8   32 o  591.8000  10.2000 
1 1 1    9    8   33 o   11.2000   2.2000 
1 1 1    9    8   34 o  478.6000   8.8000 
1 1 1    9    8   35 o  499.8000   8.1000 
1 1 1    9    8   36 o  179.8000   4.0000 
1 1 1    9    8   37 o   97.7000   3.1000 
1 1 1    9    8   38 o    7.5000   2.4000 
1 1 1    9    8   39 o   26.5000   2.7000 
1 1 1    9    8   40 o   16.5000   2.9000 
1 1 1    9    8   41 o   58.6000   2.9000 
1 1 1    9    8   42 o   27.7000   2.9000 
1 1 1    9    8   43 o   34.9000   2.8000 
1 1 1    9    8   44 o    8.2000   2.8000 
1 1 1    9    8   45 o   42.0000   3.1000 
1 1 1    9    8   46 o   32.7000   3.1000 
1 1 1    9    8   47 o   22.4000   3.2000 
1 1 1    9    8   48 o   15.0000   3.4000 
1 1 1    9    8   49 o   40.1000   3.8000 
1 1 1    9    8   50 o   33.9000   3.7000 
1 1 1    9    9    0 o  126.1000   7.0000 
1 1 1    9    9    1 o 2799.5000  90.3000 
1 1 1    9    9    2 o  552.9000  18.2000 
1 1 1    9    9    3 o 1551.6000  58.1000 
1 1 1    9    9    4 o 5333.6001 171.1000 
1 1 1    9    9    5 o 7935.5000 293.8000 
1 1 1    9    9    6 f  325.7000  10.8000 
1 1 1    9    9    7 o   39.9000   2.5000 
1 1 1    9    9    8 o  929.8000  30.4000 
1 1 1    9    9    9 o  259.0000   8.7000 
1 1 1    9    9   10 o 2683.8999  86.8000 
1 1 1    9    9   11 o  257.5000   8.7000 
1 1 1    9    9   12 o 1341.9000  43.6000 
1 1 1    9    9   13 o 3234.7000 104.4000 
1 1 1    9    9   14 o  164.4000   5.8000 
1 1 1    9    9   15 o   19.6000   1.4000 
1 1 1    9    9   16 o 1153.3000  37.7000 
1 1 1    9    9   17 o 4722.6001 151.9000 
1 1 1    9    9   18 o 5458.7002 175.5000 
1 1 1    9    9   19 f  773.2000  29.9000 
1 1 1    9    9   20 o 7694.0000 247.2000 
1 1 1    9    9   21 o   78.2000   3.3000 
1 1 1    9    9   22 o  114.2000   4.4000 
1 1 1    9    9   23 o  252.5000  10.2000 
1 1 1    9    9   24 o  213.0000   7.7000 
1 1 1    9    9   25 o 1028.0000  33.6000 
1 1 1    9    9   26 o 1226.1000  40.4000 
1 1 1    9    9   27 o  703.5000  23.6000 
1 1 1    9    9   28 o  174.4000   7.4000 
1 1 1    9    9   29 o   69.1000   4.0000 
1 1 1    9    9   30 o 1881.0000  55.0000 
1 1 1    9    9   31 o 1140.0000  29.0000 
1 1 1    9    9   32 o 2023.0000  47.7000 
1 1 1    9    9   33 o  124.2000   5.1000 
1 1 1    9    9   34 o  512.5000  12.4000 
1 1 1    9    9   35 o  177.1000   5.4000 
1 1 1    9    9   36 o   77.0000   3.9000 
1 1 1    9    9   37 o   10.0000   3.7000 
1 1 1    9    9   38 o  285.8000   8.0000 
1 1 1    9    9   39 o   58.9000   4.1000 
1 1 1    9    9   40 o   -0.7000   3.5000 
1 1 1    9    9   41 o   77.7000   4.4000 
1 1 1    9    9   42 o   26.1000   4.1000 
1 1 1    9    9   43 o   -5.5000   3.7000 
1 1 1    9    9   44 o    9.9000   3.9000 
1 1 1    9    9   45 o   10.1000   4.0000 
1 1 1    9    9   46 o    1.9000   4.2000 
1 1 1    9    9   47 o   -0.3000   4.5000 
1 1 1    9    9   48 o    3.2000   5.0000 
1 1 1    9    9   49 o   -4.6000   3.6000 
1 1 1    9    9   50 o   55.0000   5.6000 
1 1 1   10    0    0 o 3247.6001 147.9000 
1 1 1   10    0    1 o  965.4000  31.5000 
1 1 1   10    0    2 o 2590.3000  83.6000 
1 1 1   10    0    3 o 2175.3999  70.1000 
1 1 1   10    0    4 o  867.6000  36.3000 
1 1 1   10    0    5 o  155.7000   7.5000 
1 1 1   10    0    6 o  124.6000   5.5000 
1 1 1   10    0    7 o  167.5000   5.9000 
1 1 1   10    0    8 o  356.9000  12.8000 
1 1 1   10    0    9 o 2337.1001  75.5000 
1 1 1   10    0   10 o  116.3000   4.3000 
1 1 1   10    0   11 o  588.4000  19.3000 
1 1 1   10    0   12 o  115.0000   4.0000 
1 1 1   10    0   13 o 1965.0000  63.6000 
1 1 1   10    0   14 o 2270.6001  73.2000 
1 1 1   10    0   15 o 1251.2000  40.7000 
1 1 1   10    0   16 o  369.4000  12.3000 
1 1 1   10    0   17 o  875.3000  28.6000 
1 1 1   10    0   18 o   12.6000   1.3000 
1 1 1   10    0   19 o 1731.3000  56.2000 
1 1 1   10    0   20 o  539.1000  19.1000 
1 1 1   10    0   21 o   66.6000   2.9000 
1 1 1   10    0   22 o 1321.1000  43.0000 
1 1 1   10    0   23 o   18.0000   2.0000 
1 1 1   10    0   24 o  561.4000  20.1000 
1 1 1   10    0   25 o 1522.5000  49.5000 
1 1 1   10    0   26 o  329.8000  12.5000 
1 1 1   10    0   27 o   43.7000   3.0000 
1 1 1   10    0   28 o    4.5000   2.4000 
1 1 1   10    0   29 o  566.0000  19.2000 
1 1 1   10    0   30 o  112.7000   5.3000 
1 1 1   10    0   31 o 4030.5000 116.5000 
1 1 1   10    0   32 o 4524.6001  99.0000 
1 1 1   10    0   33 o 1440.0000  32.3000 
1 1 1   10    0   34 o  167.1000   5.6000 
1 1 1   10    0   35 o 1076.8000  24.5000 
1 1 1   10    0   36 o   10.4000   2.8000 
1 1 1   10    0   37 o    8.2000   3.4000 
1 1 1   10    0   38 o   74.2000   3.8000 
1 1 1   10    0   39 o  135.5000   4.8000 
1 1 1   10    0   40 o    3.5000   3.5000 
1 1 1   10    0   41 o  148.2000   4.7000 
1 1 1   10    0   42 o   14.2000   4.0000 
1 1 1   10    0   43 o   63.3000   4.2000 
1 1 1   10    0   44 o  151.0000   5.1000 
1 1 1   10    0   45 o   20.6000   4.4000 
1 1 1   10    0   46 o    2.2000   3.7000 
1 1 1   10    0   47 o   -0.2000   4.6000 
1 1 1   10    0   48 o   14.8000   4.9000 
1 1 1   10    0   49 o   65.7000   5.9000 
1 1 1   10    0   50 o   24.8000   5.8000 
1 1 1   10    0   51 o    9.2000   5.3000 
1 1 1   10    1    0 o  228.9000   9.8000 
1 1 1   10    1    1 o   28.9000   1.0000 
1 1 1   10    1    2 o 1872.0000  51.6000 
1 1 1   10    1    3 o  716.2000  17.8000 
1 1 1   10    1    4 o 1712.3000  40.5000 
1 1 1   10    1    5 o 7841.7998 183.7000 
1 1 1   10    1    6 o 9187.7998 208.3000 
1 1 1   10    1    7 o 1053.1000  24.2000 
1 1 1   10    1    8 o 1132.3000  26.1000 
1 1 1   10    1    9 f 3310.8999  75.4000 
1 1 1   10    1   10 o 1136.8000  26.1000 
1 1 1   10    1   11 o  140.0000   3.4000 
1 1 1   10    1   12 o  638.8000  14.8000 
1 1 1   10    1   13 o  108.6000   3.4000 
1 1 1   10    1   14 o 1091.9000  25.1000 
1 1 1   10    1   15 o  772.3000  17.8000 
1 1 1   10    1   16 o  498.8000  11.6000 
1 1 1   10    1   17 o  616.7000  14.3000 
1 1 1   10    1   18 o  875.3000  20.3000 
1 1 1   10    1   19 o  722.7000  16.7000 
1 1 1   10    1   20 o  199.9000   5.0000 
1 1 1   10    1   21 o 1357.6000  31.2000 
1 1 1   10    1   22 o 1911.5000  43.7000 
1 1 1   10    1   23 o 1680.5000  38.6000 
1 1 1   10    1   24 o  523.1000  12.4000 
1 1 1   10    1   25 o  552.9000  13.1000 
1 1 1   10    1   26 o 2108.1001  48.2000 
1 1 1   10    1   27 o  574.9000  14.0000 
1 1 1   10    1   28 o  654.0000  15.5000 
1 1 1   10    1   29 o  106.6000   3.4000 
1 1 1   10    1   30 o  364.2000   8.2000 
1 1 1   10    1   31 o  495.6000  10.9000 
1 1 1   10    1   32 o  164.2000   3.9000 
1 1 1   10    1   33 o  120.6000   3.3000 
1 1 1   10    1   34 o  398.6000   7.8000 
1 1 1   10    1   35 o  146.1000   3.6000 
1 1 1   10    1   36 o  208.1000   4.0000 
1 1 1   10    1   37 o   48.4000   2.5000 
1 1 1   10    1   38 o  219.8000   4.3000 
1 1 1   10    1   39 o  132.7000   3.2000 
1 1 1   10    1   40 o   25.7000   2.4000 
1 1 1   10    1   41 o   13.2000   2.4000 
1 1 1   10    1   42 o   10.0000   2.6000 
1 1 1   10    1   43 o   82.1000   3.1000 
1 1 1   10    1   44 o   92.3000   3.4000 
1 1 1   10    1   45 o   39.8000   3.3000 
1 1 1   10    1   46 f    3.5000   3.0000 
1 1 1   10    1   47 o   37.4000   3.3000 
1 1 1   10    1   48 o   51.8000   3.6000 
1 1 1   10    1   49 o   35.6000   3.8000 
1 1 1   10    1   50 o   12.5000   4.1000 
1 1 1   10    1   51 o   33.9000   4.2000 
1 1 1   10    2    0 o  888.1000  28.9000 
1 1 1   10    2    1 o 2482.8999  68.5000 
1 1 1   10    2    2 o 2100.7000  48.0000 
1 1 1   10    2    3 o 18205.9004 622.2000 
1 1 1   10    2    4 f  955.2000  23.6000 
1 1 1   10    2    5 o 8183.7998 191.5000 
1 1 1   10    2    6 o 3209.8000  78.5000 
1 1 1   10    2    7 o 9664.5996 226.2000 
1 1 1   10    2    8 o 1145.4000  26.3000 
1 1 1   10    2    9 o  755.5000  17.4000 
1 1 1   10    2   10 o 3371.3000  76.6000 
1 1 1   10    2   11 o  315.5000   7.4000 
1 1 1   10    2   12 o  235.9000   5.6000 
1 1 1   10    2   13 o 1746.3000  39.9000 
1 1 1   10    2   14 o  246.9000   5.8000 
1 1 1   10    2   15 o  133.7000   3.3000 
1 1 1   10    2   16 o  183.6000   4.4000 
1 1 1   10    2   17 o  496.9000  12.0000 
1 1 1   10    2   18 o  689.6000  16.0000 
1 1 1   10    2   19 o 1724.6000  39.5000 
1 1 1   10    2   20 o  385.1000   9.1000 
1 1 1   10    2   21 o 1489.3000  34.2000 
1 1 1   10    2   22 o   52.4000   1.8000 
1 1 1   10    2   23 f  385.6000   9.3000 
1 1 1   10    2   24 f  918.2000  21.4000 
1 1 1   10    2   25 o  577.7000  13.7000 
1 1 1   10    2   26 o  899.6000  20.9000 
1 1 1   10    2   27 o  463.4000  11.2000 
1 1 1   10    2   28 f   21.2000   2.0000 
1 1 1   10    2   29 o  322.8000   7.6000 
1 1 1   10    2   30 o 1731.9000  36.8000 
1 1 1   10    2   31 o  150.2000   4.5000 
1 1 1   10    2   32 o  424.1000   7.5000 
1 1 1   10    2   33 o  366.5000   6.9000 
1 1 1   10    2   34 o  198.6000   4.3000 
1 1 1   10    2   35 o  192.5000   4.3000 
1 1 1   10    2   36 o   91.1000   2.8000 
1 1 1   10    2   37 o   76.2000   2.8000 
1 1 1   10    2   38 o  121.7000   3.2000 
1 1 1   10    2   39 o  242.5000   4.5000 
1 1 1   10    2   40 o   79.9000   2.9000 
1 1 1   10    2   41 o   82.4000   2.9000 
1 1 1   10    2   42 o   81.7000   3.0000 
1 1 1   10    2   43 o  163.9000   3.8000 
1 1 1   10    2   44 o   16.9000   3.0000 
1 1 1   10    2   45 o  181.8000   4.2000 
1 1 1   10    2   46 o    1.6000   3.3000 
1 1 1   10    2   47 o   54.5000   3.4000 
1 1 1   10    2   48 o    4.5000   3.4000 
1 1 1   10    2   49 f  110.8000   4.5000 
1 1 1   10    2   50 o    7.3000   3.9000 
1 1 1   10    2   51 o   14.7000   4.3000 
1 1 1   10    3    0 o  818.5000  26.7000 
1 1 1   10    3    1 o   40.7000   1.3000 
1 1 1   10    3    2 o 5387.7998 122.3000 
1 1 1   10    3    3 o  949.7000  23.5000 
1 1 1   10    3    4 o   58.8000   1.9000 
1 1 1   10    3    5 o 4548.0000 106.9000 
1 1 1   10    3    6 f 1013.7000  24.1000 
1 1 1   10    3    7 o 1161.0000  28.6000 
1 1 1   10    3    8 o 4179.7002  98.0000 
1 1 1   10    3    9 o  416.6000  10.0000 
1 1 1   10    3   10 o  879.6000  20.2000 
1 1 1   10    3   11 o 1250.8000  28.7000 
1 1 1   10    3   12 o  313.7000   7.4000 
1 1 1   10    3   13 f  512.7000  12.0000 
1 1 1   10    3   14 o  943.6000  21.7000 
1 1 1   10    3   15 o 1539.9000  35.3000 
1 1 1   10    3   16 o  672.8000  15.6000 
1 1 1   10    3   17 o  212.0000   5.2000 
1 1 1   10    3   18 o  213.2000   5.1000 
1 1 1   10    3   19 o 1792.8000  41.0000 
1 1 1   10    3   20 f  278.1000   6.7000 
1 1 1   10    3   21 o  367.6000   8.8000 
1 1 1   10    3   22 o 1307.9000  30.1000 
1 1 1   10    3   23 o  757.2000  19.5000 
1 1 1   10    3   24 o  692.0000  16.2000 
1 1 1   10    3   25 o 2179.8999  49.9000 
1 1 1   10    3   26 o 1113.7000  26.6000 
1 1 1   10    3   27 o  756.7000  17.7000 
1 1 1   10    3   28 o 1163.3000  27.1000 
1 1 1   10    3   29 o  344.2000   7.9000 
1 1 1   10    3   30 o 1443.6000  29.8000 
1 1 1   10    3   31 o 1478.3000  30.8000 
1 1 1   10    3   32 o  165.0000   4.1000 
1 1 1   10    3   33 o  260.5000   5.3000 
1 1 1   10    3   34 o 1037.5000  17.0000 
1 1 1   10    3   35 o  346.0000   6.4000 
1 1 1   10    3   36 o  417.6000   6.5000 
1 1 1   10    3   37 o   22.8000   2.3000 
1 1 1   10    3   38 o  267.0000   4.9000 
1 1 1   10    3   39 o   16.3000   2.6000 
1 1 1   10    3   40 o  149.9000   3.5000 
1 1 1   10    3   41 o  148.8000   3.3000 
1 1 1   10    3   42 o   55.9000   2.8000 
1 1 1   10    3   43 o    9.5000   2.6000 
1 1 1   10    3   44 o   61.8000   3.2000 
1 1 1   10    3   45 o   51.4000   3.5000 
1 1 1   10    3   46 o   29.4000   3.3000 
1 1 1   10    3   47 o   18.0000   3.6000 
1 1 1   10    3   48 o  143.9000   4.1000 
1 1 1   10    3   49 o   54.7000   4.2000 
1 1 1   10    3   50 o   38.2000   4.0000 
1 1 1   10    3   51 o   31.7000   4.1000 
1 1 1   10    4    0 o 4608.3999 148.1000 
1 1 1   10    4    1 o 2189.3000  50.0000 
1 1 1   10    4    2 f 6076.7002 137.8000 
1 1 1   10    4    3 o 3282.2000  74.7000 
1 1 1   10    4    4 o 6971.3999 163.4000 
1 1 1   10    4    5 o 1466.7000  34.8000 
1 1 1   10    4    6 o 2008.3000  47.4000 
1 1 1   10    4    7 o  229.0000   5.9000 
1 1 1   10    4    8 o 1066.2000  26.3000 
1 1 1   10    4    9 o  831.2000  19.7000 
1 1 1   10    4   10 o  286.1000   7.0000 
1 1 1   10    4   11 o  430.6000  10.0000 
1 1 1   10    4   12 o 1237.2000  28.4000 
1 1 1   10    4   13 o   21.3000   0.9000 
1 1 1   10    4   14 o 1045.5000  24.1000 
1 1 1   10    4   15 o 1438.1000  32.9000 
1 1 1   10    4   16 o 2474.3000  56.4000 
1 1 1   10    4   17 o  555.6000  13.0000 
1 1 1   10    4   18 o  217.5000   5.2000 
1 1 1   10    4   19 o  414.3000   9.7000 
1 1 1   10    4   20 o  575.2000  14.0000 
1 1 1   10    4   21 o 2178.2000  51.4000 
1 1 1   10    4   22 o  853.3000  19.8000 
1 1 1   10    4   23 o  833.9000  19.4000 
1 1 1   10    4   24 f  863.9000  20.0000 
1 1 1   10    4   25 o  353.0000   8.5000 
1 1 1   10    4   26 o  135.1000   3.8000 
1 1 1   10    4   27 o  197.9000   5.2000 
1 1 1   10    4   28 o 1360.4000  31.6000 
1 1 1   10    4   29 o  292.4000   6.9000 
1 1 1   10    4   30 o 1609.1000  34.4000 
1 1 1   10    4   31 o 1361.7000  28.3000 
1 1 1   10    4   32 o  164.9000   3.9000 
1 1 1   10    4   33 o   98.8000   3.1000 
1 1 1   10    4   34 o  421.9000   7.9000 
1 1 1   10    4   35 o  488.4000   8.6000 
1 1 1   10    4   36 f   28.2000   2.4000 
1 1 1   10    4   37 o  165.6000   3.6000 
1 1 1   10    4   38 o  115.5000   3.2000 
1 1 1   10    4   39 o  491.4000   7.8000 
1 1 1   10    4   40 f   30.4000   2.6000 
1 1 1   10    4   41 o   85.7000   2.9000 
1 1 1   10    4   42 o   81.5000   3.0000 
1 1 1   10    4   43 o  171.5000   3.7000 
1 1 1   10    4   44 o   44.6000   3.1000 
1 1 1   10    4   45 o   14.1000   3.0000 
1 1 1   10    4   46 o   31.9000   3.4000 
1 1 1   10    4   47 o   20.3000   3.4000 
1 1 1   10    4   48 o   32.8000   3.4000 
1 1 1   10    4   49 o   15.9000   3.9000 
1 1 1   10    4   50 o   -2.1000   3.7000 
1 1 1   10    4   51 o   12.3000   3.9000 
1 1 1   10    5    0 o 7675.7998 284.3000 
1 1 1   10    5    1 o 2530.5000  57.9000 
1 1 1   10    5    2 o 1852.6000  45.4000 
1 1 1   10    5    3 o  221.7000   5.5000 
1 1 1   10    5    4 o  357.7000  11.4000 
1 1 1   10    5    5 o 1275.3000  29.3000 
1 1 1   10    5    6 o 1329.7000  31.5000 
1 1 1   10    5    7 o 1764.6000  43.2000 
1 1 1   10    5    8 o 2825.8000  68.9000 
1 1 1   10    5    9 o 2022.2000  49.3000 
1 1 1   10    5   10 o  219.2000   5.6000 
1 1 1   10    5   11 o  700.1000  16.7000 
1 1 1   10    5   12 o  126.5000   3.2000 
1 1 1   10    5   13 o  221.8000   5.3000 
1 1 1   10    5   14 o  304.2000   7.5000 
1 1 1   10    5   15 o  263.1000   6.8000 
1 1 1   10    5   16 o  379.7000   8.9000 
1 1 1   10    5   17 o  751.6000  17.4000 
1 1 1   10    5   18 o 1337.2000  30.7000 
1 1 1   10    5   19 o  138.5000   3.5000 
1 1 1   10    5   20 o 3514.2000  80.1000 
1 1 1   10    5   21 o  810.5000  18.8000 
1 1 1   10    5   22 o 2904.5000  66.3000 
1 1 1   10    5   23 o 1304.6000  30.1000 
1 1 1   10    5   24 o 5831.6001 132.5000 
1 1 1   10    5   25 o  911.8000  21.3000 
1 1 1   10    5   26 o  913.6000  21.3000 
1 1 1   10    5   27 o  337.4000   8.3000 
1 1 1   10    5   28 o 1101.4000  25.7000 
1 1 1   10    5   29 o 1789.5000  37.9000 
1 1 1   10    5   30 o  451.7000  10.0000 
1 1 1   10    5   31 f  256.9000   6.1000 
1 1 1   10    5   32 o  433.9000   7.7000 
1 1 1   10    5   33 o  159.9000   3.8000 
1 1 1   10    5   34 o  714.3000  12.0000 
1 1 1   10    5   35 o   40.8000   2.4000 
1 1 1   10    5   36 o  329.6000   5.8000 
1 1 1   10    5   37 o  247.7000   4.5000 
1 1 1   10    5   38 o    8.6000   2.3000 
1 1 1   10    5   39 o   68.3000   2.7000 
1 1 1   10    5   40 o  162.2000   3.8000 
1 1 1   10    5   41 o   53.1000   2.8000 
1 1 1   10    5   42 o  204.3000   4.3000 
1 1 1   10    5   43 o  188.0000   4.0000 
1 1 1   10    5   44 o   32.0000   3.0000 
1 1 1   10    5   45 o   76.7000   3.2000 
1 1 1   10    5   46 o   46.1000   3.4000 
1 1 1   10    5   47 o   16.1000   3.4000 
1 1 1   10    5   48 o    7.2000   3.3000 
1 1 1   10    5   49 o    4.7000   3.6000 
1 1 1   10    5   50 f   66.3000   4.1000 
1 1 1   10    5   51 o    1.8000   4.1000 
1 1 1   10    6    0 o 13077.7002 530.8000 
1 1 1   10    6    1 o 5713.2998 143.9000 
1 1 1   10    6    2 o 3535.3999  89.3000 
1 1 1   10    6    3 f 1686.6000  38.8000 
1 1 1   10    6    4 o   76.5000   2.7000 
1 1 1   10    6    5 o 1570.1000  35.9000 
1 1 1   10    6    6 o 5854.7998 137.2000 
1 1 1   10    6    7 o  967.5000  23.9000 
1 1 1   10    6    8 o 3622.1001  88.1000 
1 1 1   10    6    9 o  396.0000  10.1000 
1 1 1   10    6   10 o  390.9000   9.8000 
1 1 1   10    6   11 o  169.2000   4.5000 
1 1 1   10    6   12 o  195.0000   4.8000 
1 1 1   10    6   13 f  466.5000  11.2000 
1 1 1   10    6   14 o 1079.1000  25.6000 
1 1 1   10    6   15 o  830.0000  19.2000 
1 1 1   10    6   16 o  911.8000  21.1000 
1 1 1   10    6   17 o  861.9000  20.0000 
1 1 1   10    6   18 o 1519.6000  35.0000 
1 1 1   10    6   19 o  725.2000  17.6000 
1 1 1   10    6   20 o 1043.1000  24.1000 
1 1 1   10    6   21 o  232.2000   5.7000 
1 1 1   10    6   22 o  585.6000  13.7000 
1 1 1   10    6   23 o 1417.5000  32.7000 
1 1 1   10    6   24 o  192.3000   5.0000 
1 1 1   10    6   25 o 1202.5000  27.8000 
1 1 1   10    6   26 o  225.2000   5.8000 
1 1 1   10    6   27 o  299.8000   7.7000 
1 1 1   10    6   28 o 1842.4000  42.5000 
1 1 1   10    6   29 o 1474.5000  30.6000 
1 1 1   10    6   30 o  102.1000   3.4000 
1 1 1   10    6   31 o  100.8000   3.1000 
1 1 1   10    6   32 o   17.8000   2.3000 
1 1 1   10    6   33 o  153.8000   4.1000 
1 1 1   10    6   34 f 1523.7000  24.3000 
1 1 1   10    6   35 o   28.3000   2.2000 
1 1 1   10    6   36 o   52.7000   2.7000 
1 1 1   10    6   37 o   10.6000   2.5000 
1 1 1   10    6   38 o   19.1000   2.4000 
1 1 1   10    6   39 o  487.4000   7.5000 
1 1 1   10    6   40 o   30.6000   2.7000 
1 1 1   10    6   41 f   19.0000   2.6000 
1 1 1   10    6   42 o   93.4000   3.2000 
1 1 1   10    6   43 o    8.5000   2.8000 
1 1 1   10    6   44 o    3.4000   3.0000 
1 1 1   10    6   45 o   29.2000   3.2000 
1 1 1   10    6   46 o   14.5000   3.0000 
1 1 1   10    6   47 o   51.1000   3.6000 
1 1 1   10    6   48 o   39.4000   3.5000 
1 1 1   10    6   49 o   58.3000   3.7000 
1 1 1   10    6   50 o   13.8000   3.7000 
1 1 1   10    6   51 o    7.9000   4.3000 
1 1 1   10    7    0 o 1856.1000  87.0000 
1 1 1   10    7    1 o  489.6000  11.5000 
1 1 1   10    7    2 o 2683.3000  63.4000 
1 1 1   10    7    3 o 4076.5000  99.3000 
1 1 1   10    7    4 o  252.2000   7.3000 
1 1 1   10    7    5 o 2984.7000  67.9000 
1 1 1   10    7    6 o  218.8000   6.4000 
1 1 1   10    7    7 o 2103.0000  49.7000 
1 1 1   10    7    8 o  817.6000  21.0000 
1 1 1   10    7    9 o 1353.7000  33.3000 
1 1 1   10    7   10 o  656.7000  16.4000 
1 1 1   10    7   11 o  595.2000  14.7000 
1 1 1   10    7   12 o   72.0000   2.0000 
1 1 1   10    7   13 o 1153.6000  26.6000 
1 1 1   10    7   14 o  504.8000  11.8000 
1 1 1   10    7   15 o  922.2000  21.2000 
1 1 1   10    7   16 o 1396.0000  32.1000 
1 1 1   10    7   17 o  992.5000  23.0000 
1 1 1   10    7   18 o  463.4000  11.3000 
1 1 1   10    7   19 o 3514.2000  80.3000 
1 1 1   10    7   20 o  439.2000  10.4000 
1 1 1   10    7   21 o 1476.8000  36.3000 
1 1 1   10    7   22 o  373.1000   9.3000 
1 1 1   10    7   23 o 1319.2000  30.4000 
1 1 1   10    7   24 o  681.0000  16.0000 
1 1 1   10    7   25 o 1965.9000  45.1000 
1 1 1   10    7   26 o 1686.2000  40.1000 
1 1 1   10    7   27 o  206.6000   5.7000 
1 1 1   10    7   28 f 1002.6000  23.5000 
1 1 1   10    7   29 o  324.3000   7.5000 
1 1 1   10    7   30 o  247.7000   6.0000 
1 1 1   10    7   31 o   30.1000   2.6000 
1 1 1   10    7   32 o   28.7000   2.4000 
1 1 1   10    7   33 o  168.8000   4.0000 
1 1 1   10    7   34 o  608.7000  10.5000 
1 1 1   10    7   35 o   20.5000   2.4000 
1 1 1   10    7   36 o  176.6000   3.9000 
1 1 1   10    7   37 o   76.6000   2.9000 
1 1 1   10    7   38 o  353.8000   6.2000 
1 1 1   10    7   39 o   10.3000   2.7000 
1 1 1   10    7   40 o  166.3000   3.8000 
1 1 1   10    7   41 o  158.9000   3.8000 
1 1 1   10    7   42 o   39.1000   2.8000 
1 1 1   10    7   43 o  114.9000   3.3000 
1 1 1   10    7   44 f   17.8000   2.8000 
1 1 1   10    7   45 o   45.7000   3.3000 
1 1 1   10    7   46 o    8.1000   3.4000 
1 1 1   10    7   47 f   17.6000   3.3000 
1 1 1   10    7   48 o    4.1000   3.6000 
1 1 1   10    7   49 o    5.3000   3.9000 
1 1 1   10    7   50 o   32.4000   4.1000 
1 1 1   10    8    0 o   12.1000   0.9000 
1 1 1   10    8    1 o 4859.7002 110.6000 
1 1 1   10    8    2 o  875.2000  20.2000 
1 1 1   10    8    3 o 1704.6000  41.7000 
1 1 1   10    8    4 o 2029.5000  46.4000 
1 1 1   10    8    5 o 1593.3000  36.5000 
1 1 1   10    8    6 o 1881.1000  43.0000 
1 1 1   10    8    7 o  613.5000  16.5000 
1 1 1   10    8    8 o 1005.2000  23.9000 
1 1 1   10    8    9 f 1663.2000  39.5000 
1 1 1   10    8   10 o   97.6000   2.6000 
1 1 1   10    8   11 o 2683.3999  61.2000 
1 1 1   10    8   12 o   61.2000   1.8000 
1 1 1   10    8   13 o  129.6000   3.4000 
1 1 1   10    8   14 o  201.1000   4.9000 
1 1 1   10    8   15 o  635.2000  14.7000 
1 1 1   10    8   16 o  548.1000  12.8000 
1 1 1   10    8   17 o  511.2000  12.0000 
1 1 1   10    8   18 o  806.0000  18.9000 
1 1 1   10    8   19 o 3205.2000  73.2000 
1 1 1   10    8   20 o  402.1000   9.6000 
1 1 1   10    8   21 o 1540.4000  35.5000 
1 1 1   10    8   22 o 1577.3000  36.1000 
1 1 1   10    8   23 o 1876.8000  42.9000 
1 1 1   10    8   24 o 1131.0000  27.2000 
1 1 1   10    8   25 o  899.4000  21.8000 
1 1 1   10    8   26 o 1314.7000  31.4000 
1 1 1   10    8   27 o 1534.3000  35.6000 
1 1 1   10    8   28 o   91.5000   3.3000 
1 1 1   10    8   29 o   11.0000   2.2000 
1 1 1   10    8   30 o   61.9000   2.9000 
1 1 1   10    8   31 o 1104.3000  18.0000 
1 1 1   10    8   32 o   18.3000   2.4000 
1 1 1   10    8   33 o  112.1000   3.4000 
1 1 1   10    8   34 o   31.5000   2.5000 
1 1 1   10    8   35 o   95.3000   3.0000 
1 1 1   10    8   36 o   74.1000   2.8000 
1 1 1   10    8   37 o  126.1000   3.5000 
1 1 1   10    8   38 o   26.4000   2.7000 
1 1 1   10    8   39 o   95.8000   3.3000 
1 1 1   10    8   40 o  155.5000   3.6000 
1 1 1   10    8   41 o   45.8000   2.9000 
1 1 1   10    8   42 o   48.1000   3.0000 
1 1 1   10    8   43 o   29.2000   3.1000 
1 1 1   10    8   44 o    8.7000   2.6000 
1 1 1   10    8   45 o   59.0000   3.3000 
1 1 1   10    8   46 o   11.8000   3.3000 
1 1 1   10    8   47 o    9.7000   3.4000 
1 1 1   10    8   48 o   19.0000   3.5000 
1 1 1   10    8   49 o   14.6000   4.0000 
1 1 1   10    8   50 o   24.5000   4.0000 
1 1 1   10    9    0 o  786.7000  25.7000 
1 1 1   10    9    1 f  251.7000   6.3000 
1 1 1   10    9    2 o 1217.9000  28.0000 
1 1 1   10    9    3 o    6.3000   0.5000 
1 1 1   10    9    4 o  866.5000  21.5000 
1 1 1   10    9    5 o  960.8000  22.1000 
1 1 1   10    9    6 o 1874.5000  43.1000 
1 1 1   10    9    7 o   57.8000   2.0000 
1 1 1   10    9    8 f 2130.8000  48.7000 
1 1 1   10    9    9 o  596.6000  13.9000 
1 1 1   10    9   10 o 1910.5000  43.6000 
1 1 1   10    9   11 o  940.1000  21.6000 
1 1 1   10    9   12 o  680.3000  15.8000 
1 1 1   10    9   13 o  412.9000   9.7000 
1 1 1   10    9   14 o  319.4000   7.6000 
1 1 1   10    9   15 o 1672.3000  38.3000 
1 1 1   10    9   16 o 1308.7000  30.1000 
1 1 1   10    9   17 o  617.8000  15.6000 
1 1 1   10    9   18 o 2959.8999  67.6000 
1 1 1   10    9   19 o 2292.0000  52.3000 
1 1 1   10    9   20 o   19.1000   1.2000 
1 1 1   10    9   21 o 1374.0000  31.7000 
1 1 1   10    9   22 o 1926.6000  45.6000 
1 1 1   10    9   23 o  281.0000   8.2000 
1 1 1   10    9   24 o 1407.7000  33.7000 
1 1 1   10    9   25 o  129.3000   3.9000 
1 1 1   10    9   26 o   88.0000   3.0000 
1 1 1   10    9   27 o  862.3000  20.3000 
1 1 1   10    9   28 o 1192.0000  25.8000 
1 1 1   10    9   29 o  309.7000   7.6000 
1 1 1   10    9   30 o  453.1000  10.4000 
1 1 1   10    9   31 o   80.5000   3.0000 
1 1 1   10    9   32 f  165.4000   4.1000 
1 1 1   10    9   33 o  707.6000  11.9000 
1 1 1   10    9   34 o  294.2000   6.1000 
1 1 1   10    9   35 o   56.9000   2.9000 
1 1 1   10    9   36 o   27.2000   2.6000 
1 1 1   10    9   37 o   95.9000   3.2000 
1 1 1   10    9   38 o   12.2000   2.7000 
1 1 1   10    9   39 o   77.8000   2.9000 
1 1 1   10    9   40 o  220.4000   4.3000 
1 1 1   10    9   41 o  210.4000   4.1000 
1 1 1   10    9   42 o   34.1000   3.1000 
1 1 1   10    9   43 o   76.3000   3.4000 
1 1 1   10    9   44 o   37.4000   3.2000 
1 1 1   10    9   45 o   41.4000   3.2000 
1 1 1   10    9   46 o    4.2000   3.1000 
1 1 1   10    9   47 o   40.8000   3.5000 
1 1 1   10    9   48 o   31.1000   3.5000 
1 1 1   10    9   49 o   18.3000   3.5000 
1 1 1   10    9   50 o    6.2000   4.0000 
1 1 1   10   10    0 o  396.8000  18.9000 
1 1 1   10   10    1 o 1340.9000  43.8000 
1 1 1   10   10    2 o    2.9000   0.7000 
1 1 1   10   10    3 o 2071.8999  67.0000 
1 1 1   10   10    4 o 3775.3999 121.3000 
1 1 1   10   10    5 o  453.5000  17.7000 
1 1 1   10   10    6 o  119.9000   4.4000 
1 1 1   10   10    7 o  419.6000  16.4000 
1 1 1   10   10    8 o   18.0000   1.2000 
1 1 1   10   10    9 o 1538.1000  50.0000 
1 1 1   10   10   10 o 2073.6001  67.1000 
1 1 1   10   10   11 o  325.5000  14.0000 
1 1 1   10   10   12 o 1916.7000  62.1000 
1 1 1   10   10   13 o   11.5000   1.3000 
1 1 1   10   10   14 o    1.8000   1.0000 
1 1 1   10   10   15 o  295.9000  10.0000 
1 1 1   10   10   16 o   68.7000   2.8000 
1 1 1   10   10   17 o  475.6000  17.2000 
1 1 1   10   10   18 o 1283.8000  41.8000 
1 1 1   10   10   19 o  371.3000  12.5000 
1 1 1   10   10   20 o  308.2000  13.4000 
1 1 1   10   10   21 o    5.9000   1.6000 
1 1 1   10   10   22 f 2235.1001  72.6000 
1 1 1   10   10   23 o   16.6000   2.0000 
1 1 1   10   10   24 o 4342.6001 140.4000 
1 1 1   10   10   25 f 1953.1000  63.8000 
1 1 1   10   10   26 o  211.4000   7.8000 
1 1 1   10   10   27 o  107.7000   4.8000 
1 1 1   10   10   28 o  303.3000  10.0000 
1 1 1   10   10   29 o  995.6000  29.8000 
1 1 1   10   10   30 o 1197.9000  35.1000 
1 1 1   10   10   31 o  205.8000   6.5000 
1 1 1   10   10   32 o 1495.8000  33.9000 
1 1 1   10   10   33 o   60.3000   4.1000 
1 1 1   10   10   34 o    8.4000   3.5000 
1 1 1   10   10   35 o 3349.8000  62.5000 
1 1 1   10   10   36 f   60.9000   4.0000 
1 1 1   10   10   37 o  305.8000   7.6000 
1 1 1   10   10   38 o   47.7000   4.1000 
1 1 1   10   10   39 o   53.3000   4.1000 
1 1 1   10   10   40 o   54.6000   3.9000 
1 1 1   10   10   41 o   19.7000   4.2000 
1 1 1   10   10   42 o  101.9000   4.8000 
1 1 1   10   10   43 f   11.9000   4.1000 
1 1 1   10   10   44 o   71.2000   4.8000 
1 1 1   10   10   45 o   62.6000   5.3000 
1 1 1   10   10   46 o  132.3000   5.2000 
1 1 1   10   10   47 o   92.0000   5.3000 
1 1 1   10   10   48 o   26.5000   5.3000 
1 1 1   10   10   49 o   -1.4000   5.1000 
1 1 1   10   10   50 o   55.0000   5.5000 
1 1 1   11    0    1 o 1271.8000  58.2000 
1 1 1   11    0    2 o 1564.9000  64.2000 
1 1 1   11    0    3 o  297.4000  10.5000 
1 1 1   11    0    4 o  817.9000  31.0000 
1 1 1   11    0    5 o   28.0000   1.3000 
1 1 1   11    0    6 f 5423.2998 173.9000 
1 1 1   11    0    7 o   11.1000   1.1000 
1 1 1   11    0    8 o 2815.8000  90.8000 
1 1 1   11    0    9 o 2692.3999  86.7000 
1 1 1   11    0   10 o  165.0000   5.7000 
1 1 1   11    0   11 o 2693.2000  87.1000 
1 1 1   11    0   12 o  934.7000  30.6000 
1 1 1   11    0   13 o 1405.5000  45.6000 
1 1 1   11    0   14 o   38.0000   1.8000 
1 1 1   11    0   15 o  336.9000  11.3000 
1 1 1   11    0   16 o 1207.8000  39.3000 
1 1 1   11    0   17 o    9.6000   1.2000 
1 1 1   11    0   18 o  843.8000  27.4000 
1 1 1   11    0   19 o 4372.1001 140.6000 
1 1 1   11    0   20 o  960.4000  31.4000 
1 1 1   11    0   21 o  107.0000   5.1000 
1 1 1   11    0   22 o   52.2000   2.8000 
1 1 1   11    0   23 o 2138.1001  69.3000 
1 1 1   11    0   24 o 2202.0000  71.4000 
1 1 1   11    0   25 o  992.1000  34.9000 
1 1 1   11    0   26 o   22.7000   2.3000 
1 1 1   11    0   27 o  403.8000  14.7000 
1 1 1   11    0   28 o  142.9000   6.2000 
1 1 1   11    0   29 o   27.2000   3.1000 
1 1 1   11    0   30 o  727.3000  22.0000 
1 1 1   11    0   31 o  262.5000   8.9000 
1 1 1   11    0   32 o 1025.6000  23.5000 
1 1 1   11    0   33 f   17.8000   3.2000 
1 1 1   11    0   34 o   23.7000   3.6000 
1 1 1   11    0   35 o    9.1000   3.2000 
1 1 1   11    0   36 o  163.7000   5.3000 
1 1 1   11    0   37 o   12.5000   3.5000 
1 1 1   11    0   38 o    5.4000   3.4000 
1 1 1   11    0   39 f  232.6000   7.1000 
1 1 1   11    0   40 o   85.2000   4.4000 
1 1 1   11    0   41 o  201.3000   5.7000 
1 1 1   11    0   42 o    3.4000   3.9000 
1 1 1   11    0   43 o   33.5000   4.1000 
1 1 1   11    0   44 o   44.4000   4.7000 
1 1 1   11    0   45 o   58.0000   4.4000 
1 1 1   11    0   46 o    0.8000   3.2000 
1 1 1   11    0   47 o   16.0000   4.9000 
1 1 1   11    0   48 o  180.5000   5.8000 
1 1 1   11    0   49 o  122.0000   6.4000 
1 1 1   11    0   50 o   -5.9000   4.1000 
1 1 1   11    0   51 o   10.0000   5.2000 
1 1 1   11    1    0 o 5407.8999 245.2000 
1 1 1   11    1    1 o 3188.3000  87.5000 
1 1 1   11    1    2 o  335.0000   7.9000 
1 1 1   11    1    3 o 5462.2998 137.6000 
1 1 1   11    1    4 o 2174.5000  49.6000 
1 1 1   11    1    5 o 3310.1001  75.2000 
1 1 1   11    1    6 o 1052.9000  26.1000 
1 1 1   11    1    7 o  388.7000   9.4000 
1 1 1   11    1    8 o  158.3000   4.0000 
1 1 1   11    1    9 o  784.3000  18.1000 
1 1 1   11    1   10 o  210.0000   5.0000 
1 1 1   11    1   11 o  630.2000  14.6000 
1 1 1   11    1   12 o  777.2000  17.9000 
1 1 1   11    1   13 o  282.0000   6.7000 
1 1 1   11    1   14 o 3839.8000  87.3000 
1 1 1   11    1   15 o  456.9000  10.7000 
1 1 1   11    1   16 o  273.4000   6.5000 
1 1 1   11    1   17 o  448.3000  10.5000 
1 1 1   11    1   18 o  808.4000  18.8000 
1 1 1   11    1   19 o  181.2000   4.5000 
1 1 1   11    1   20 o  520.6000  12.1000 
1 1 1   11    1   21 o   79.1000   2.3000 
1 1 1   11    1   22 o  518.5000  12.6000 
1 1 1   11    1   23 o 2183.3999  50.0000 
1 1 1   11    1   24 f 2748.6001  62.7000 
1 1 1   11    1   25 o  414.6000   9.9000 
1 1 1   11    1   26 o  479.3000  11.5000 
1 1 1   11    1   27 o  484.9000  11.6000 
1 1 1   11    1   28 o  716.9000  17.4000 
1 1 1   11    1   29 o  154.0000   4.2000 
1 1 1   11    1   30 o 1447.8000  30.1000 
1 1 1   11    1   31 o 1576.3000  32.7000 
1 1 1   11    1   32 o  620.2000  10.5000 
1 1 1   11    1   33 o  829.2000  13.8000 
1 1 1   11    1   34 o  151.6000   3.7000 
1 1 1   11    1   35 o  245.9000   5.2000 
1 1 1   11    1   36 o  225.0000   4.6000 
1 1 1   11    1   37 o   20.4000   2.3000 
1 1 1   11    1   38 o   56.1000   2.6000 
1 1 1   11    1   39 o   64.7000   2.7000 
1 1 1   11    1   40 o  212.2000   4.3000 
1 1 1   11    1   41 o  420.3000   6.3000 
1 1 1   11    1   42 o  124.1000   3.3000 
1 1 1   11    1   43 o   35.4000   2.8000 
1 1 1   11    1   44 o  157.0000   4.1000 
1 1 1   11    1   45 o    8.7000   3.0000 
1 1 1   11    1   46 o  107.3000   3.8000 
1 1 1   11    1   47 o  124.7000   4.0000 
1 1 1   11    1   48 o   13.7000   3.5000 
1 1 1   11    1   49 o   45.3000   3.6000 
1 1 1   11    1   50 o   18.1000   3.7000 
1 1 1   11    1   51 o   13.3000   3.7000 
1 1 1   11    2    0 o 12671.5996 468.2000 
1 1 1   11    2    1 o  451.9000  10.5000 
1 1 1   11    2    2 o   72.8000   1.9000 
1 1 1   11    2    3 o 1406.6000  32.2000 
1 1 1   11    2    4 o 4408.8999 100.2000 
1 1 1   11    2    5 o 2910.3999  68.6000 
1 1 1   11    2    6 o  325.5000   7.7000 
1 1 1   11    2    7 o 1664.6000  39.3000 
1 1 1   11    2    8 o 4944.8999 112.2000 
1 1 1   11    2    9 o 3799.8999  86.6000 
1 1 1   11    2   10 o 1046.3000  24.1000 
1 1 1   11    2   11 o  506.2000  11.8000 
1 1 1   11    2   12 o  877.2000  20.2000 
1 1 1   11    2   13 o  464.3000  10.8000 
1 1 1   11    2   14 o 1865.2000  42.7000 
1 1 1   11    2   15 o   19.5000   0.9000 
1 1 1   11    2   16 o  911.3000  21.0000 
1 1 1   11    2   17 o  101.3000   2.6000 
1 1 1   11    2   18 o  641.5000  14.9000 
1 1 1   11    2   19 o   11.6000   1.0000 
1 1 1   11    2   20 o  399.9000   9.5000 
1 1 1   11    2   21 o  348.0000   8.4000 
1 1 1   11    2   22 o 2267.3000  51.8000 
1 1 1   11    2   23 o 4624.6001 105.2000 
1 1 1   11    2   24 o  147.5000   4.2000 
1 1 1   11    2   25 o 4324.7998  98.6000 
1 1 1   11    2   26 o  622.0000  14.6000 
1 1 1   11    2   27 o 1186.6000  27.5000 
1 1 1   11    2   28 o  255.6000   7.2000 
1 1 1   11    2   29 o 1474.0000  30.7000 
1 1 1   11    2   30 o  181.5000   4.9000 
1 1 1   11    2   31 o  105.8000   3.5000 
1 1 1   11    2   32 f  614.1000  10.8000 
1 1 1   11    2   33 o  232.7000   4.8000 
1 1 1   11    2   34 o   65.9000   2.8000 
1 1 1   11    2   35 o  210.9000   4.7000 
1 1 1   11    2   36 o  165.7000   3.6000 
1 1 1   11    2   37 o   40.3000   2.4000 
1 1 1   11    2   38 o  235.8000   4.5000 
1 1 1   11    2   39 o  231.9000   4.5000 
1 1 1   11    2   40 o   22.9000   2.3000 
1 1 1   11    2   41 o   41.8000   2.9000 
1 1 1   11    2   42 o   49.0000   2.8000 
1 1 1   11    2   43 o   15.2000   2.7000 
1 1 1   11    2   44 f   94.3000   3.6000 
1 1 1   11    2   45 o   40.8000   3.1000 
1 1 1   11    2   46 o  182.8000   4.5000 
1 1 1   11    2   47 o   26.1000   3.5000 
1 1 1   11    2   48 o    4.5000   3.8000 
1 1 1   11    2   49 o   11.9000   3.8000 
1 1 1   11    2   50 o   49.0000   3.8000 
1 1 1   11    2   51 o   12.9000   4.0000 
1 1 1   11    3    0 o  391.5000  21.8000 
1 1 1   11    3    1 o 3491.0000  79.6000 
1 1 1   11    3    2 o  851.2000  20.4000 
1 1 1   11    3    3 o 1888.0000  43.2000 
1 1 1   11    3    4 o  317.1000  10.9000 
1 1 1   11    3    5 o 3458.3999  78.6000 
1 1 1   11    3    6 o 9412.0000 220.6000 
1 1 1   11    3    7 o  311.3000   8.7000 
1 1 1   11    3    8 o 3318.0000  78.0000 
1 1 1   11    3    9 o 2658.8000  62.6000 
1 1 1   11    3   10 o  335.3000   7.9000 
1 1 1   11    3   11 o 2199.3999  50.3000 
1 1 1   11    3   12 o 1410.3000  32.3000 
1 1 1   11    3   13 o  231.3000   5.5000 
1 1 1   11    3   14 o  714.8000  16.6000 
1 1 1   11    3   15 o  857.1000  19.8000 
1 1 1   11    3   16 o  256.6000   6.8000 
1 1 1   11    3   17 o 1130.0000  26.1000 
1 1 1   11    3   18 o  355.4000   8.5000 
1 1 1   11    3   19 o 1181.3000  27.4000 
1 1 1   11    3   20 o 1119.5000  25.9000 
1 1 1   11    3   21 o  257.9000   6.3000 
1 1 1   11    3   22 o  296.1000   7.7000 
1 1 1   11    3   23 f  408.8000   9.8000 
1 1 1   11    3   24 o 1287.5000  29.7000 
1 1 1   11    3   25 o 2985.6001  68.1000 
1 1 1   11    3   26 o  255.6000   6.4000 
1 1 1   11    3   27 f   42.7000   2.2000 
1 1 1   11    3   28 o 1156.7000  27.8000 
1 1 1   11    3   29 o  186.2000   4.8000 
1 1 1   11    3   30 o  257.5000   6.3000 
1 1 1   11    3   31 o   36.1000   2.5000 
1 1 1   11    3   32 o 1494.3000  23.7000 
1 1 1   11    3   33 o  141.9000   3.7000 
1 1 1   11    3   34 o   36.5000   2.3000 
1 1 1   11    3   35 o  138.7000   3.5000 
1 1 1   11    3   36 o  366.4000   6.0000 
1 1 1   11    3   37 o    9.4000   2.1000 
1 1 1   11    3   38 o    9.0000   2.5000 
1 1 1   11    3   39 o   55.1000   2.6000 
1 1 1   11    3   40 o   89.8000   2.9000 
1 1 1   11    3   41 o   27.6000   2.7000 
1 1 1   11    3   42 o   55.5000   3.0000 
1 1 1   11    3   43 o    7.8000   2.8000 
1 1 1   11    3   44 o   76.7000   3.2000 
1 1 1   11    3   45 o   18.3000   3.0000 
1 1 1   11    3   46 o    9.7000   2.9000 
1 1 1   11    3   47 f   36.6000   3.4000 
1 1 1   11    3   48 o   82.7000   4.0000 
1 1 1   11    3   49 o   13.7000   4.0000 
1 1 1   11    3   50 o    7.1000   3.6000 
1 1 1   11    3   51 o   23.3000   3.9000 
1 1 1   11    4    0 o 3122.8999 100.7000 
1 1 1   11    4    1 o 6661.6001 151.1000 
1 1 1   11    4    2 o  305.5000   8.7000 
1 1 1   11    4    3 o 3327.3000  75.9000 
1 1 1   11    4    4 o  966.8000  25.8000 
1 1 1   11    4    5 o  936.0000  21.5000 
1 1 1   11    4    6 o  580.6000  14.4000 
1 1 1   11    4    7 o  939.5000  22.4000 
1 1 1   11    4    8 o  667.6000  16.5000 
1 1 1   11    4    9 o  960.5000  22.9000 
1 1 1   11    4   10 o  802.4000  19.1000 
1 1 1   11    4   11 o 1328.7000  31.4000 
1 1 1   11    4   12 o 1083.1000  24.9000 
1 1 1   11    4   13 o 1298.7000  29.8000 
1 1 1   11    4   14 o  601.1000  13.9000 
1 1 1   11    4   15 o   89.3000   2.3000 
1 1 1   11    4   16 o  386.7000   9.0000 
1 1 1   11    4   17 o  191.3000   4.8000 
1 1 1   11    4   18 f  165.4000   4.2000 
1 1 1   11    4   19 o   39.2000   1.4000 
1 1 1   11    4   20 o  341.6000   8.2000 
1 1 1   11    4   21 o  607.9000  14.3000 
1 1 1   11    4   22 o  731.8000  17.0000 
1 1 1   11    4   23 o  647.4000  16.3000 
1 1 1   11    4   24 o  167.8000   4.5000 
1 1 1   11    4   25 o 2106.3000  48.2000 
1 1 1   11    4   26 o 1817.7000  41.7000 
1 1 1   11    4   27 o   64.1000   2.8000 
1 1 1   11    4   28 o  347.3000   8.6000 
1 1 1   11    4   29 o  349.2000   8.0000 
1 1 1   11    4   30 o  696.1000  15.4000 
1 1 1   11    4   31 o 1074.8000  17.4000 
1 1 1   11    4   32 o  108.9000   3.2000 
1 1 1   11    4   33 f   30.9000   2.7000 
1 1 1   11    4   34 o   94.2000   3.2000 
1 1 1   11    4   35 o   34.5000   2.7000 
1 1 1   11    4   36 o  339.1000   5.6000 
1 1 1   11    4   37 o   53.7000   2.6000 
1 1 1   11    4   38 o  305.9000   5.5000 
1 1 1   11    4   39 o   44.0000   2.6000 
1 1 1   11    4   40 o  187.4000   3.9000 
1 1 1   11    4   41 o    3.0000   2.3000 
1 1 1   11    4   42 o   17.7000   2.5000 
1 1 1   11    4   43 o   34.1000   2.9000 
1 1 1   11    4   44 f   39.4000   3.0000 
1 1 1   11    4   45 o   14.9000   2.9000 
1 1 1   11    4   46 o   73.3000   3.6000 
1 1 1   11    4   47 o   86.6000   3.7000 
1 1 1   11    4   48 o    6.7000   3.7000 
1 1 1   11    4   49 o   86.6000   4.3000 
1 1 1   11    4   50 o    1.9000   3.9000 
1 1 1   11    4   51 o   -1.2000   2.8000 
1 1 1   11    5    0 o   74.0000   2.9000 
1 1 1   11    5    1 o  440.3000  10.4000 
1 1 1   11    5    2 o  235.0000   6.3000 
1 1 1   11    5    3 o 4420.1001 100.6000 
1 1 1   11    5    4 o 7475.2002 175.2000 
1 1 1   11    5    5 o  407.9000  11.0000 
1 1 1   11    5    6 o  937.6000  22.4000 
1 1 1   11    5    7 o  818.6000  20.2000 
1 1 1   11    5    8 o  517.7000  13.0000 
1 1 1   11    5    9 o  607.8000  14.6000 
1 1 1   11    5   10 o  106.5000   2.9000 
1 1 1   11    5   11 o 1105.7000  26.3000 
1 1 1   11    5   12 o  703.7000  17.4000 
1 1 1   11    5   13 o 1320.5000  30.3000 
1 1 1   11    5   14 o 1882.2000  43.0000 
1 1 1   11    5   15 o  398.8000   9.7000 
1 1 1   11    5   16 o  172.5000   4.4000 
1 1 1   11    5   17 o  457.9000  10.9000 
1 1 1   11    5   18 o  141.7000   3.6000 
1 1 1   11    5   19 o 2140.6001  49.0000 
1 1 1   11    5   20 o  956.5000  22.1000 
1 1 1   11    5   21 o  240.0000   5.9000 
1 1 1   11    5   22 o  174.8000   4.5000 
1 1 1   11    5   23 o  284.3000   6.9000 
1 1 1   11    5   24 o 4396.7998 100.1000 
1 1 1   11    5   25 o  277.4000   7.1000 
1 1 1   11    5   26 o 1277.0000  29.6000 
1 1 1   11    5   27 o  201.9000   5.5000 
1 1 1   11    5   28 o  369.3000   9.2000 
1 1 1   11    5   29 o  678.4000  14.8000 
1 1 1   11    5   30 f   97.9000   3.5000 
1 1 1   11    5   31 o  734.6000  12.7000 
1 1 1   11    5   32 o  183.9000   4.1000 
1 1 1   11    5   33 o   38.5000   2.5000 
1 1 1   11    5   34 o  968.2000  15.8000 
1 1 1   11    5   35 o  175.7000   3.9000 
1 1 1   11    5   36 o  221.8000   4.4000 
1 1 1   11    5   37 o  197.6000   4.2000 
1 1 1   11    5   38 o  174.4000   3.8000 
1 1 1   11    5   39 o  155.6000   3.7000 
1 1 1   11    5   40 o   20.5000   2.8000 
1 1 1   11    5   41 o   71.0000   2.9000 
1 1 1   11    5   42 o   42.4000   2.8000 
1 1 1   11    5   43 o  236.2000   4.4000 
1 1 1   11    5   44 o  110.8000   3.3000 
1 1 1   11    5   45 o    0.5000   2.0000 
1 1 1   11    5   46 o  148.4000   3.8000 
1 1 1   11    5   47 o   52.5000   3.7000 
1 1 1   11    5   48 o   12.7000   3.5000 
1 1 1   11    5   49 o    6.1000   3.9000 
1 1 1   11    5   50 o   12.8000   4.0000 
1 1 1   11    6    0 f  913.8000  38.3000 
1 1 1   11    6    1 o 1972.3000  45.2000 
1 1 1   11    6    2 o 5356.0000 121.6000 
1 1 1   11    6    3 o 11767.7998 296.0000 
1 1 1   11    6    4 o 1497.5000  35.6000 
1 1 1   11    6    5 o 1046.0000  24.9000 
1 1 1   11    6    6 o 3816.1001  86.7000 
1 1 1   11    6    7 o  429.3000  11.2000 
1 1 1   11    6    8 o  969.0000  24.0000 
1 1 1   11    6    9 o  288.2000   7.4000 
1 1 1   11    6   10 o 1337.3000  32.8000 
1 1 1   11    6   11 o  569.4000  14.2000 
1 1 1   11    6   12 o 1919.9000  45.3000 
1 1 1   11    6   13 o 1261.2000  29.1000 
1 1 1   11    6   14 o  359.1000   8.5000 
1 1 1   11    6   15 o 1214.1000  27.9000 
1 1 1   11    6   16 o   91.1000   2.5000 
1 1 1   11    6   17 f 1344.0000  30.9000 
1 1 1   11    6   18 f 2297.0000  52.5000 
1 1 1   11    6   19 o  659.6000  15.5000 
1 1 1   11    6   20 o  658.0000  15.4000 
1 1 1   11    6   21 o  736.4000  17.1000 
1 1 1   11    6   22 f  495.9000  12.1000 
1 1 1   11    6   23 o  257.3000   6.3000 
1 1 1   11    6   24 f  784.8000  18.5000 
1 1 1   11    6   25 o  884.3000  20.7000 
1 1 1   11    6   26 o  317.2000   7.9000 
1 1 1   11    6   27 o  981.0000  24.5000 
1 1 1   11    6   28 f  700.8000  16.6000 
1 1 1   11    6   29 o  484.9000  10.7000 
1 1 1   11    6   30 o  279.0000   6.9000 
1 1 1   11    6   31 o  225.5000   4.7000 
1 1 1   11    6   32 o  635.6000  10.8000 
1 1 1   11    6   33 o  349.7000   6.8000 
1 1 1   11    6   34 o   34.7000   2.5000 
1 1 1   11    6   35 o   10.2000   2.4000 
1 1 1   11    6   36 f   77.2000   2.9000 
1 1 1   11    6   37 o    2.1000   2.4000 
1 1 1   11    6   38 o   74.0000   2.9000 
1 1 1   11    6   39 o  176.6000   4.2000 
1 1 1   11    6   40 o  104.6000   3.1000 
1 1 1   11    6   41 o   63.3000   2.9000 
1 1 1   11    6   42 o   21.4000   2.7000 
1 1 1   11    6   43 o   11.3000   3.0000 
1 1 1   11    6   44 o   20.4000   2.7000 
1 1 1   11    6   45 o  207.0000   4.2000 
1 1 1   11    6   46 f   54.4000   3.5000 
1 1 1   11    6   47 o   14.9000   3.4000 
1 1 1   11    6   48 o    6.2000   3.6000 
1 1 1   11    6   49 o   23.3000   3.8000 
1 1 1   11    6   50 o   65.5000   4.0000 
1 1 1   11    7    0 o 4099.6001 131.7000 
1 1 1   11    7    1 o 3208.2000  73.1000 
1 1 1   11    7    2 o  359.4000  13.3000 
1 1 1   11    7    3 o 4602.6001 108.1000 
1 1 1   11    7    4 o 1001.5000  23.1000 
1 1 1   11    7    5 o 3539.6001  80.6000 
1 1 1   11    7    6 o 1348.7000  30.9000 
1 1 1   11    7    7 o 2536.2000  57.9000 
1 1 1   11    7    8 o   85.4000   2.6000 
1 1 1   11    7    9 o  638.6000  15.9000 
1 1 1   11    7   10 o  300.6000   7.9000 
1 1 1   11    7   11 o  147.7000   3.9000 
1 1 1   11    7   12 o  741.3000  18.4000 
1 1 1   11    7   13 o   43.2000   1.5000 
1 1 1   11    7   14 o  252.7000   6.1000 
1 1 1   11    7   15 f  146.8000   3.7000 
1 1 1   11    7   16 o  271.3000   6.7000 
1 1 1   11    7   17 o  800.9000  19.3000 
1 1 1   11    7   18 o 4198.3999  95.6000 
1 1 1   11    7   19 o 2203.8000  50.4000 
1 1 1   11    7   20 o 1442.7000  35.5000 
1 1 1   11    7   21 o 4392.3999 100.0000 
1 1 1   11    7   22 o 3268.8000  76.9000 
1 1 1   11    7   23 o  702.9000  16.5000 
1 1 1   11    7   24 o 1445.5000  33.2000 
1 1 1   11    7   25 o   42.8000   2.1000 
1 1 1   11    7   26 o 2649.5000  60.7000 
1 1 1   11    7   27 o  164.8000   4.7000 
1 1 1   11    7   28 o  175.2000   4.8000 
1 1 1   11    7   29 o  149.1000   4.1000 
1 1 1   11    7   30 o  737.8000  15.7000 
1 1 1   11    7   31 o  575.4000  10.0000 
1 1 1   11    7   32 o  183.1000   4.3000 
1 1 1   11    7   33 o  998.9000  16.2000 
1 1 1   11    7   34 o  111.8000   3.4000 
1 1 1   11    7   35 o  493.3000   7.7000 
1 1 1   11    7   36 o  143.4000   3.5000 
1 1 1   11    7   37 o  131.0000   3.3000 
1 1 1   11    7   38 o   62.3000   2.9000 
1 1 1   11    7   39 o   87.3000   3.2000 
1 1 1   11    7   40 o  178.3000   3.9000 
1 1 1   11    7   41 o   13.2000   2.6000 
1 1 1   11    7   42 o   37.6000   2.7000 
1 1 1   11    7   43 o  169.3000   3.8000 
1 1 1   11    7   44 o    3.1000   3.2000 
1 1 1   11    7   45 o   61.2000   3.5000 
1 1 1   11    7   46 o   26.3000   3.4000 
1 1 1   11    7   47 o   64.3000   3.6000 
1 1 1   11    7   48 o   22.7000   3.6000 
1 1 1   11    7   49 o   54.9000   4.1000 
1 1 1   11    7   50 o    7.1000   3.6000 
1 1 1   11    8    0 o  539.0000  24.8000 
1 1 1   11    8    1 o 5062.7998 114.9000 
1 1 1   11    8    2 o  361.1000   9.5000 
1 1 1   11    8    3 o 2319.1001  53.0000 
1 1 1   11    8    4 o 2449.1001  55.9000 
1 1 1   11    8    5 o 5856.1001 137.5000 
1 1 1   11    8    6 o  403.2000  11.4000 
1 1 1   11    8    7 o  589.6000  14.3000 
1 1 1   11    8    8 o  363.7000  11.0000 
1 1 1   11    8    9 o 2718.5000  64.0000 
1 1 1   11    8   10 o  159.5000   4.2000 
1 1 1   11    8   11 o  323.8000   8.2000 
1 1 1   11    8   12 o  271.8000   7.2000 
1 1 1   11    8   13 o  129.1000   3.4000 
1 1 1   11    8   14 o  313.8000   7.4000 
1 1 1   11    8   15 o  450.8000  10.6000 
1 1 1   11    8   16 o 1597.0000  36.6000 
1 1 1   11    8   17 o 2073.2000  47.5000 
1 1 1   11    8   18 o 1991.5000  45.7000 
1 1 1   11    8   19 o  774.8000  18.1000 
1 1 1   11    8   20 o 1509.3000  34.7000 
1 1 1   11    8   21 o 2710.2000  61.9000 
1 1 1   11    8   22 o   50.1000   1.9000 
1 1 1   11    8   23 o   86.9000   2.9000 
1 1 1   11    8   24 o  940.1000  21.9000 
1 1 1   11    8   25 o   71.2000   2.6000 
1 1 1   11    8   26 o 1915.2000  44.0000 
1 1 1   11    8   27 o  307.7000   8.5000 
1 1 1   11    8   28 o  900.9000  18.9000 
1 1 1   11    8   29 o  217.0000   5.5000 
1 1 1   11    8   30 o   78.8000   3.1000 
1 1 1   11    8   31 o  418.1000   7.4000 
1 1 1   11    8   32 o  149.6000   3.7000 
1 1 1   11    8   33 o  253.3000   5.2000 
1 1 1   11    8   34 o   57.3000   2.8000 
1 1 1   11    8   35 o  181.9000   4.0000 
1 1 1   11    8   36 o  560.7000   9.0000 
1 1 1   11    8   37 o   29.6000   2.6000 
1 1 1   11    8   38 o   26.8000   2.6000 
1 1 1   11    8   39 o  332.5000   5.8000 
1 1 1   11    8   40 o   23.1000   2.7000 
1 1 1   11    8   41 o   78.2000   3.2000 
1 1 1   11    8   42 o   63.8000   3.2000 
1 1 1   11    8   43 o  114.8000   3.4000 
1 1 1   11    8   44 f   36.5000   3.2000 
1 1 1   11    8   45 o  145.9000   4.0000 
1 1 1   11    8   46 o    4.9000   2.9000 
1 1 1   11    8   47 o   10.1000   3.5000 
1 1 1   11    8   48 o   29.9000   3.8000 
1 1 1   11    8   49 o   11.3000   3.6000 
1 1 1   11    8   50 o    4.8000   3.9000 
1 1 1   11    9    0 o 2115.3000  68.8000 
1 1 1   11    9    1 o  684.3000  16.2000 
1 1 1   11    9    2 o  762.3000  19.0000 
1 1 1   11    9    3 o 1958.2000  44.7000 
1 1 1   11    9    4 o  912.1000  21.1000 
1 1 1   11    9    5 o 1296.0000  29.8000 
1 1 1   11    9    6 o  762.8000  19.6000 
1 1 1   11    9    7 o 1263.7000  29.1000 
1 1 1   11    9    8 o  380.0000   9.6000 
1 1 1   11    9    9 o 2188.8000  51.9000 
1 1 1   11    9   10 o   64.1000   2.3000 
1 1 1   11    9   11 o 1684.6000  41.2000 
1 1 1   11    9   12 o 1188.1000  27.3000 
1 1 1   11    9   13 o  429.8000  10.1000 
1 1 1   11    9   14 o  174.2000   4.5000 
1 1 1   11    9   15 o  303.8000   7.2000 
1 1 1   11    9   16 o  199.9000   5.0000 
1 1 1   11    9   17 o  524.9000  12.3000 
1 1 1   11    9   18 o 1406.0000  32.3000 
1 1 1   11    9   19 o 1147.2000  30.7000 
1 1 1   11    9   20 o  410.6000   9.8000 
1 1 1   11    9   21 o  520.6000  12.7000 
1 1 1   11    9   22 o  323.4000   8.5000 
1 1 1   11    9   23 o 1516.3000  35.0000 
1 1 1   11    9   24 o 3387.0000  80.0000 
1 1 1   11    9   25 o  471.5000  11.8000 
1 1 1   11    9   26 o 2879.0000  66.0000 
1 1 1   11    9   27 o  254.7000   7.5000 
1 1 1   11    9   28 o 1904.4000  43.6000 
1 1 1   11    9   29 o  627.2000  13.9000 
1 1 1   11    9   30 o  299.5000   7.1000 
1 1 1   11    9   31 o  335.7000   6.4000 
1 1 1   11    9   32 o  417.6000   7.8000 
1 1 1   11    9   33 o  207.3000   4.5000 
1 1 1   11    9   34 o  997.6000  16.2000 
1 1 1   11    9   35 o  849.2000  12.7000 
1 1 1   11    9   36 o   51.5000   2.7000 
1 1 1   11    9   37 o    6.5000   2.4000 
1 1 1   11    9   38 o  227.8000   4.6000 
1 1 1   11    9   39 o   12.9000   2.5000 
1 1 1   11    9   40 o   61.9000   3.0000 
1 1 1   11    9   41 o   12.7000   3.0000 
1 1 1   11    9   42 f    0.0000   2.8000 
1 1 1   11    9   43 o  113.7000   3.8000 
1 1 1   11    9   44 o   28.3000   3.2000 
1 1 1   11    9   45 o   63.8000   3.2000 
1 1 1   11    9   46 o   57.1000   3.6000 
1 1 1   11    9   47 o   29.1000   3.5000 
1 1 1   11    9   48 o   63.1000   4.0000 
1 1 1   11    9   49 o    7.0000   3.7000 
1 1 1   11    9   50 o    7.0000   3.9000 
1 1 1   11   10    0 o  433.2000  14.7000 
1 1 1   11   10    1 o  511.4000  12.0000 
1 1 1   11   10    2 o  169.5000   4.2000 
1 1 1   11   10    3 o  609.0000  14.2000 
1 1 1   11   10    4 o  381.2000   9.7000 
1 1 1   11   10    5 o  362.7000   8.6000 
1 1 1   11   10    6 o 2900.3000  66.3000 
1 1 1   11   10    7 o   97.9000   2.7000 
1 1 1   11   10    8 o  475.5000  11.5000 
1 1 1   11   10    9 o 2252.7000  51.5000 
1 1 1   11   10   10 o  438.0000  10.8000 
1 1 1   11   10   11 o  226.4000   5.5000 
1 1 1   11   10   12 o  663.1000  16.0000 
1 1 1   11   10   13 o 2140.7000  48.9000 
1 1 1   11   10   14 o   44.7000   1.4000 
1 1 1   11   10   15 o  574.5000  13.4000 
1 1 1   11   10   16 o  367.1000   8.8000 
1 1 1   11   10   17 o   27.7000   1.3000 
1 1 1   11   10   18 o  669.2000  16.2000 
1 1 1   11   10   19 o 1904.1000  43.8000 
1 1 1   11   10   20 o 3205.1001  73.2000 
1 1 1   11   10   21 o 1508.2000  35.9000 
1 1 1   11   10   22 o  154.5000   4.2000 
1 1 1   11   10   23 o  214.5000   5.8000 
1 1 1   11   10   24 o 1405.9000  32.5000 
1 1 1   11   10   25 o  208.7000   5.4000 
1 1 1   11   10   26 o  581.6000  14.9000 
1 1 1   11   10   27 o  376.0000  10.5000 
1 1 1   11   10   28 o  104.0000   3.5000 
1 1 1   11   10   29 f  187.1000   5.0000 
1 1 1   11   10   30 o  617.5000  10.4000 
1 1 1   11   10   31 o  152.1000   3.8000 
1 1 1   11   10   32 o   41.5000   2.5000 
1 1 1   11   10   33 o  125.0000   3.6000 
1 1 1   11   10   34 f  134.2000   3.9000 
1 1 1   11   10   35 o  594.1000   9.3000 
1 1 1   11   10   36 o  186.1000   4.3000 
1 1 1   11   10   37 o   81.9000   3.2000 
1 1 1   11   10   38 f  117.2000   3.4000 
1 1 1   11   10   39 o  392.9000   6.0000 
1 1 1   11   10   40 o   44.0000   2.8000 
1 1 1   11   10   41 o   42.8000   2.9000 
1 1 1   11   10   42 o   18.4000   2.7000 
1 1 1   11   10   43 o    5.1000   2.9000 
1 1 1   11   10   44 o    1.4000   1.9000 
1 1 1   11   10   45 o    8.8000   3.4000 
1 1 1   11   10   46 o   20.9000   3.5000 
1 1 1   11   10   47 o   48.7000   3.7000 
1 1 1   11   10   48 o   73.4000   3.9000 
1 1 1   11   10   49 o    8.0000   3.8000 
1 1 1   11   10   50 o   30.2000   3.8000 
1 1 1   11   11    0 o 1622.0000  74.8000 
1 1 1   11   11    1 o  551.3000  18.5000 
1 1 1   11   11    2 o  175.6000   7.8000 
1 1 1   11   11    3 o   59.4000   2.7000 
1 1 1   11   11    4 o   54.5000   2.4000 
1 1 1   11   11    5 o 1303.7000  42.5000 
1 1 1   11   11    6 o  621.0000  20.6000 
1 1 1   11   11    7 o  127.5000   4.8000 
1 1 1   11   11    8 o 3891.5000 125.5000 
1 1 1   11   11    9 o  112.6000   4.6000 
1 1 1   11   11   10 o 2895.6001  93.6000 
1 1 1   11   11   11 o  335.1000  11.3000 
1 1 1   11   11   12 f  226.9000   7.8000 
1 1 1   11   11   13 o  186.9000   6.5000 
1 1 1   11   11   14 o   82.1000   3.6000 
1 1 1   11   11   15 o   20.8000   1.8000 
1 1 1   11   11   16 o 2009.0000  69.9000 
1 1 1   11   11   17 o 2223.5000  72.0000 
1 1 1   11   11   18 o 2570.3999  96.0000 
1 1 1   11   11   19 f 7945.3999 254.6000 
1 1 1   11   11   20 o   44.4000   2.7000 
1 1 1   11   11   21 o   36.0000   2.7000 
1 1 1   11   11   22 f 1393.7000  45.5000 
1 1 1   11   11   23 o  121.3000   5.6000 
1 1 1   11   11   24 o  122.8000   5.2000 
1 1 1   11   11   25 o   12.6000   2.7000 
1 1 1   11   11   26 o  451.6000  15.4000 
1 1 1   11   11   27 o  138.7000   6.0000 
1 1 1   11   11   28 o 4773.3999 137.0000 
1 1 1   11   11   29 o  194.8000   7.1000 
1 1 1   11   11   30 o 2180.0000  48.6000 
1 1 1   11   11   31 o   10.2000   3.0000 
1 1 1   11   11   32 o   45.4000   3.6000 
1 1 1   11   11   33 o  612.4000  15.8000 
1 1 1   11   11   34 o  125.9000   5.5000 
1 1 1   11   11   35 o   96.7000   4.4000 
1 1 1   11   11   36 o   40.6000   3.9000 
1 1 1   11   11   37 o  655.8000  14.1000 
1 1 1   11   11   38 o  166.7000   5.6000 
1 1 1   11   11   39 f  118.4000   5.2000 
1 1 1   11   11   40 o   26.7000   4.2000 
1 1 1   11   11   41 o   -1.8000   3.8000 
1 1 1   11   11   42 o  121.5000   4.9000 
1 1 1   11   11   43 o   27.1000   4.1000 
1 1 1   11   11   44 o    0.9000   3.9000 
1 1 1   11   11   45 o   34.5000   5.1000 
1 1 1   11   11   46 o   58.9000   5.4000 
1 1 1   11   11   47 o    2.0000   5.2000 
1 1 1   11   11   48 o   43.2000   4.9000 
1 1 1   11   11   49 o  116.1000   6.4000 
1 1 1   11   11   50 o   22.1000   6.0000 
1 1 1   12    0    0 o 7922.5000 359.3000 
1 1 1   12    0    1 o  469.4000  22.1000 
1 1 1   12    0    2 o  612.9000  25.5000 
1 1 1   12    0    3 o 1071.6000  34.8000 
1 1 1   12    0    4 o  192.1000   7.7000 
1 1 1   12    0    5 o   61.9000   2.5000 
1 1 1   12    0    6 o  485.4000  16.0000 
1 1 1   12    0    7 o  266.8000   9.0000 
1 1 1   12    0    8 o  483.8000  16.2000 
1 1 1   12    0    9 o 1015.0000  33.1000 
1 1 1   12    0   10 o  262.6000   8.9000 
1 1 1   12    0   11 o 1005.0000  32.7000 
1 1 1   12    0   12 o  150.5000   6.0000 
1 1 1   12    0   13 o 1091.9000  35.7000 
1 1 1   12    0   14 o  121.7000   4.5000 
1 1 1   12    0   15 o   66.5000   2.8000 
1 1 1   12    0   16 o  818.1000  26.9000 
1 1 1   12    0   17 o    2.9000   1.1000 
1 1 1   12    0   18 o  120.5000   4.4000 
1 1 1   12    0   19 f  247.3000   9.1000 
1 1 1   12    0   20 o 1913.0000  62.1000 
1 1 1   12    0   21 o   63.6000   3.2000 
1 1 1   12    0   22 o 1005.9000  33.1000 
1 1 1   12    0   23 o   31.1000   2.7000 
1 1 1   12    0   24 o 1042.7000  34.3000 
1 1 1   12    0   25 o 1515.6000  49.7000 
1 1 1   12    0   26 o   45.3000   3.3000 
1 1 1   12    0   27 f   11.6000   2.7000 
1 1 1   12    0   28 o  231.2000   8.6000 
1 1 1   12    0   29 o 2145.5000  62.4000 
1 1 1   12    0   30 o   60.8000   3.9000 
1 1 1   12    0   31 o 2773.2000  61.2000 
1 1 1   12    0   32 o   33.1000   3.4000 
1 1 1   12    0   33 o  957.0000  22.1000 
1 1 1   12    0   34 o  643.6000  15.1000 
1 1 1   12    0   35 o   33.0000   3.5000 
1 1 1   12    0   36 o   90.8000   4.0000 
1 1 1   12    0   37 o  134.6000   5.0000 
1 1 1   12    0   38 o   76.5000   3.9000 
1 1 1   12    0   39 o 1556.9000  32.3000 
1 1 1   12    0   40 o    8.8000   3.6000 
1 1 1   12    0   41 o   16.0000   3.8000 
1 1 1   12    0   42 o  150.8000   5.2000 
1 1 1   12    0   43 o   39.9000   4.2000 
1 1 1   12    0   44 o   11.7000   4.3000 
1 1 1   12    0   45 o    8.4000   4.6000 
1 1 1   12    0   46 o  197.1000   6.3000 
1 1 1   12    0   47 o   39.7000   4.9000 
1 1 1   12    0   48 o    3.9000   4.4000 
1 1 1   12    0   49 o    3.0000   4.9000 
1 1 1   12    0   50 o   -5.6000   3.7000 
1 1 1   12    1    0 o  150.1000   7.4000 
1 1 1   12    1    1 o 2265.2000  51.7000 
1 1 1   12    1    2 o 1413.6000  35.9000 
1 1 1   12    1    3 o 2331.3000  53.2000 
1 1 1   12    1    4 o 1180.0000  36.4000 
1 1 1   12    1    5 o 4311.7998  97.9000 
1 1 1   12    1    6 o 1856.5000  42.4000 
1 1 1   12    1    7 o  248.0000   6.6000 
1 1 1   12    1    8 o 2092.8999  47.9000 
1 1 1   12    1    9 o 1607.4000  36.9000 
1 1 1   12    1   10 o  542.0000  12.7000 
1 1 1   12    1   11 o 1276.9000  29.4000 
1 1 1   12    1   12 f  274.7000   6.6000 
1 1 1   12    1   13 o  448.3000  10.5000 
1 1 1   12    1   14 o 1644.5000  37.6000 
1 1 1   12    1   15 o  336.1000   8.1000 
1 1 1   12    1   16 o  804.7000  18.6000 
1 1 1   12    1   17 o  534.2000  12.5000 
1 1 1   12    1   18 o 1242.2000  28.6000 
1 1 1   12    1   19 o  493.9000  11.7000 
1 1 1   12    1   20 o 1624.4000  37.3000 
1 1 1   12    1   21 o  332.0000   7.9000 
1 1 1   12    1   22 o 2616.2000  59.9000 
1 1 1   12    1   23 o 1384.7000  32.9000 
1 1 1   12    1   24 o 1572.6000  37.3000 
1 1 1   12    1   25 o  140.3000   3.9000 
1 1 1   12    1   26 o   67.6000   2.5000 
1 1 1   12    1   27 o  299.5000   7.5000 
1 1 1   12    1   28 o  739.6000  17.5000 
1 1 1   12    1   29 o 2223.2000  47.1000 
1 1 1   12    1   30 o  398.2000   9.1000 
1 1 1   12    1   31 o 1177.0000  18.9000 
1 1 1   12    1   32 o   39.3000   2.6000 
1 1 1   12    1   33 o  484.7000   8.5000 
1 1 1   12    1   34 o   93.6000   3.0000 
1 1 1   12    1   35 o   18.9000   2.2000 
1 1 1   12    1   36 o    4.7000   2.2000 
1 1 1   12    1   37 o  118.2000   3.4000 
1 1 1   12    1   38 o   37.8000   2.8000 
1 1 1   12    1   39 o   12.5000   2.8000 
1 1 1   12    1   40 o    2.9000   2.3000 
1 1 1   12    1   41 o  200.1000   3.9000 
1 1 1   12    1   42 o   86.2000   3.3000 
1 1 1   12    1   43 o   37.8000   3.0000 
1 1 1   12    1   44 o   11.1000   2.8000 
1 1 1   12    1   45 o   28.4000   3.0000 
1 1 1   12    1   46 o    4.5000   3.3000 
1 1 1   12    1   47 o    9.9000   3.2000 
1 1 1   12    1   48 o   17.2000   3.5000 
1 1 1   12    1   49 o    5.5000   3.4000 
1 1 1   12    1   50 o    4.5000   3.9000 
1 1 1   12    2    0 o 2694.8999 123.4000 
1 1 1   12    2    1 o 1320.0000  30.3000 
1 1 1   12    2    2 o 1383.0000  31.7000 
1 1 1   12    2    3 o 1456.8000  33.4000 
1 1 1   12    2    4 o 5101.6001 119.7000 
1 1 1   12    2    5 o 3391.7000  77.2000 
1 1 1   12    2    6 o   39.4000   1.7000 
1 1 1   12    2    7 o  115.8000   3.0000 
1 1 1   12    2    8 o 2938.2000  66.9000 
1 1 1   12    2    9 o  126.2000   3.2000 
1 1 1   12    2   10 o  335.9000   8.0000 
1 1 1   12    2   11 o  326.1000   7.7000 
1 1 1   12    2   12 o 2444.0000  55.8000 
1 1 1   12    2   13 o  221.3000   5.3000 
1 1 1   12    2   14 f  592.3000  13.7000 
1 1 1   12    2   15 o  996.0000  23.0000 
1 1 1   12    2   16 o  318.8000   7.6000 
1 1 1   12    2   17 o 1169.1000  27.0000 
1 1 1   12    2   18 o  718.5000  16.7000 
1 1 1   12    2   19 o  750.8000  17.4000 
1 1 1   12    2   20 o  517.7000  13.0000 
1 1 1   12    2   21 o  107.1000   3.0000 
1 1 1   12    2   22 o   89.7000   2.6000 
1 1 1   12    2   23 o  687.9000  16.2000 
1 1 1   12    2   24 o  900.9000  21.0000 
1 1 1   12    2   25 o  773.5000  19.4000 
1 1 1   12    2   26 o  742.8000  17.4000 
1 1 1   12    2   27 o  182.0000   4.9000 
1 1 1   12    2   28 f  829.3000  19.6000 
1 1 1   12    2   29 f  849.1000  17.8000 
1 1 1   12    2   30 o  567.5000  12.3000 
1 1 1   12    2   31 o 1107.1000  18.5000 
1 1 1   12    2   32 o   90.9000   3.1000 
1 1 1   12    2   33 o  133.4000   3.8000 
1 1 1   12    2   34 o  665.2000  11.7000 
1 1 1   12    2   35 o   30.1000   2.4000 
1 1 1   12    2   36 o  367.7000   6.0000 
1 1 1   12    2   37 o   25.1000   2.4000 
1 1 1   12    2   38 o  115.5000   3.3000 
1 1 1   12    2   39 o  137.0000   3.5000 
1 1 1   12    2   40 o   24.6000   2.6000 
1 1 1   12    2   41 o   38.2000   2.8000 
1 1 1   12    2   42 o   72.4000   3.0000 
1 1 1   12    2   43 o   31.0000   2.9000 
1 1 1   12    2   44 o   67.8000   3.0000 
1 1 1   12    2   45 o   -2.6000   3.1000 
1 1 1   12    2   46 o   13.1000   3.2000 
1 1 1   12    2   47 o    3.0000   3.3000 
1 1 1   12    2   48 o   19.6000   3.6000 
1 1 1   12    2   49 o   12.0000   3.3000 
1 1 1   12    2   50 o    4.9000   3.6000 
1 1 1   12    3    0 o 1502.3000  48.7000 
1 1 1   12    3    1 o  487.8000  11.4000 
1 1 1   12    3    2 o 1456.2000  33.4000 
1 1 1   12    3    3 o  847.4000  25.5000 
1 1 1   12    3    4 o 3228.0000  73.5000 
1 1 1   12    3    5 o   42.3000   1.5000 
1 1 1   12    3    6 o 2220.2000  50.7000 
1 1 1   12    3    7 o 2233.5000  51.1000 
1 1 1   12    3    8 o 3857.8000  87.7000 
1 1 1   12    3    9 o 1986.7000  45.3000 
1 1 1   12    3   10 o  404.9000   9.6000 
1 1 1   12    3   11 o 1055.0000  24.3000 
1 1 1   12    3   12 o  578.3000  13.4000 
1 1 1   12    3   13 o 2241.3999  51.3000 
1 1 1   12    3   14 o  595.1000  13.8000 
1 1 1   12    3   15 o  391.6000   9.2000 
1 1 1   12    3   16 o 2949.0000  69.4000 
1 1 1   12    3   17 o  927.1000  23.0000 
1 1 1   12    3   18 o  487.7000  11.8000 
1 1 1   12    3   19 o 1735.1000  39.8000 
1 1 1   12    3   20 o 5332.0000 121.3000 
1 1 1   12    3   21 o  263.9000   6.6000 
1 1 1   12    3   22 o 4863.6001 110.7000 
1 1 1   12    3   23 o  506.4000  12.0000 
1 1 1   12    3   24 o 3593.7000  81.9000 
1 1 1   12    3   25 o   59.1000   2.4000 
1 1 1   12    3   26 o 1111.8000  27.7000 
1 1 1   12    3   27 o  387.8000   9.6000 
1 1 1   12    3   28 o  226.2000   6.0000 
1 1 1   12    3   29 o  159.9000   4.3000 
1 1 1   12    3   30 o  158.9000   4.6000 
1 1 1   12    3   31 o  798.8000  13.3000 
1 1 1   12    3   32 o  520.7000   9.2000 
1 1 1   12    3   33 o  698.4000  11.9000 
1 1 1   12    3   34 o  187.9000   4.4000 
1 1 1   12    3   35 o   67.6000   2.8000 
1 1 1   12    3   36 f  182.7000   4.1000 
1 1 1   12    3   37 o  483.8000   7.8000 
1 1 1   12    3   38 o   47.9000   2.6000 
1 1 1   12    3   39 o   25.9000   2.6000 
1 1 1   12    3   40 o   11.8000   2.5000 
1 1 1   12    3   41 o   23.7000   2.5000 
1 1 1   12    3   42 o    3.8000   2.8000 
1 1 1   12    3   43 o   78.5000   3.2000 
1 1 1   12    3   44 o   60.6000   3.1000 
1 1 1   12    3   45 o   70.8000   3.2000 
1 1 1   12    3   46 o    2.3000   2.8000 
1 1 1   12    3   47 o   14.8000   3.2000 
1 1 1   12    3   48 o   34.7000   3.7000 
1 1 1   12    3   49 f   75.8000   3.9000 
1 1 1   12    3   50 o   32.9000   4.0000 
1 1 1   12    4    0 o  526.5000  18.8000 
1 1 1   12    4    1 o 1022.4000  24.3000 
1 1 1   12    4    2 o 3845.3999  87.4000 
1 1 1   12    4    3 o 3154.8000  71.9000 
1 1 1   12    4    4 o 3168.8000  72.1000 
1 1 1   12    4    5 o  291.2000   8.0000 
1 1 1   12    4    6 o   61.9000   1.8000 
1 1 1   12    4    7 o 1519.6000  36.1000 
1 1 1   12    4    8 o 2449.6001  57.8000 
1 1 1   12    4    9 o 2319.8999  54.8000 
1 1 1   12    4   10 o  111.7000   3.0000 
1 1 1   12    4   11 o 1276.1000  30.3000 
1 1 1   12    4   12 o 1241.0000  29.4000 
1 1 1   12    4   13 o 2146.0000  48.9000 
1 1 1   12    4   14 o  116.2000   2.9000 
1 1 1   12    4   15 f  728.2000  16.9000 
1 1 1   12    4   16 o   68.2000   2.2000 
1 1 1   12    4   17 o 4001.2000  91.0000 
1 1 1   12    4   18 o 1859.3000  42.5000 
1 1 1   12    4   19 o   57.7000   1.8000 
1 1 1   12    4   20 o   31.7000   1.4000 
1 1 1   12    4   21 o  767.8000  17.8000 
1 1 1   12    4   22 o  888.7000  20.7000 
1 1 1   12    4   23 o  788.3000  18.5000 
1 1 1   12    4   24 o  902.8000  21.2000 
1 1 1   12    4   25 o  184.4000   5.5000 
1 1 1   12    4   26 o   71.8000   2.8000 
1 1 1   12    4   27 o  198.6000   5.4000 
1 1 1   12    4   28 o  389.5000   9.6000 
1 1 1   12    4   29 o 1010.1000  21.3000 
1 1 1   12    4   30 o   10.1000   2.3000 
1 1 1   12    4   31 f  127.5000   3.7000 
1 1 1   12    4   32 o 1143.7000  18.5000 
1 1 1   12    4   33 o  618.1000  10.6000 
1 1 1   12    4   34 o   47.0000   2.7000 
1 1 1   12    4   35 f  271.9000   5.1000 
1 1 1   12    4   36 o   31.8000   2.5000 
1 1 1   12    4   37 f   26.4000   2.6000 
1 1 1   12    4   38 o   20.6000   2.4000 
1 1 1   12    4   39 o   93.3000   3.2000 
1 1 1   12    4   40 o   92.1000   2.9000 
1 1 1   12    4   41 o   95.6000   3.1000 
1 1 1   12    4   42 o   29.6000   3.0000 
1 1 1   12    4   43 o  146.4000   3.7000 
1 1 1   12    4   44 o  161.8000   3.7000 
1 1 1   12    4   45 f    3.9000   2.9000 
1 1 1   12    4   46 o   40.8000   3.1000 
1 1 1   12    4   47 f   -1.6000   3.0000 
1 1 1   12    4   48 o  177.3000   4.5000 
1 1 1   12    4   49 o   20.9000   3.8000 
1 1 1   12    4   50 o   35.2000   4.0000 
1 1 1   12    5    0 o   61.0000   2.4000 
1 1 1   12    5    1 o  751.8000  17.4000 
1 1 1   12    5    2 o  395.3000   9.3000 
1 1 1   12    5    3 o  217.6000   5.9000 
1 1 1   12    5    4 o  610.7000  14.2000 
1 1 1   12    5    5 o 1268.2000  29.2000 
1 1 1   12    5    6 o 1444.0000  34.2000 
1 1 1   12    5    7 o 1394.1000  33.0000 
1 1 1   12    5    8 o  860.7000  20.5000 
1 1 1   12    5    9 o 2197.1001  52.0000 
1 1 1   12    5   10 o  706.7000  17.5000 
1 1 1   12    5   11 o  278.0000   6.8000 
1 1 1   12    5   12 o  940.4000  22.4000 
1 1 1   12    5   13 f  559.9000  13.1000 
1 1 1   12    5   14 o   68.3000   2.0000 
1 1 1   12    5   15 o  470.1000  11.0000 
1 1 1   12    5   16 o  260.4000   6.3000 
1 1 1   12    5   17 o 1965.4000  45.1000 
1 1 1   12    5   18 o  522.6000  12.9000 
1 1 1   12    5   19 o 1839.0000  43.6000 
1 1 1   12    5   20 o  419.3000  10.3000 
1 1 1   12    5   21 o 2690.0000  61.4000 
1 1 1   12    5   22 o 2190.1001  50.1000 
1 1 1   12    5   23 o  717.7000  18.0000 
1 1 1   12    5   24 o 2677.3000  61.2000 
1 1 1   12    5   25 o  475.9000  11.5000 
1 1 1   12    5   26 o  942.9000  22.1000 
1 1 1   12    5   27 o 1475.1000  34.1000 
1 1 1   12    5   28 o   67.0000   2.8000 
1 1 1   12    5   29 o 1079.6000  22.6000 
1 1 1   12    5   30 f  532.8000  11.7000 
1 1 1   12    5   31 o  266.6000   5.3000 
1 1 1   12    5   32 o  606.6000  10.4000 
1 1 1   12    5   33 o   15.7000   2.6000 
1 1 1   12    5   34 o    7.7000   2.2000 
1 1 1   12    5   35 o  153.1000   3.5000 
1 1 1   12    5   36 o  124.4000   3.3000 
1 1 1   12    5   37 o   23.9000   2.7000 
1 1 1   12    5   38 o   16.7000   2.6000 
1 1 1   12    5   39 o  295.7000   5.3000 
1 1 1   12    5   40 o   72.3000   2.7000 
1 1 1   12    5   41 o   10.9000   2.8000 
1 1 1   12    5   42 o  109.8000   3.4000 
1 1 1   12    5   43 o  100.6000   3.5000 
1 1 1   12    5   44 o    5.4000   3.0000 
1 1 1   12    5   45 o  103.8000   3.4000 
1 1 1   12    5   46 o   18.4000   2.9000 
1 1 1   12    5   47 o    6.1000   3.3000 
1 1 1   12    5   48 o   16.3000   3.8000 
1 1 1   12    5   49 o    8.2000   3.6000 
1 1 1   12    5   50 o   35.0000   3.9000 
1 1 1   12    6    0 o  133.2000   5.5000 
1 1 1   12    6    1 o  157.9000   4.6000 
1 1 1   12    6    2 o 1316.4000  30.2000 
1 1 1   12    6    3 o  828.9000  20.7000 
1 1 1   12    6    4 o 2072.3000  47.5000 
1 1 1   12    6    5 o 1629.5000  37.3000 
1 1 1   12    6    6 o  172.9000   5.5000 
1 1 1   12    6    7 o 2508.2000  57.2000 
1 1 1   12    6    8 o  871.8000  23.4000 
1 1 1   12    6    9 o  971.7000  24.1000 
1 1 1   12    6   10 o  121.6000   3.3000 
1 1 1   12    6   11 o  511.4000  12.8000 
1 1 1   12    6   12 o 1476.3000  36.3000 
1 1 1   12    6   13 o 1863.2000  44.1000 
1 1 1   12    6   14 o  282.5000   6.8000 
1 1 1   12    6   15 o  316.1000   7.5000 
1 1 1   12    6   16 f 1008.1000  23.3000 
1 1 1   12    6   17 o  512.4000  12.0000 
1 1 1   12    6   18 o  401.1000   9.5000 
1 1 1   12    6   19 o 1087.6000  25.2000 
1 1 1   12    6   20 o 2962.0000  67.5000 
1 1 1   12    6   21 o 3107.5000  70.8000 
1 1 1   12    6   22 o  491.7000  11.7000 
1 1 1   12    6   23 o  795.1000  18.6000 
1 1 1   12    6   24 o  935.6000  21.8000 
1 1 1   12    6   25 o 2051.5000  47.2000 
1 1 1   12    6   26 o 1951.5000  44.8000 
1 1 1   12    6   27 o  227.4000   6.5000 
1 1 1   12    6   28 o 1253.1000  26.1000 
1 1 1   12    6   29 o  679.9000  14.6000 
1 1 1   12    6   30 o  225.2000   5.8000 
1 1 1   12    6   31 o  606.5000  10.4000 
1 1 1   12    6   32 o  120.7000   3.5000 
1 1 1   12    6   33 o  549.8000   9.6000 
1 1 1   12    6   34 o  140.1000   3.8000 
1 1 1   12    6   35 o   17.9000   2.5000 
1 1 1   12    6   36 o  252.3000   4.7000 
1 1 1   12    6   37 o   65.5000   2.7000 
1 1 1   12    6   38 o   78.2000   3.2000 
1 1 1   12    6   39 o  362.6000   6.4000 
1 1 1   12    6   40 o   18.1000   2.5000 
1 1 1   12    6   41 o   55.4000   2.8000 
1 1 1   12    6   42 o   37.7000   2.6000 
1 1 1   12    6   43 o   38.0000   3.3000 
1 1 1   12    6   44 o  115.7000   3.5000 
1 1 1   12    6   45 o    2.7000   3.2000 
1 1 1   12    6   46 o    1.8000   3.3000 
1 1 1   12    6   47 o    6.2000   3.2000 
1 1 1   12    6   48 o    2.5000   3.0000 
1 1 1   12    6   49 o   15.2000   3.6000 
1 1 1   12    6   50 o   15.7000   3.9000 
1 1 1   12    7    0 o 3446.0000 110.9000 
1 1 1   12    7    1 o  410.1000   9.7000 
1 1 1   12    7    2 o 1114.8000  25.8000 
1 1 1   12    7    3 o   31.6000   1.2000 
1 1 1   12    7    4 o  179.5000   4.6000 
1 1 1   12    7    5 o 2245.1001  51.4000 
1 1 1   12    7    6 o 2302.2000  52.7000 
1 1 1   12    7    7 o   53.8000   1.8000 
1 1 1   12    7    8 o  344.0000   8.4000 
1 1 1   12    7    9 o 2742.8000  66.9000 
1 1 1   12    7   10 o  795.7000  19.7000 
1 1 1   12    7   11 o 1656.8000  40.7000 
1 1 1   12    7   12 o 1174.4000  28.9000 
1 1 1   12    7   13 o   21.2000   1.0000 
1 1 1   12    7   14 o  578.4000  13.5000 
1 1 1   12    7   15 o  714.9000  16.6000 
1 1 1   12    7   16 o  452.4000  12.3000 
1 1 1   12    7   17 o  761.3000  17.7000 
1 1 1   12    7   18 f  118.8000   3.3000 
1 1 1   12    7   19 o 1176.8000  27.1000 
1 1 1   12    7   20 f 1704.6000  39.2000 
1 1 1   12    7   21 o 1514.4000  34.8000 
1 1 1   12    7   22 o 1606.1000  37.0000 
1 1 1   12    7   23 o  868.1000  20.2000 
1 1 1   12    7   24 o 1051.4000  24.4000 
1 1 1   12    7   25 o   34.8000   2.1000 
1 1 1   12    7   26 o  832.6000  19.5000 
1 1 1   12    7   27 o 2822.6001  64.9000 
1 1 1   12    7   28 o 3565.2000  72.9000 
1 1 1   12    7   29 o   82.4000   3.3000 
1 1 1   12    7   30 o  911.3000  19.8000 
1 1 1   12    7   31 o  365.5000   6.8000 
1 1 1   12    7   32 o  269.8000   5.5000 
1 1 1   12    7   33 o  213.9000   4.7000 
1 1 1   12    7   34 o  116.1000   3.5000 
1 1 1   12    7   35 o   50.4000   2.7000 
1 1 1   12    7   36 o  278.1000   5.2000 
1 1 1   12    7   37 o  108.8000   3.2000 
1 1 1   12    7   38 o   96.2000   3.1000 
1 1 1   12    7   39 o   29.7000   2.7000 
1 1 1   12    7   40 o   -0.5000   2.5000 
1 1 1   12    7   41 o   27.6000   2.7000 
1 1 1   12    7   42 o  159.8000   3.7000 
1 1 1   12    7   43 o   15.8000   2.8000 
1 1 1   12    7   44 o   58.6000   3.3000 
1 1 1   12    7   45 o   16.1000   3.2000 
1 1 1   12    7   46 o   22.9000   3.4000 
1 1 1   12    7   47 o   32.9000   3.4000 
1 1 1   12    7   48 o   26.1000   3.7000 
1 1 1   12    7   49 o   31.0000   3.9000 
1 1 1   12    7   50 o    7.0000   4.1000 
1 1 1   12    8    0 o 2111.5000  68.5000 
1 1 1   12    8    1 o  225.6000   8.0000 
1 1 1   12    8    2 o 5228.2998 119.0000 
1 1 1   12    8    3 o  718.7000  16.8000 
1 1 1   12    8    4 o 4305.1001  97.8000 
1 1 1   12    8    5 o  154.6000   3.8000 
1 1 1   12    8    6 o  678.9000  15.7000 
1 1 1   12    8    7 o  957.6000  22.1000 
1 1 1   12    8    8 f  362.7000   9.6000 
1 1 1   12    8    9 o 1235.7000  30.6000 
1 1 1   12    8   10 o 2004.8000  49.2000 
1 1 1   12    8   11 o  288.8000   7.7000 
1 1 1   12    8   12 o 1625.0000  39.8000 
1 1 1   12    8   13 o   35.1000   1.4000 
1 1 1   12    8   14 o  442.6000  10.8000 
1 1 1   12    8   15 o 1673.7000  38.4000 
1 1 1   12    8   16 o  892.4000  20.7000 
1 1 1   12    8   17 o  367.2000   8.7000 
1 1 1   12    8   18 o  456.5000  10.8000 
1 1 1   12    8   19 o  459.7000  11.3000 
1 1 1   12    8   20 f 1425.7000  32.9000 
1 1 1   12    8   21 o 1288.1000  29.7000 
1 1 1   12    8   22 o  177.9000   4.8000 
1 1 1   12    8   23 o 1110.6000  25.7000 
1 1 1   12    8   24 o 1432.1000  34.5000 
1 1 1   12    8   25 o  997.2000  23.3000 
1 1 1   12    8   26 o  941.2000  22.2000 
1 1 1   12    8   27 o 1252.6000  29.2000 
1 1 1   12    8   28 o  960.2000  20.4000 
1 1 1   12    8   29 o  841.2000  18.4000 
1 1 1   12    8   30 o   85.7000   3.0000 
1 1 1   12    8   31 o  246.9000   5.2000 
1 1 1   12    8   32 o  738.1000  12.4000 
1 1 1   12    8   33 o  206.9000   4.6000 
1 1 1   12    8   34 o  189.1000   4.3000 
1 1 1   12    8   35 o  366.8000   6.2000 
1 1 1   12    8   36 o   48.3000   2.7000 
1 1 1   12    8   37 o  114.4000   3.3000 
1 1 1   12    8   38 o   73.0000   2.9000 
1 1 1   12    8   39 o   64.5000   2.9000 
1 1 1   12    8   40 o   45.4000   2.8000 
1 1 1   12    8   41 o   26.4000   2.7000 
1 1 1   12    8   42 o   22.1000   3.0000 
1 1 1   12    8   43 o   58.7000   3.3000 
1 1 1   12    8   44 o   31.4000   3.1000 
1 1 1   12    8   45 o    3.3000   3.3000 
1 1 1   12    8   46 o   10.1000   3.4000 
1 1 1   12    8   47 o   58.8000   3.6000 
1 1 1   12    8   48 o   15.1000   3.8000 
1 1 1   12    8   49 o    3.5000   4.0000 
1 1 1   12    8   50 o   78.7000   4.3000 
1 1 1   12    9    0 o  205.8000   9.0000 
1 1 1   12    9    1 o 1288.5000  29.7000 
1 1 1   12    9    2 o 3312.7000  75.5000 
1 1 1   12    9    3 o 1218.3000  28.0000 
1 1 1   12    9    4 o  901.1000  26.6000 
1 1 1   12    9    5 o  308.8000   7.8000 
1 1 1   12    9    6 o  249.6000   6.0000 
1 1 1   12    9    7 o  723.8000  16.8000 
1 1 1   12    9    8 o  597.5000  14.4000 
1 1 1   12    9    9 o 2080.6001  49.2000 
1 1 1   12    9   10 o   64.7000   2.0000 
1 1 1   12    9   11 o 1357.2000  33.4000 
1 1 1   12    9   12 o  718.3000  17.9000 
1 1 1   12    9   13 o  676.0000  16.8000 
1 1 1   12    9   14 o 1103.5000  26.3000 
1 1 1   12    9   15 o  793.0000  18.5000 
1 1 1   12    9   16 o  510.0000  12.1000 
1 1 1   12    9   17 o   82.5000   2.8000 
1 1 1   12    9   18 o  901.3000  20.9000 
1 1 1   12    9   19 o 3408.8000  77.7000 
1 1 1   12    9   20 o  254.4000   6.3000 
1 1 1   12    9   21 o  667.7000  17.4000 
1 1 1   12    9   22 o 6949.3999 158.2000 
1 1 1   12    9   23 o  690.6000  16.2000 
1 1 1   12    9   24 o 1408.6000  33.8000 
1 1 1   12    9   25 o 1547.2000  38.1000 
1 1 1   12    9   26 o  258.7000   6.7000 
1 1 1   12    9   27 o  360.0000   9.3000 
1 1 1   12    9   28 o  813.3000  17.3000 
1 1 1   12    9   29 o  188.4000   5.0000 
1 1 1   12    9   30 o 1236.7000  20.0000 
1 1 1   12    9   31 f   54.3000   2.6000 
1 1 1   12    9   32 o   72.6000   2.9000 
1 1 1   12    9   33 o   60.8000   2.7000 
1 1 1   12    9   34 o  178.3000   3.9000 
1 1 1   12    9   35 o  500.6000   8.1000 
1 1 1   12    9   36 o   23.2000   2.5000 
1 1 1   12    9   37 o   82.1000   2.9000 
1 1 1   12    9   38 o   85.5000   2.9000 
1 1 1   12    9   39 o   42.0000   2.6000 
1 1 1   12    9   40 o   54.1000   2.7000 
1 1 1   12    9   41 o   60.3000   3.1000 
1 1 1   12    9   42 o   47.9000   3.2000 
1 1 1   12    9   43 o   10.0000   3.2000 
1 1 1   12    9   44 o    2.3000   3.1000 
1 1 1   12    9   45 o   -0.8000   3.2000 
1 1 1   12    9   46 o  152.6000   4.0000 
1 1 1   12    9   47 o   52.0000   3.9000 
1 1 1   12    9   48 o   82.7000   4.3000 
1 1 1   12    9   49 o   65.2000   4.1000 
1 1 1   12    9   50 o   46.4000   4.2000 
1 1 1   12   10    0 o   35.8000   2.0000 
1 1 1   12   10    1 o 1022.8000  23.6000 
1 1 1   12   10    2 o  830.2000  19.2000 
1 1 1   12   10    3 o 2191.2000  50.2000 
1 1 1   12   10    4 o 1277.7000  31.6000 
1 1 1   12   10    5 o 2809.1001  66.3000 
1 1 1   12   10    6 o 1791.5000  42.3000 
1 1 1   12   10    7 o 1021.2000  24.3000 
1 1 1   12   10    8 o   83.0000   2.8000 
1 1 1   12   10    9 o 1815.7000  41.6000 
1 1 1   12   10   10 o   79.0000   2.4000 
1 1 1   12   10   11 o 1358.2000  32.2000 
1 1 1   12   10   12 o   69.7000   2.2000 
1 1 1   12   10   13 f  163.7000   4.1000 
1 1 1   12   10   14 o  568.1000  13.3000 
1 1 1   12   10   15 o  476.2000  11.6000 
1 1 1   12   10   16 o 2492.2000  56.9000 
1 1 1   12   10   17 o 4294.8999 101.2000 
1 1 1   12   10   18 o  188.7000   5.3000 
1 1 1   12   10   19 o 2908.3999  66.4000 
1 1 1   12   10   20 o 3173.7000  72.3000 
1 1 1   12   10   21 o  705.4000  19.1000 
1 1 1   12   10   22 o  624.9000  15.2000 
1 1 1   12   10   23 o 1916.0000  45.6000 
1 1 1   12   10   24 o 1435.6000  33.2000 
1 1 1   12   10   25 o 2550.6001  60.6000 
1 1 1   12   10   26 o  239.1000   7.8000 
1 1 1   12   10   27 o 2511.3999  51.5000 
1 1 1   12   10   28 o 1024.2000  22.3000 
1 1 1   12   10   29 o  733.5000  16.2000 
1 1 1   12   10   30 o 1147.7000  18.9000 
1 1 1   12   10   31 o  212.7000   4.7000 
1 1 1   12   10   32 o  310.4000   6.4000 
1 1 1   12   10   33 o  235.2000   5.0000 
1 1 1   12   10   34 o  741.2000  11.7000 
1 1 1   12   10   35 o  261.7000   5.1000 
1 1 1   12   10   36 o  209.6000   4.3000 
1 1 1   12   10   37 o   36.8000   2.6000 
1 1 1   12   10   38 o   13.8000   2.5000 
1 1 1   12   10   39 o   15.8000   2.8000 
1 1 1   12   10   40 o   17.8000   2.7000 
1 1 1   12   10   41 o   93.7000   3.4000 
1 1 1   12   10   42 o   21.3000   3.1000 
1 1 1   12   10   43 o   49.7000   3.2000 
1 1 1   12   10   44 f   11.9000   3.0000 
1 1 1   12   10   45 o   22.7000   3.3000 
1 1 1   12   10   46 o   41.4000   3.7000 
1 1 1   12   10   47 o   14.3000   3.8000 
1 1 1   12   10   48 o   20.9000   4.1000 
1 1 1   12   10   49 o    5.5000   3.5000 
1 1 1   12   10   50 o   -1.6000   2.5000 
1 1 1   12   11    0 o  460.0000  21.5000 
1 1 1   12   11    1 o 2327.1001  53.1000 
1 1 1   12   11    2 o  778.9000  18.1000 
1 1 1   12   11    3 o 2458.8999  56.3000 
1 1 1   12   11    4 o 1492.9000  39.7000 
1 1 1   12   11    5 o 2166.6001  49.8000 
1 1 1   12   11    6 o  302.3000   7.9000 
1 1 1   12   11    7 o 2579.7000  59.0000 
1 1 1   12   11    8 o 1658.1000  38.1000 
1 1 1   12   11    9 o 1472.9000  33.9000 
1 1 1   12   11   10 o  523.8000  13.1000 
1 1 1   12   11   11 f 1188.8000  27.5000 
1 1 1   12   11   12 o  505.9000  12.7000 
1 1 1   12   11   13 o  698.7000  16.2000 
1 1 1   12   11   14 o  578.4000  13.5000 
1 1 1   12   11   15 o   26.6000   1.3000 
1 1 1   12   11   16 o  288.3000   7.1000 
1 1 1   12   11   17 o 6097.7002 138.5000 
1 1 1   12   11   18 o 1509.7000  34.8000 
1 1 1   12   11   19 o 4904.1001 115.2000 
1 1 1   12   11   20 o 2285.7000  55.9000 
1 1 1   12   11   21 o  329.5000   8.6000 
1 1 1   12   11   22 o  586.5000  16.7000 
1 1 1   12   11   23 o 1449.9000  33.4000 
1 1 1   12   11   24 o 2029.5000  52.0000 
1 1 1   12   11   25 o  337.7000   9.6000 
1 1 1   12   11   26 o 3909.3999  92.2000 
1 1 1   12   11   27 o 3013.3000  61.5000 
1 1 1   12   11   28 o 1287.9000  26.8000 
1 1 1   12   11   29 o  106.6000   3.4000 
1 1 1   12   11   30 o   32.9000   2.5000 
1 1 1   12   11   31 o  399.9000   7.3000 
1 1 1   12   11   32 o   28.3000   2.6000 
1 1 1   12   11   33 o  112.0000   3.4000 
1 1 1   12   11   34 o   35.1000   2.5000 
1 1 1   12   11   35 o  167.9000   3.8000 
1 1 1   12   11   36 o  474.8000   8.4000 
1 1 1   12   11   37 o  311.6000   6.0000 
1 1 1   12   11   38 o  137.2000   3.8000 
1 1 1   12   11   39 o  255.8000   4.6000 
1 1 1   12   11   40 o   19.0000   2.9000 
1 1 1   12   11   41 o    1.1000   2.5000 
1 1 1   12   11   42 o   12.3000   2.9000 
1 1 1   12   11   43 o    6.0000   3.2000 
1 1 1   12   11   44 o    2.3000   3.4000 
1 1 1   12   11   45 o    6.3000   3.2000 
1 1 1   12   11   46 o   24.9000   3.5000 
1 1 1   12   11   47 o   -3.1000   3.3000 
1 1 1   12   11   48 o   -0.4000   3.8000 
1 1 1   12   11   49 o   23.2000   3.9000 
1 1 1   12   12    0 o  559.9000  30.3000 
1 1 1   12   12    1 f  755.3000  24.9000 
1 1 1   12   12    2 o 5800.2002 186.4000 
1 1 1   12   12    3 o 2153.1001  69.6000 
1 1 1   12   12    4 o   69.0000   2.9000 
1 1 1   12   12    5 o  185.3000   6.6000 
1 1 1   12   12    6 o  359.0000  17.0000 
1 1 1   12   12    7 o  318.8000  10.9000 
1 1 1   12   12    8 o  224.0000   7.7000 
1 1 1   12   12    9 o   63.1000   2.8000 
1 1 1   12   12   10 o  605.5000  23.2000 
1 1 1   12   12   11 o  490.0000  16.3000 
1 1 1   12   12   12 o  239.9000   8.3000 
1 1 1   12   12   13 o   55.7000   2.7000 
1 1 1   12   12   14 o 5384.0000 173.3000 
1 1 1   12   12   15 o  196.4000   8.0000 
1 1 1   12   12   16 o 2097.0000  67.9000 
1 1 1   12   12   17 o 4549.8999 146.3000 
1 1 1   12   12   18 o  126.5000   5.8000 
1 1 1   12   12   19 o   42.4000   2.6000 
1 1 1   12   12   20 o 6231.2002 200.2000 
1 1 1   12   12   21 o  622.1000  22.4000 
1 1 1   12   12   22 o   10.1000   2.8000 
1 1 1   12   12   23 o   15.9000   2.6000 
1 1 1   12   12   24 o  278.2000  13.0000 
1 1 1   12   12   25 o  262.8000   9.7000 
1 1 1   12   12   26 o  358.3000  13.0000 
1 1 1   12   12   27 o 2673.6001  89.2000 
1 1 1   12   12   28 o 1026.4000  30.5000 
1 1 1   12   12   29 o   -2.7000   2.5000 
1 1 1   12   12   30 o  435.2000  11.3000 
1 1 1   12   12   31 o  194.2000   6.5000 
1 1 1   12   12   32 o  307.8000   8.6000 
1 1 1   12   12   33 o   17.4000   3.2000 
1 1 1   12   12   34 o   20.8000   3.1000 
1 1 1   12   12   35 o   33.8000   3.9000 
1 1 1   12   12   36 o  108.4000   4.5000 
1 1 1   12   12   37 o   22.8000   3.9000 
1 1 1   12   12   38 o    3.0000   3.8000 
1 1 1   12   12   39 o    3.4000   3.7000 
1 1 1   12   12   40 o    5.3000   4.0000 
1 1 1   12   12   41 o    0.3000   4.0000 
1 1 1   12   12   42 o   13.3000   4.4000 
1 1 1   12   12   43 o    3.4000   2.7000 
1 1 1   12   12   44 o   48.0000   4.9000 
1 1 1   12   12   45 o    4.1000   4.9000 
1 1 1   12   12   46 o   38.2000   5.5000 
1 1 1   12   12   47 o   20.5000   5.7000 
1 1 1   12   12   48 o   17.1000   5.8000 
1 1 1   12   12   49 o   -0.1000   4.1000 
1 1 1   13    0    1 o 3404.3999 138.9000 
1 1 1   13    0    2 o  161.6000   5.6000 
1 1 1   13    0    3 o  301.5000  13.1000 
1 1 1   13    0    4 o   20.8000   1.3000 
1 1 1   13    0    5 o   17.3000   1.2000 
1 1 1   13    0    6 o   95.7000   4.9000 
1 1 1   13    0    7 f 4633.5000 149.1000 
1 1 1   13    0    8 o   18.5000   1.5000 
1 1 1   13    0    9 o 3460.0000 111.3000 
1 1 1   13    0   10 o 1859.6000  60.2000 
1 1 1   13    0   11 o  602.1000  20.2000 
1 1 1   13    0   12 o 1006.9000  32.9000 
1 1 1   13    0   13 o  145.2000   6.2000 
1 1 1   13    0   14 o 1109.6000  36.1000 
1 1 1   13    0   15 o   79.9000   3.4000 
1 1 1   13    0   16 f  756.0000  25.0000 
1 1 1   13    0   17 o 4518.8999 145.6000 
1 1 1   13    0   18 o   36.0000   2.1000 
1 1 1   13    0   19 o  114.8000   5.1000 
1 1 1   13    0   20 o  278.4000   9.9000 
1 1 1   13    0   21 o   28.9000   2.1000 
1 1 1   13    0   22 o    8.2000   1.8000 
1 1 1   13    0   23 o  216.2000   7.8000 
1 1 1   13    0   24 o  717.9000  23.7000 
1 1 1   13    0   25 o 3386.3999 109.4000 
1 1 1   13    0   26 o 1330.6000  46.4000 
1 1 1   13    0   27 o  107.7000   5.4000 
1 1 1   13    0   28 o 1102.4000  32.9000 
1 1 1   13    0   29 o   99.1000   4.5000 
1 1 1   13    0   30 o  568.0000  17.4000 
1 1 1   13    0   31 o  341.9000   9.3000 
1 1 1   13    0   32 o    4.7000   3.3000 
1 1 1   13    0   33 o  159.3000   5.7000 
1 1 1   13    0   34 o    2.8000   3.0000 
1 1 1   13    0   35 o  171.3000   5.4000 
1 1 1   13    0   36 o   66.7000   4.0000 
1 1 1   13    0   37 o  110.4000   4.4000 
1 1 1   13    0   38 o    0.3000   3.5000 
1 1 1   13    0   39 o    4.0000   3.6000 
1 1 1   13    0   40 o  125.5000   4.6000 
1 1 1   13    0   41 o  122.9000   5.6000 
1 1 1   13    0   42 o   -0.3000   4.0000 
1 1 1   13    0   43 o  309.8000   7.0000 
1 1 1   13    0   44 o   19.7000   4.6000 
1 1 1   13    0   45 o   14.5000   4.8000 
1 1 1   13    0   46 o   26.0000   4.6000 
1 1 1   13    0   47 o   -6.9000   4.5000 
1 1 1   13    0   48 o   53.3000   5.2000 
1 1 1   13    0   49 o   19.5000   5.7000 
1 1 1   13    0   50 f   -3.4000   5.3000 
1 1 1   13    1    0 o  272.8000  13.3000 
1 1 1   13    1    1 o 3167.7000  72.2000 
1 1 1   13    1    2 o 1680.0000  51.6000 
1 1 1   13    1    3 o 4226.5000  96.2000 
1 1 1   13    1    4 o 4220.0000  95.9000 
1 1 1   13    1    5 o  393.1000  10.9000 
1 1 1   13    1    6 f 2415.2000  55.0000 
1 1 1   13    1    7 o  541.1000  13.3000 
1 1 1   13    1    8 o 1993.9000  45.6000 
1 1 1   13    1    9 o  674.5000  15.7000 
1 1 1   13    1   10 o  431.5000  10.1000 
1 1 1   13    1   11 o  835.6000  19.3000 
1 1 1   13    1   12 o 3336.1001  76.0000 
1 1 1   13    1   13 o 1324.7000  30.4000 
1 1 1   13    1   14 o  390.2000   9.2000 
1 1 1   13    1   15 o   21.9000   1.1000 
1 1 1   13    1   16 o  446.0000  10.5000 
1 1 1   13    1   17 o  712.1000  16.7000 
1 1 1   13    1   18 f  313.1000   7.6000 
1 1 1   13    1   19 o 4152.2002  94.4000 
1 1 1   13    1   20 o 3581.1001  81.6000 
1 1 1   13    1   21 o  433.9000  10.3000 
1 1 1   13    1   22 o  466.1000  11.1000 
1 1 1   13    1   23 o  837.8000  19.8000 
1 1 1   13    1   24 o  788.2000  18.7000 
1 1 1   13    1   25 o  653.3000  15.5000 
1 1 1   13    1   26 o 1295.4000  32.1000 
1 1 1   13    1   27 o 2252.8000  51.7000 
1 1 1   13    1   28 o  487.6000  10.7000 
1 1 1   13    1   29 f  136.9000   3.9000 
1 1 1   13    1   30 f   76.5000   3.2000 
1 1 1   13    1   31 o  639.7000  10.9000 
1 1 1   13    1   32 o  128.0000   3.5000 
1 1 1   13    1   33 o  229.5000   4.7000 
1 1 1   13    1   34 o  278.0000   5.4000 
1 1 1   13    1   35 o  221.8000   4.3000 
1 1 1   13    1   36 o  390.1000   6.4000 
1 1 1   13    1   37 o   61.2000   2.7000 
1 1 1   13    1   38 o  246.3000   5.0000 
1 1 1   13    1   39 f  244.9000   4.8000 
1 1 1   13    1   40 o   79.7000   3.1000 
1 1 1   13    1   41 o  100.6000   3.1000 
1 1 1   13    1   42 f   73.2000   3.3000 
1 1 1   13    1   43 o   85.6000   3.4000 
1 1 1   13    1   44 o   25.6000   3.1000 
1 1 1   13    1   45 o   38.8000   3.3000 
1 1 1   13    1   46 f   14.3000   3.5000 
1 1 1   13    1   47 o    5.3000   3.3000 
1 1 1   13    1   48 o   12.0000   3.6000 
1 1 1   13    1   49 o   13.1000   4.0000 
1 1 1   13    1   50 f    5.1000   3.7000 
1 1 1   13    2    0 o 2144.0000  69.5000 
1 1 1   13    2    1 o   80.3000   3.0000 
1 1 1   13    2    2 o  107.4000   2.8000 
1 1 1   13    2    3 o 1057.0000  24.3000 
1 1 1   13    2    4 o   24.1000   1.0000 
1 1 1   13    2    5 o 2739.7000  62.6000 
1 1 1   13    2    6 o 1686.2000  38.6000 
1 1 1   13    2    7 o  131.9000   3.4000 
1 1 1   13    2    8 o  518.1000  12.3000 
1 1 1   13    2    9 o 1755.7000  40.3000 
1 1 1   13    2   10 o  392.8000   9.3000 
1 1 1   13    2   11 o  709.7000  16.5000 
1 1 1   13    2   12 o  385.3000   9.1000 
1 1 1   13    2   13 o  723.4000  16.7000 
1 1 1   13    2   14 o  310.0000   8.3000 
1 1 1   13    2   15 o  732.7000  17.0000 
1 1 1   13    2   16 o  909.4000  21.0000 
1 1 1   13    2   17 o  648.2000  15.1000 
1 1 1   13    2   18 o 1543.5000  35.4000 
1 1 1   13    2   19 o  838.1000  22.8000 
1 1 1   13    2   20 o 1980.5000  45.4000 
1 1 1   13    2   21 o  409.7000  10.7000 
1 1 1   13    2   22 o  774.8000  18.1000 
1 1 1   13    2   23 o  679.2000  15.8000 
1 1 1   13    2   24 o  477.5000  11.3000 
1 1 1   13    2   25 o  813.1000  19.1000 
1 1 1   13    2   26 o   64.2000   2.6000 
1 1 1   13    2   27 o  166.9000   4.7000 
1 1 1   13    2   28 o   16.6000   2.1000 
1 1 1   13    2   29 o  220.3000   5.6000 
1 1 1   13    2   30 o  574.7000  12.5000 
1 1 1   13    2   31 o 1195.2000  19.2000 
1 1 1   13    2   32 o  215.3000   4.9000 
1 1 1   13    2   33 o   98.5000   3.0000 
1 1 1   13    2   34 o  966.9000  16.0000 
1 1 1   13    2   35 o  293.8000   5.4000 
1 1 1   13    2   36 o   20.7000   2.4000 
1 1 1   13    2   37 o  216.4000   4.3000 
1 1 1   13    2   38 o   61.0000   2.8000 
1 1 1   13    2   39 o  116.4000   3.4000 
1 1 1   13    2   40 o   13.4000   2.6000 
1 1 1   13    2   41 o   64.1000   2.9000 
1 1 1   13    2   42 o   80.8000   2.9000 
1 1 1   13    2   43 o  100.3000   3.6000 
1 1 1   13    2   44 o  179.5000   4.1000 
1 1 1   13    2   45 o    4.5000   2.8000 
1 1 1   13    2   46 o   12.1000   3.4000 
1 1 1   13    2   47 o   19.2000   3.6000 
1 1 1   13    2   48 o   29.4000   3.6000 
1 1 1   13    2   49 o   30.0000   3.9000 
1 1 1   13    2   50 o   14.7000   3.8000 
1 1 1   13    3    0 o  795.4000  26.2000 
1 1 1   13    3    1 o 2407.1001  55.0000 
1 1 1   13    3    2 o 4489.1001 102.1000 
1 1 1   13    3    3 o  414.6000  11.8000 
1 1 1   13    3    4 f  664.7000  15.4000 
1 1 1   13    3    5 o 4372.5000  99.4000 
1 1 1   13    3    6 o 4649.1001 105.8000 
1 1 1   13    3    7 o   89.4000   2.9000 
1 1 1   13    3    8 o  823.8000  19.1000 
1 1 1   13    3    9 o  175.7000   4.5000 
1 1 1   13    3   10 f 1071.1000  24.6000 
1 1 1   13    3   11 o  115.8000   3.0000 
1 1 1   13    3   12 o  804.2000  18.6000 
1 1 1   13    3   13 o  940.3000  21.7000 
1 1 1   13    3   14 o  473.8000  11.1000 
1 1 1   13    3   15 o   80.9000   2.3000 
1 1 1   13    3   16 o 1001.0000  23.2000 
1 1 1   13    3   17 f 1282.8000  29.5000 
1 1 1   13    3   18 o  934.5000  22.4000 
1 1 1   13    3   19 f  369.4000   8.8000 
1 1 1   13    3   20 o  125.6000   3.6000 
1 1 1   13    3   21 o 1024.9000  23.7000 
1 1 1   13    3   22 o 3382.7000  77.2000 
1 1 1   13    3   23 o  348.7000   8.5000 
1 1 1   13    3   24 o  114.9000   3.5000 
1 1 1   13    3   25 o  242.0000   6.2000 
1 1 1   13    3   26 o  785.0000  18.4000 
1 1 1   13    3   27 o  455.3000  11.0000 
1 1 1   13    3   28 o  501.1000  11.9000 
1 1 1   13    3   29 o 3851.3000  78.4000 
1 1 1   13    3   30 o  141.9000   4.1000 
1 1 1   13    3   31 o 1253.8000  20.9000 
1 1 1   13    3   32 o  296.4000   6.0000 
1 1 1   13    3   33 o  376.6000   7.0000 
1 1 1   13    3   34 o   25.2000   2.6000 
1 1 1   13    3   35 f  172.9000   3.9000 
1 1 1   13    3   36 o   86.3000   3.0000 
1 1 1   13    3   37 o  150.0000   3.7000 
1 1 1   13    3   38 o   50.9000   2.8000 
1 1 1   13    3   39 o  181.8000   4.1000 
1 1 1   13    3   40 o   90.9000   3.2000 
1 1 1   13    3   41 o   62.0000   2.9000 
1 1 1   13    3   42 o   43.6000   2.9000 
1 1 1   13    3   43 o   92.7000   3.4000 
1 1 1   13    3   44 o   55.1000   3.4000 
1 1 1   13    3   45 o   59.9000   3.3000 
1 1 1   13    3   46 o    3.6000   2.8000 
1 1 1   13    3   47 o   32.4000   3.5000 
1 1 1   13    3   48 o   12.1000   3.4000 
1 1 1   13    3   49 o   10.0000   3.8000 
1 1 1   13    3   50 o   72.2000   4.1000 
1 1 1   13    4    0 o   21.8000   1.2000 
1 1 1   13    4    1 o  751.2000  17.4000 
1 1 1   13    4    2 o  203.9000   5.0000 
1 1 1   13    4    3 f 2635.6001  60.1000 
1 1 1   13    4    4 o  384.2000   9.1000 
1 1 1   13    4    5 o  812.2000  18.7000 
1 1 1   13    4    6 o 1075.4000  25.6000 
1 1 1   13    4    7 o 1552.1000  35.7000 
1 1 1   13    4    8 o   26.6000   1.3000 
1 1 1   13    4    9 o   74.1000   2.2000 
1 1 1   13    4   10 o  611.8000  14.7000 
1 1 1   13    4   11 o  422.2000   9.9000 
1 1 1   13    4   12 o  601.1000  14.0000 
1 1 1   13    4   13 o 2931.5000  66.8000 
1 1 1   13    4   14 o  592.1000  14.3000 
1 1 1   13    4   15 o  503.4000  12.2000 
1 1 1   13    4   16 o  872.5000  20.2000 
1 1 1   13    4   17 o 3766.2000  85.8000 
1 1 1   13    4   18 o  697.5000  16.3000 
1 1 1   13    4   19 o 3913.8999  89.1000 
1 1 1   13    4   20 o 1273.7000  29.3000 
1 1 1   13    4   21 o 1819.0000  41.9000 
1 1 1   13    4   22 f 2695.5000  61.6000 
1 1 1   13    4   23 o  451.3000  10.7000 
1 1 1   13    4   24 o   78.8000   2.8000 
1 1 1   13    4   25 o  796.5000  18.7000 
1 1 1   13    4   26 o  925.1000  21.6000 
1 1 1   13    4   27 o 1245.6000  30.0000 
1 1 1   13    4   28 o  836.0000  18.3000 
1 1 1   13    4   29 f  432.8000   9.8000 
1 1 1   13    4   30 o  831.1000  17.6000 
1 1 1   13    4   31 o  505.6000   9.2000 
1 1 1   13    4   32 o   59.6000   2.9000 
1 1 1   13    4   33 o  527.3000   9.3000 
1 1 1   13    4   34 o  391.3000   7.2000 
1 1 1   13    4   35 o  299.2000   5.3000 
1 1 1   13    4   36 o  153.2000   3.9000 
1 1 1   13    4   37 f    3.1000   2.4000 
1 1 1   13    4   38 o   11.1000   2.5000 
1 1 1   13    4   39 o   92.1000   3.1000 
1 1 1   13    4   40 o   66.8000   2.9000 
1 1 1   13    4   41 o  113.2000   3.3000 
1 1 1   13    4   42 o  189.0000   4.3000 
1 1 1   13    4   43 o   59.9000   3.3000 
1 1 1   13    4   44 o   24.7000   3.1000 
1 1 1   13    4   45 f   21.6000   3.2000 
1 1 1   13    4   46 o   43.1000   3.2000 
1 1 1   13    4   47 o   38.1000   3.4000 
1 1 1   13    4   48 o   26.8000   3.7000 
1 1 1   13    4   49 o  117.1000   4.1000 
1 1 1   13    4   50 o    6.4000   4.2000 
1 1 1   13    5    0 o  117.9000   4.4000 
1 1 1   13    5    1 o  131.3000   3.7000 
1 1 1   13    5    2 o  432.4000  10.6000 
1 1 1   13    5    3 o 3471.8000  79.2000 
1 1 1   13    5    4 o  486.9000  11.5000 
1 1 1   13    5    5 o 1116.6000  25.7000 
1 1 1   13    5    6 o  724.1000  18.7000 
1 1 1   13    5    7 o 1794.1000  42.5000 
1 1 1   13    5    8 o  266.8000   7.4000 
1 1 1   13    5    9 o 1818.7000  43.0000 
1 1 1   13    5   10 o   34.3000   1.4000 
1 1 1   13    5   11 o 1848.9000  43.7000 
1 1 1   13    5   12 f  802.9000  19.1000 
1 1 1   13    5   13 o  217.3000   5.2000 
1 1 1   13    5   14 o 2597.7000  59.4000 
1 1 1   13    5   15 o 1306.2000  30.0000 
1 1 1   13    5   16 o  529.2000  12.4000 
1 1 1   13    5   17 o  665.3000  16.7000 
1 1 1   13    5   18 o 1446.8000  33.3000 
1 1 1   13    5   19 o 3546.3999  80.8000 
1 1 1   13    5   20 o  493.2000  12.5000 
1 1 1   13    5   21 o 1761.9000  41.9000 
1 1 1   13    5   22 o  571.3000  14.0000 
1 1 1   13    5   23 o 1854.9000  42.7000 
1 1 1   13    5   24 o 1779.9000  40.8000 
1 1 1   13    5   25 o  319.7000   8.2000 
1 1 1   13    5   26 o  305.6000   7.9000 
1 1 1   13    5   27 o   50.7000   2.6000 
1 1 1   13    5   28 o  906.7000  19.1000 
1 1 1   13    5   29 o  865.4000  18.8000 
1 1 1   13    5   30 o 1012.7000  21.4000 
1 1 1   13    5   31 o   98.3000   3.1000 
1 1 1   13    5   32 o  163.8000   4.1000 
1 1 1   13    5   33 o   70.1000   3.0000 
1 1 1   13    5   34 o   52.7000   2.7000 
1 1 1   13    5   35 o  535.2000   8.5000 
1 1 1   13    5   36 o   70.9000   2.9000 
1 1 1   13    5   37 o   91.7000   3.0000 
1 1 1   13    5   38 o   19.8000   2.6000 
1 1 1   13    5   39 o   69.7000   3.1000 
1 1 1   13    5   40 o   64.9000   2.8000 
1 1 1   13    5   41 o    5.3000   2.5000 
1 1 1   13    5   42 o   61.1000   3.0000 
1 1 1   13    5   43 o    4.1000   3.0000 
1 1 1   13    5   44 o  133.7000   3.7000 
1 1 1   13    5   45 o   57.6000   3.4000 
1 1 1   13    5   46 f   13.7000   3.1000 
1 1 1   13    5   47 o   23.1000   3.5000 
1 1 1   13    5   48 o   27.7000   3.3000 
1 1 1   13    5   49 o   16.1000   3.9000 
1 1 1   13    5   50 o    5.1000   3.8000 
1 1 1   13    6    0 o  295.0000  10.7000 
1 1 1   13    6    1 f 1927.5000  45.8000 
1 1 1   13    6    2 o  555.8000  15.1000 
1 1 1   13    6    3 o 4388.5000 100.0000 
1 1 1   13    6    4 o   39.2000   1.3000 
1 1 1   13    6    5 o  531.7000  12.4000 
1 1 1   13    6    6 o  718.2000  16.7000 
1 1 1   13    6    7 o 2645.8000  62.5000 
1 1 1   13    6    8 o 1272.4000  30.2000 
1 1 1   13    6    9 o  376.2000   9.2000 
1 1 1   13    6   10 f  659.5000  17.1000 
1 1 1   13    6   11 o  206.5000   5.6000 
1 1 1   13    6   12 o  794.3000  19.7000 
1 1 1   13    6   13 o  201.8000   5.3000 
1 1 1   13    6   14 o  922.5000  21.9000 
1 1 1   13    6   15 o   98.4000   2.7000 
1 1 1   13    6   16 o  618.0000  14.5000 
1 1 1   13    6   17 o  726.7000  16.9000 
1 1 1   13    6   18 o  816.1000  19.0000 
1 1 1   13    6   19 o   93.4000   3.0000 
1 1 1   13    6   20 o 1062.3000  24.5000 
1 1 1   13    6   21 o 2598.0000  59.3000 
1 1 1   13    6   22 o  194.5000   5.0000 
1 1 1   13    6   23 o 1413.2000  32.7000 
1 1 1   13    6   24 o  831.0000  19.5000 
1 1 1   13    6   25 o  382.6000   9.3000 
1 1 1   13    6   26 o  653.1000  15.6000 
1 1 1   13    6   27 o 1782.1000  41.1000 
1 1 1   13    6   28 o  245.6000   6.0000 
1 1 1   13    6   29 o  137.7000   4.1000 
1 1 1   13    6   30 o  273.2000   5.5000 
1 1 1   13    6   31 o  754.3000  12.7000 
1 1 1   13    6   32 o  115.8000   3.4000 
1 1 1   13    6   33 o   10.2000   2.2000 
1 1 1   13    6   34 o   77.8000   3.2000 
1 1 1   13    6   35 o  137.2000   3.4000 
1 1 1   13    6   36 o  288.1000   5.2000 
1 1 1   13    6   37 o   77.0000   3.1000 
1 1 1   13    6   38 o  145.0000   3.7000 
1 1 1   13    6   39 o  126.5000   3.6000 
1 1 1   13    6   40 o   22.2000   2.6000 
1 1 1   13    6   41 o   18.1000   2.4000 
1 1 1   13    6   42 o   57.2000   2.9000 
1 1 1   13    6   43 o   98.7000   3.3000 
1 1 1   13    6   44 o   12.1000   3.0000 
1 1 1   13    6   45 o   30.9000   3.2000 
1 1 1   13    6   46 o   80.9000   3.5000 
1 1 1   13    6   47 o   88.6000   3.9000 
1 1 1   13    6   48 o    2.2000   3.6000 
1 1 1   13    6   49 o    8.5000   3.7000 
1 1 1   13    6   50 o    1.4000   3.6000 
1 1 1   13    7    0 f 1556.0000  54.0000 
1 1 1   13    7    1 o  494.6000  11.7000 
1 1 1   13    7    2 o 1292.0000  29.7000 
1 1 1   13    7    3 o 1348.0000  31.0000 
1 1 1   13    7    4 o 1048.0000  24.2000 
1 1 1   13    7    5 o 2762.2000  63.3000 
1 1 1   13    7    6 o 2432.6001  55.5000 
1 1 1   13    7    7 o 1080.2000  24.9000 
1 1 1   13    7    8 o 1581.6000  36.2000 
1 1 1   13    7    9 o   53.2000   1.8000 
1 1 1   13    7   10 o 1002.4000  24.7000 
1 1 1   13    7   11 o  108.6000   3.1000 
1 1 1   13    7   12 o 1590.1000  39.1000 
1 1 1   13    7   13 o   67.9000   2.7000 
1 1 1   13    7   14 o  341.0000   8.4000 
1 1 1   13    7   15 o  405.0000   9.5000 
1 1 1   13    7   16 o  603.6000  14.1000 
1 1 1   13    7   17 o  109.1000   3.0000 
1 1 1   13    7   18 o 1217.4000  28.1000 
1 1 1   13    7   19 o 1523.0000  35.0000 
1 1 1   13    7   20 o 3541.1001  86.4000 
1 1 1   13    7   21 o 3584.8000  81.8000 
1 1 1   13    7   22 o 2341.5000  53.6000 
1 1 1   13    7   23 o  250.0000   6.3000 
1 1 1   13    7   24 o  949.2000  22.3000 
1 1 1   13    7   25 o  336.4000   8.4000 
1 1 1   13    7   26 o 1900.2000  43.8000 
1 1 1   13    7   27 o 1544.4000  35.8000 
1 1 1   13    7   28 o  168.9000   4.7000 
1 1 1   13    7   29 o 2377.3999  48.9000 
1 1 1   13    7   30 o   95.2000   3.3000 
1 1 1   13    7   31 o    7.1000   2.3000 
1 1 1   13    7   32 o   93.4000   3.2000 
1 1 1   13    7   33 o  333.6000   6.5000 
1 1 1   13    7   34 o  103.0000   3.2000 
1 1 1   13    7   35 o  242.0000   4.6000 
1 1 1   13    7   36 o  138.0000   3.5000 
1 1 1   13    7   37 o   22.1000   2.6000 
1 1 1   13    7   38 o  207.0000   4.3000 
1 1 1   13    7   39 o   31.9000   2.8000 
1 1 1   13    7   40 o    0.5000   2.7000 
1 1 1   13    7   41 o   58.7000   2.8000 
1 1 1   13    7   42 o   19.9000   2.9000 
1 1 1   13    7   43 o   26.0000   3.0000 
1 1 1   13    7   44 o  108.1000   3.7000 
1 1 1   13    7   45 o   68.9000   3.3000 
1 1 1   13    7   46 o   25.1000   3.6000 
1 1 1   13    7   47 o   16.7000   3.8000 
1 1 1   13    7   48 o   42.8000   3.7000 
1 1 1   13    7   49 o   21.5000   3.5000 
1 1 1   13    7   50 o   40.3000   4.1000 
1 1 1   13    8    0 o   47.5000   2.3000 
1 1 1   13    8    1 o  150.4000   4.0000 
1 1 1   13    8    2 o  197.7000   5.1000 
1 1 1   13    8    3 o  179.6000   4.5000 
1 1 1   13    8    4 o  790.9000  20.5000 
1 1 1   13    8    5 o  282.2000   6.7000 
1 1 1   13    8    6 o  509.1000  12.0000 
1 1 1   13    8    7 o  219.2000   5.3000 
1 1 1   13    8    8 o  161.1000   4.0000 
1 1 1   13    8    9 o   59.4000   2.0000 
1 1 1   13    8   10 o 1056.7000  26.0000 
1 1 1   13    8   11 o  291.2000   7.8000 
1 1 1   13    8   12 o  917.9000  23.6000 
1 1 1   13    8   13 o  300.9000   8.1000 
1 1 1   13    8   14 o  138.4000   4.0000 
1 1 1   13    8   15 o  330.0000   8.2000 
1 1 1   13    8   16 o  172.5000   4.3000 
1 1 1   13    8   17 o  202.8000   5.1000 
1 1 1   13    8   18 o 2091.3999  49.6000 
1 1 1   13    8   19 o  762.6000  17.7000 
1 1 1   13    8   20 o 4549.2002 103.4000 
1 1 1   13    8   21 o 1147.5000  29.4000 
1 1 1   13    8   22 f 4090.5000  93.1000 
1 1 1   13    8   23 o  314.0000   7.8000 
1 1 1   13    8   24 o  925.5000  21.5000 
1 1 1   13    8   25 o  842.5000  20.0000 
1 1 1   13    8   26 o 1269.7000  29.5000 
1 1 1   13    8   27 o  831.8000  18.0000 
1 1 1   13    8   28 o 2034.3000  41.8000 
1 1 1   13    8   29 o  355.8000   8.7000 
1 1 1   13    8   30 o   26.2000   2.4000 
1 1 1   13    8   31 o  466.8000   8.9000 
1 1 1   13    8   32 o  271.7000   6.2000 
1 1 1   13    8   33 o  459.9000   8.2000 
1 1 1   13    8   34 o  429.6000   6.8000 
1 1 1   13    8   35 o   82.4000   2.9000 
1 1 1   13    8   36 o  125.6000   3.6000 
1 1 1   13    8   37 o  125.9000   3.4000 
1 1 1   13    8   38 o  129.0000   3.4000 
1 1 1   13    8   39 o   39.6000   2.7000 
1 1 1   13    8   40 o    9.1000   2.7000 
1 1 1   13    8   41 o   73.5000   3.1000 
1 1 1   13    8   42 o    7.5000   2.9000 
1 1 1   13    8   43 o    9.4000   2.9000 
1 1 1   13    8   44 o   -2.8000   2.2000 
1 1 1   13    8   45 o   17.5000   3.5000 
1 1 1   13    8   46 o   31.5000   3.4000 
1 1 1   13    8   47 o   37.7000   3.4000 
1 1 1   13    8   48 f   90.6000   4.1000 
1 1 1   13    8   49 o   66.6000   4.3000 
1 1 1   13    8   50 o   53.1000   4.4000 
1 1 1   13    9    0 o  325.9000  11.3000 
1 1 1   13    9    1 o 3344.7000  76.2000 
1 1 1   13    9    2 o 1092.7000  25.3000 
1 1 1   13    9    3 o   52.9000   1.7000 
1 1 1   13    9    4 o  753.7000  17.5000 
1 1 1   13    9    5 o  509.5000  12.0000 
1 1 1   13    9    6 o  563.6000  13.2000 
1 1 1   13    9    7 o 1153.6000  29.5000 
1 1 1   13    9    8 o 1954.7000  44.7000 
1 1 1   13    9    9 o 1070.1000  25.6000 
1 1 1   13    9   10 o  571.7000  14.3000 
1 1 1   13    9   11 o  711.0000  17.8000 
1 1 1   13    9   12 o  137.7000   3.9000 
1 1 1   13    9   13 o 3466.8000  84.5000 
1 1 1   13    9   14 o  576.3000  14.5000 
1 1 1   13    9   15 o  674.9000  16.3000 
1 1 1   13    9   16 o 1432.9000  32.9000 
1 1 1   13    9   17 o 3929.1001  89.6000 
1 1 1   13    9   18 o 1304.1000  30.0000 
1 1 1   13    9   19 o  237.9000   5.9000 
1 1 1   13    9   20 o  438.5000  10.4000 
1 1 1   13    9   21 o   78.4000   2.8000 
1 1 1   13    9   22 o 2346.0000  59.7000 
1 1 1   13    9   23 o 2776.6001  63.4000 
1 1 1   13    9   24 o  797.8000  20.4000 
1 1 1   13    9   25 o  220.3000   5.8000 
1 1 1   13    9   26 o  288.8000   7.7000 
1 1 1   13    9   27 o   61.6000   2.9000 
1 1 1   13    9   28 o  698.6000  15.4000 
1 1 1   13    9   29 o  886.5000  18.8000 
1 1 1   13    9   30 o  527.6000   9.6000 
1 1 1   13    9   31 o  813.6000  13.6000 
1 1 1   13    9   32 o   79.7000   3.0000 
1 1 1   13    9   33 o   41.2000   2.5000 
1 1 1   13    9   34 o  164.2000   3.8000 
1 1 1   13    9   35 f   26.8000   2.5000 
1 1 1   13    9   36 f  542.7000   8.6000 
1 1 1   13    9   37 o   79.0000   3.0000 
1 1 1   13    9   38 o   86.8000   3.0000 
1 1 1   13    9   39 o   43.8000   2.6000 
1 1 1   13    9   40 o  164.8000   3.7000 
1 1 1   13    9   41 o   60.8000   3.0000 
1 1 1   13    9   42 o   14.6000   2.8000 
1 1 1   13    9   43 o   10.4000   3.3000 
1 1 1   13    9   44 o   42.4000   3.1000 
1 1 1   13    9   45 o    4.8000   3.2000 
1 1 1   13    9   46 o   40.7000   3.8000 
1 1 1   13    9   47 o   27.2000   3.6000 
1 1 1   13    9   48 o   27.6000   3.9000 
1 1 1   13    9   49 o    0.2000   4.2000 
1 1 1   13    9   50 o   10.8000   3.8000 
1 1 1   13   10    0 o   71.7000   3.2000 
1 1 1   13   10    1 o 1503.0000  34.6000 
1 1 1   13   10    2 o  908.7000  21.0000 
1 1 1   13   10    3 f  346.3000   8.7000 
1 1 1   13   10    4 o  568.9000  13.3000 
1 1 1   13   10    5 o  611.9000  14.3000 
1 1 1   13   10    6 f   77.1000   2.2000 
1 1 1   13   10    7 o  657.6000  15.4000 
1 1 1   13   10    8 o  129.8000   3.4000 
1 1 1   13   10    9 o  181.5000   5.2000 
1 1 1   13   10   10 o  768.9000  18.4000 
1 1 1   13   10   11 o  615.8000  16.1000 
1 1 1   13   10   12 f  358.9000   9.6000 
1 1 1   13   10   13 o   81.2000   2.6000 
1 1 1   13   10   14 o   78.5000   2.5000 
1 1 1   13   10   15 o   35.9000   1.6000 
1 1 1   13   10   16 o  218.7000   5.5000 
1 1 1   13   10   17 o 1303.2000  30.1000 
1 1 1   13   10   18 o  701.2000  17.0000 
1 1 1   13   10   19 o 4740.2998 108.1000 
1 1 1   13   10   20 o  312.6000   7.8000 
1 1 1   13   10   21 o 3138.0000  71.7000 
1 1 1   13   10   22 o 1549.3000  38.3000 
1 1 1   13   10   23 o 1387.1000  32.2000 
1 1 1   13   10   24 o  548.5000  14.0000 
1 1 1   13   10   25 o  269.0000   7.3000 
1 1 1   13   10   26 o 1129.7000  27.1000 
1 1 1   13   10   27 o 1396.3000  29.0000 
1 1 1   13   10   28 o 1541.1000  33.2000 
1 1 1   13   10   29 o   90.9000   3.2000 
1 1 1   13   10   30 o  645.9000  10.9000 
1 1 1   13   10   31 o   62.5000   2.8000 
1 1 1   13   10   32 o  508.9000   9.1000 
1 1 1   13   10   33 o  392.0000   8.2000 
1 1 1   13   10   34 o  812.2000  11.8000 
1 1 1   13   10   35 o  344.9000   6.0000 
1 1 1   13   10   36 o   66.5000   2.8000 
1 1 1   13   10   37 o   85.2000   3.0000 
1 1 1   13   10   38 o   76.8000   2.9000 
1 1 1   13   10   39 o   32.0000   2.7000 
1 1 1   13   10   40 o   20.8000   2.6000 
1 1 1   13   10   41 o   29.4000   3.1000 
1 1 1   13   10   42 o    1.3000   3.0000 
1 1 1   13   10   43 o   61.0000   3.5000 
1 1 1   13   10   44 o   17.2000   3.4000 
1 1 1   13   10   45 o   43.6000   3.5000 
1 1 1   13   10   46 o   50.9000   3.8000 
1 1 1   13   10   47 f   13.2000   3.7000 
1 1 1   13   10   48 o   41.7000   4.1000 
1 1 1   13   10   49 o   -4.7000   3.8000 
1 1 1   13   11    0 o 1024.2000  33.4000 
1 1 1   13   11    1 o 1862.8000  42.7000 
1 1 1   13   11    2 o  904.7000  21.7000 
1 1 1   13   11    3 o  194.2000   4.8000 
1 1 1   13   11    4 o 3715.8999  84.5000 
1 1 1   13   11    5 o  947.2000  22.0000 
1 1 1   13   11    6 o  692.3000  18.1000 
1 1 1   13   11    7 o  433.2000  10.3000 
1 1 1   13   11    8 o   83.7000   2.4000 
1 1 1   13   11    9 o  603.7000  14.1000 
1 1 1   13   11   10 o  402.7000   9.9000 
1 1 1   13   11   11 o  668.0000  16.7000 
1 1 1   13   11   12 o  229.6000   5.8000 
1 1 1   13   11   13 o  406.0000  10.0000 
1 1 1   13   11   14 o  640.4000  15.4000 
1 1 1   13   11   15 o 2048.0000  46.9000 
1 1 1   13   11   16 o 2841.3000  67.2000 
1 1 1   13   11   17 o 3361.6001  79.3000 
1 1 1   13   11   18 o  801.4000  19.3000 
1 1 1   13   11   19 o 1091.9000  29.3000 
1 1 1   13   11   20 o  808.5000  19.0000 
1 1 1   13   11   21 o 1798.5000  44.2000 
1 1 1   13   11   22 o 2337.1001  57.3000 
1 1 1   13   11   23 o  153.5000   5.0000 
1 1 1   13   11   24 o 1934.9000  44.7000 
1 1 1   13   11   25 o  794.9000  21.0000 
1 1 1   13   11   26 o  918.5000  22.8000 
1 1 1   13   11   27 o  859.5000  18.1000 
1 1 1   13   11   28 o  543.0000  12.2000 
1 1 1   13   11   29 o  292.2000   5.8000 
1 1 1   13   11   30 o   81.4000   2.9000 
1 1 1   13   11   31 o  292.5000   5.9000 
1 1 1   13   11   32 o  111.0000   3.4000 
1 1 1   13   11   33 o   24.3000   2.4000 
1 1 1   13   11   34 o  181.5000   4.1000 
1 1 1   13   11   35 o  126.1000   3.4000 
1 1 1   13   11   36 o  209.2000   4.4000 
1 1 1   13   11   37 o   29.6000   2.7000 
1 1 1   13   11   38 o   55.5000   2.8000 
1 1 1   13   11   39 o   72.6000   3.0000 
1 1 1   13   11   40 o    9.9000   2.8000 
1 1 1   13   11   41 o  123.4000   3.5000 
1 1 1   13   11   42 o   35.1000   3.2000 
1 1 1   13   11   43 o   61.9000   3.6000 
1 1 1   13   11   44 o    9.4000   3.3000 
1 1 1   13   11   45 o   36.7000   3.6000 
1 1 1   13   11   46 o    7.7000   3.6000 
1 1 1   13   11   47 o    0.7000   2.5000 
1 1 1   13   11   48 o   65.2000   4.1000 
1 1 1   13   11   49 o   13.1000   4.6000 
1 1 1   13   12    0 o 1334.7000  43.8000 
1 1 1   13   12    1 o  775.7000  19.3000 
1 1 1   13   12    2 o  243.7000   6.0000 
1 1 1   13   12    3 o  750.4000  18.7000 
1 1 1   13   12    4 o  730.5000  17.0000 
1 1 1   13   12    5 f  699.1000  16.9000 
1 1 1   13   12    6 o  488.1000  11.7000 
1 1 1   13   12    7 o   30.9000   1.2000 
1 1 1   13   12    8 o  385.6000   9.3000 
1 1 1   13   12    9 o  116.4000   3.2000 
1 1 1   13   12   10 f 1545.7000  35.5000 
1 1 1   13   12   11 o  658.7000  15.4000 
1 1 1   13   12   12 o  879.3000  20.4000 
1 1 1   13   12   13 o  192.4000   5.2000 
1 1 1   13   12   14 o  678.3000  15.8000 
1 1 1   13   12   15 o  184.7000   5.1000 
1 1 1   13   12   16 o 3214.3999  73.2000 
1 1 1   13   12   17 o 1301.4000  38.2000 
1 1 1   13   12   18 o 1182.1000  28.3000 
1 1 1   13   12   19 o  277.7000   7.8000 
1 1 1   13   12   20 o 2323.6001  59.5000 
1 1 1   13   12   21 o  246.4000   6.5000 
1 1 1   13   12   22 o 2399.7000  58.7000 
1 1 1   13   12   23 o   76.2000   3.1000 
1 1 1   13   12   24 o 1339.7000  32.4000 
1 1 1   13   12   25 o 2195.5000  54.3000 
1 1 1   13   12   26 o  226.6000   6.8000 
1 1 1   13   12   27 o  747.1000  18.1000 
1 1 1   13   12   28 o   68.4000   3.0000 
1 1 1   13   12   29 o   39.9000   2.5000 
1 1 1   13   12   30 o  112.1000   3.2000 
1 1 1   13   12   31 o  105.4000   3.3000 
1 1 1   13   12   32 o   33.1000   2.3000 
1 1 1   13   12   33 o   99.9000   3.1000 
1 1 1   13   12   34 o  172.8000   3.7000 
1 1 1   13   12   35 o  212.9000   4.4000 
1 1 1   13   12   36 o   15.6000   2.6000 
1 1 1   13   12   37 o  432.9000   7.1000 
1 1 1   13   12   38 f   80.0000   3.2000 
1 1 1   13   12   39 o   15.2000   2.7000 
1 1 1   13   12   40 o   58.4000   3.1000 
1 1 1   13   12   41 f    5.5000   2.8000 
1 1 1   13   12   42 o    9.3000   3.1000 
1 1 1   13   12   43 o   -0.6000   3.0000 
1 1 1   13   12   44 o   15.9000   3.3000 
1 1 1   13   12   45 o   54.8000   3.7000 
1 1 1   13   12   46 o   29.0000   3.7000 
1 1 1   13   12   47 o   23.7000   4.1000 
1 1 1   13   12   48 f   15.9000   4.1000 
1 1 1   13   12   49 o   25.7000   4.2000 
1 1 1   13   13    0 o  534.2000  25.1000 
1 1 1   13   13    1 o  205.5000   7.4000 
1 1 1   13   13    2 o 2743.5000  88.2000 
1 1 1   13   13    3 o  654.8000  21.9000 
1 1 1   13   13    4 o  138.9000   5.9000 
1 1 1   13   13    5 o  116.8000   4.5000 
1 1 1   13   13    6 o  135.8000   7.1000 
1 1 1   13   13    7 o  326.0000  12.9000 
1 1 1   13   13    8 o   13.8000   1.4000 
1 1 1   13   13    9 o   43.4000   2.4000 
1 1 1   13   13   10 o  432.7000  14.6000 
1 1 1   13   13   11 o  155.3000   6.2000 
1 1 1   13   13   12 o 3760.6001 121.5000 
1 1 1   13   13   13 o 2531.5000  81.6000 
1 1 1   13   13   14 o  777.7000  30.1000 
1 1 1   13   13   15 o    6.6000   1.5000 
1 1 1   13   13   16 o  109.9000   5.3000 
1 1 1   13   13   17 o 2136.1001  69.5000 
1 1 1   13   13   18 o 1135.3000  43.5000 
1 1 1   13   13   19 o  906.3000  31.9000 
1 1 1   13   13   20 o  174.5000   7.4000 
1 1 1   13   13   21 o  522.1000  19.0000 
1 1 1   13   13   22 o 1006.9000  42.4000 
1 1 1   13   13   23 o   41.0000   3.1000 
1 1 1   13   13   24 o   82.3000   4.8000 
1 1 1   13   13   25 o  708.4000  25.6000 
1 1 1   13   13   26 o  426.2000  13.7000 
1 1 1   13   13   27 o  285.6000   9.7000 
1 1 1   13   13   28 o  122.0000   4.8000 
1 1 1   13   13   29 o   58.6000   3.9000 
1 1 1   13   13   30 o  270.7000   8.1000 
1 1 1   13   13   31 o   13.0000   3.3000 
1 1 1   13   13   32 o  777.8000  18.6000 
1 1 1   13   13   33 o  247.5000   6.6000 
1 1 1   13   13   34 o  199.4000   6.0000 
1 1 1   13   13   35 o  160.7000   5.2000 
1 1 1   13   13   36 o    7.7000   3.7000 
1 1 1   13   13   37 f    6.9000   3.6000 
1 1 1   13   13   38 o    0.6000   3.6000 
1 1 1   13   13   39 o    1.4000   3.9000 
1 1 1   13   13   40 o  171.9000   5.7000 
1 1 1   13   13   41 o    5.0000   4.6000 
1 1 1   13   13   42 o    3.4000   4.6000 
1 1 1   13   13   43 o   24.9000   4.5000 
1 1 1   13   13   44 o    5.0000   4.3000 
1 1 1   13   13   45 o    0.8000   4.7000 
1 1 1   13   13   46 o   40.8000   5.5000 
1 1 1   13   13   47 o    5.7000   5.6000 
1 1 1   13   13   48 o   -2.3000   5.9000 
1 1 1   13   13   49 o   29.0000   6.0000 
1 1 1   14    0    0 o 4440.0000 201.6000 
1 1 1   14    0    1 o  145.4000   5.2000 
1 1 1   14    0    2 o  318.7000  10.7000 
1 1 1   14    0    3 o  495.0000  24.2000 
1 1 1   14    0    4 o  685.0000  36.9000 
1 1 1   14    0    5 o   12.0000   1.2000 
1 1 1   14    0    6 o 6372.2998 204.4000 
1 1 1   14    0    7 o  391.4000  14.4000 
1 1 1   14    0    8 o  186.2000   6.4000 
1 1 1   14    0    9 o  896.6000  29.5000 
1 1 1   14    0   10 o  271.6000   9.3000 
1 1 1   14    0   11 o 2319.7000  75.0000 
1 1 1   14    0   12 o  219.9000   8.0000 
1 1 1   14    0   13 o  391.8000  13.1000 
1 1 1   14    0   14 o 2591.7000  84.0000 
1 1 1   14    0   15 o  653.4000  21.7000 
1 1 1   14    0   16 o  215.8000   7.6000 
1 1 1   14    0   17 f 1549.0000  50.4000 
1 1 1   14    0   18 o   19.3000   1.7000 
1 1 1   14    0   19 o 1244.8000  41.0000 
1 1 1   14    0   20 o  299.6000  12.2000 
1 1 1   14    0   21 o  188.5000   7.2000 
1 1 1   14    0   22 o  945.3000  31.2000 
1 1 1   14    0   23 o  173.8000   6.6000 
1 1 1   14    0   24 o   27.0000   2.6000 
1 1 1   14    0   25 o   27.0000   2.8000 
1 1 1   14    0   26 o 1776.9000  61.8000 
1 1 1   14    0   27 o 1512.9000  49.3000 
1 1 1   14    0   28 o    2.9000   3.2000 
1 1 1   14    0   29 o  427.1000  13.5000 
1 1 1   14    0   30 o 3698.0000 107.0000 
1 1 1   14    0   31 o  308.3000   8.4000 
1 1 1   14    0   32 o   44.8000   3.7000 
1 1 1   14    0   33 o  850.1000  20.3000 
1 1 1   14    0   34 o  260.2000   7.5000 
1 1 1   14    0   35 o    5.7000   3.5000 
1 1 1   14    0   36 o  444.4000  10.0000 
1 1 1   14    0   37 o  538.3000  11.5000 
1 1 1   14    0   38 o    5.1000   3.6000 
1 1 1   14    0   39 o   15.2000   3.8000 
1 1 1   14    0   40 o  108.8000   4.6000 
1 1 1   14    0   41 o   32.8000   3.8000 
1 1 1   14    0   42 o  100.8000   4.9000 
1 1 1   14    0   43 o   62.4000   4.6000 
1 1 1   14    0   44 o   27.1000   4.8000 
1 1 1   14    0   45 o    3.3000   4.7000 
1 1 1   14    0   46 o   32.9000   5.1000 
1 1 1   14    0   47 o   31.8000   5.3000 
1 1 1   14    0   48 o   -3.8000   3.8000 
1 1 1   14    0   49 o    2.4000   5.5000 
1 1 1   14    0   50 o    1.6000   5.2000 
1 1 1   14    1    0 o 5204.2002 167.4000 
1 1 1   14    1    1 o 1459.6000  33.4000 
1 1 1   14    1    2 o  386.2000  10.1000 
1 1 1   14    1    3 o  473.6000  11.1000 
1 1 1   14    1    4 o  533.1000  12.8000 
1 1 1   14    1    5 o  622.7000  15.6000 
1 1 1   14    1    6 o  406.5000   9.6000 
1 1 1   14    1    7 o  573.9000  15.1000 
1 1 1   14    1    8 o 1446.1000  33.2000 
1 1 1   14    1    9 o 1103.8000  25.5000 
1 1 1   14    1   10 o  136.8000   3.6000 
1 1 1   14    1   11 o  686.1000  16.0000 
1 1 1   14    1   12 o  677.9000  15.9000 
1 1 1   14    1   13 o  679.3000  15.8000 
1 1 1   14    1   14 o  965.0000  22.3000 
1 1 1   14    1   15 o  438.9000  10.4000 
1 1 1   14    1   16 o  810.8000  18.7000 
1 1 1   14    1   17 o  819.2000  19.0000 
1 1 1   14    1   18 o  505.5000  11.9000 
1 1 1   14    1   19 o 4340.8999  98.8000 
1 1 1   14    1   20 o 1314.0000  30.6000 
1 1 1   14    1   21 o  266.1000   6.6000 
1 1 1   14    1   22 o  219.7000   5.5000 
1 1 1   14    1   23 o   71.2000   2.6000 
1 1 1   14    1   24 o  630.1000  14.9000 
1 1 1   14    1   25 o  169.8000   4.7000 
1 1 1   14    1   26 o  268.1000   7.1000 
1 1 1   14    1   27 o  863.7000  20.2000 
1 1 1   14    1   28 o  333.4000   7.6000 
1 1 1   14    1   29 o  260.2000   6.3000 
1 1 1   14    1   30 o  190.3000   5.1000 
1 1 1   14    1   31 o  919.5000  15.7000 
1 1 1   14    1   32 o  720.9000  12.0000 
1 1 1   14    1   33 o  530.0000   9.3000 
1 1 1   14    1   34 o   32.7000   2.6000 
1 1 1   14    1   35 o   75.1000   2.8000 
1 1 1   14    1   36 o   73.6000   2.9000 
1 1 1   14    1   37 o  259.8000   4.8000 
1 1 1   14    1   38 o   23.9000   2.4000 
1 1 1   14    1   39 o    6.6000   2.8000 
1 1 1   14    1   40 o   59.0000   2.9000 
1 1 1   14    1   41 o   18.5000   2.8000 
1 1 1   14    1   42 o   41.4000   2.8000 
1 1 1   14    1   43 o   18.3000   2.9000 
1 1 1   14    1   44 o   17.8000   3.1000 
1 1 1   14    1   45 o    5.7000   3.4000 
1 1 1   14    1   46 o   19.9000   3.5000 
1 1 1   14    1   47 o   55.6000   3.6000 
1 1 1   14    1   48 o   11.7000   4.0000 
1 1 1   14    1   49 o    6.1000   3.9000 
1 1 1   14    1   50 o   25.0000   4.1000 
1 1 1   14    2    0 o  501.3000  16.6000 
1 1 1   14    2    1 o  539.3000  12.6000 
1 1 1   14    2    2 o 3584.8000  81.6000 
1 1 1   14    2    3 o 4192.2002 102.1000 
1 1 1   14    2    4 o 2172.8999  49.8000 
1 1 1   14    2    5 o 1007.4000  23.2000 
1 1 1   14    2    6 o  532.1000  14.0000 
1 1 1   14    2    7 o 2419.8000  55.2000 
1 1 1   14    2    8 o  771.9000  17.9000 
1 1 1   14    2    9 o  210.3000   5.1000 
1 1 1   14    2   10 o 1034.5000  23.9000 
1 1 1   14    2   11 o  732.6000  17.0000 
1 1 1   14    2   12 f  600.5000  14.6000 
1 1 1   14    2   13 o 1621.5000  37.2000 
1 1 1   14    2   14 o   59.4000   1.9000 
1 1 1   14    2   15 o 2261.3999  51.9000 
1 1 1   14    2   16 o  901.0000  21.0000 
1 1 1   14    2   17 o 1262.5000  29.1000 
1 1 1   14    2   18 o  597.5000  16.1000 
1 1 1   14    2   19 o 4019.5000  91.5000 
1 1 1   14    2   20 o 1618.1000  37.2000 
1 1 1   14    2   21 o 1359.8000  31.4000 
1 1 1   14    2   22 o 1006.1000  23.4000 
1 1 1   14    2   23 o 1345.1000  32.0000 
1 1 1   14    2   24 o  428.9000  10.3000 
1 1 1   14    2   25 o 1358.6000  31.4000 
1 1 1   14    2   26 o 2529.8000  58.0000 
1 1 1   14    2   27 o  262.3000   6.8000 
1 1 1   14    2   28 f  526.2000  11.7000 
1 1 1   14    2   29 o  604.9000  14.0000 
1 1 1   14    2   30 o   46.3000   2.9000 
1 1 1   14    2   31 o 2057.0000  32.3000 
1 1 1   14    2   32 o  342.0000   6.6000 
1 1 1   14    2   33 o  285.1000   5.7000 
1 1 1   14    2   34 o  441.5000   8.0000 
1 1 1   14    2   35 o  395.5000   6.5000 
1 1 1   14    2   36 o   19.4000   2.6000 
1 1 1   14    2   37 o  283.7000   5.2000 
1 1 1   14    2   38 o  130.3000   3.4000 
1 1 1   14    2   39 o    6.9000   2.7000 
1 1 1   14    2   40 o  165.7000   4.1000 
1 1 1   14    2   41 o  108.6000   3.3000 
1 1 1   14    2   42 o   83.5000   3.2000 
1 1 1   14    2   43 o  267.0000   5.1000 
1 1 1   14    2   44 o   40.7000   3.2000 
1 1 1   14    2   45 o   47.3000   3.0000 
1 1 1   14    2   46 o   31.2000   3.4000 
1 1 1   14    2   47 o    6.8000   3.5000 
1 1 1   14    2   48 o    7.2000   3.9000 
1 1 1   14    2   49 o  113.1000   4.1000 
1 1 1   14    2   50 o   -3.5000   4.2000 
1 1 1   14    3    0 o  959.6000  33.6000 
1 1 1   14    3    1 o  231.8000   5.6000 
1 1 1   14    3    2 o  654.2000  15.3000 
1 1 1   14    3    3 o 2145.8000  49.0000 
1 1 1   14    3    4 o  541.9000  14.0000 
1 1 1   14    3    5 o 1029.9000  23.7000 
1 1 1   14    3    6 o   14.0000   0.9000 
1 1 1   14    3    7 o  182.6000   4.5000 
1 1 1   14    3    8 o  184.2000   5.6000 
1 1 1   14    3    9 o  303.0000   7.2000 
1 1 1   14    3   10 o 2037.2000  46.7000 
1 1 1   14    3   11 o 2096.1001  48.0000 
1 1 1   14    3   12 o  448.6000  10.6000 
1 1 1   14    3   13 o   52.4000   1.7000 
1 1 1   14    3   14 o 1109.1000  25.5000 
1 1 1   14    3   15 o  199.0000   5.1000 
1 1 1   14    3   16 o  986.7000  22.8000 
1 1 1   14    3   17 o   50.7000   1.7000 
1 1 1   14    3   18 o  165.9000   4.6000 
1 1 1   14    3   19 o 1323.7000  31.5000 
1 1 1   14    3   20 o 3694.6001  84.2000 
1 1 1   14    3   21 o  640.4000  15.0000 
1 1 1   14    3   22 o 3350.3000  76.3000 
1 1 1   14    3   23 o  335.9000   8.4000 
1 1 1   14    3   24 o  726.6000  16.9000 
1 1 1   14    3   25 o   89.9000   3.0000 
1 1 1   14    3   26 o  697.0000  16.4000 
1 1 1   14    3   27 o  177.4000   5.1000 
1 1 1   14    3   28 o  581.9000  13.2000 
1 1 1   14    3   29 o  998.0000  22.5000 
1 1 1   14    3   30 o  648.5000  11.3000 
1 1 1   14    3   31 o 1048.8000  17.2000 
1 1 1   14    3   32 o  249.9000   5.0000 
1 1 1   14    3   33 o  280.0000   5.7000 
1 1 1   14    3   34 o  193.3000   4.4000 
1 1 1   14    3   35 o  204.5000   4.5000 
1 1 1   14    3   36 o  190.9000   4.0000 
1 1 1   14    3   37 o   52.0000   2.8000 
1 1 1   14    3   38 o  168.0000   3.9000 
1 1 1   14    3   39 o   79.3000   3.1000 
1 1 1   14    3   40 f   28.7000   2.7000 
1 1 1   14    3   41 o    8.8000   2.8000 
1 1 1   14    3   42 o   22.5000   3.0000 
1 1 1   14    3   43 o   21.5000   3.0000 
1 1 1   14    3   44 f   39.8000   3.2000 
1 1 1   14    3   45 o    3.1000   3.0000 
1 1 1   14    3   46 o    5.7000   3.1000 
1 1 1   14    3   47 o   29.3000   3.6000 
1 1 1   14    3   48 o   36.0000   3.5000 
1 1 1   14    3   49 o   16.6000   3.9000 
1 1 1   14    3   50 o    6.0000   4.1000 
1 1 1   14    4    0 o   15.1000   1.2000 
1 1 1   14    4    1 o 1091.7000  25.1000 
1 1 1   14    4    2 o 3166.2000  72.2000 
1 1 1   14    4    3 o  188.4000   5.5000 
1 1 1   14    4    4 f 1998.7000  45.7000 
1 1 1   14    4    5 o 2831.8000  64.5000 
1 1 1   14    4    6 o 1430.1000  32.8000 
1 1 1   14    4    7 o 1949.2000  44.8000 
1 1 1   14    4    8 o 1036.8000  24.7000 
1 1 1   14    4    9 o 1316.4000  30.2000 
1 1 1   14    4   10 o  488.7000  11.4000 
1 1 1   14    4   11 o 1925.7000  44.2000 
1 1 1   14    4   12 o  157.0000   4.2000 
1 1 1   14    4   13 o   28.3000   1.2000 
1 1 1   14    4   14 o 2057.8999  47.1000 
1 1 1   14    4   15 o 2660.8999  61.0000 
1 1 1   14    4   16 o  111.4000   3.0000 
1 1 1   14    4   17 o 1054.9000  24.5000 
1 1 1   14    4   18 o 2447.3000  55.9000 
1 1 1   14    4   19 o 1043.6000  24.2000 
1 1 1   14    4   20 o  516.5000  12.6000 
1 1 1   14    4   21 o  255.5000   6.3000 
1 1 1   14    4   22 o 3744.6001  85.2000 
1 1 1   14    4   23 o 1418.2000  32.8000 
1 1 1   14    4   24 o  954.1000  23.1000 
1 1 1   14    4   25 o  399.5000   9.7000 
1 1 1   14    4   26 o  145.1000   4.2000 
1 1 1   14    4   27 o 1242.6000  28.7000 
1 1 1   14    4   28 o 1270.8000  26.3000 
1 1 1   14    4   29 o  521.5000  11.7000 
1 1 1   14    4   30 o   76.0000   3.0000 
1 1 1   14    4   31 o  553.0000   9.6000 
1 1 1   14    4   32 o  200.6000   4.5000 
1 1 1   14    4   33 o  207.6000   4.7000 
1 1 1   14    4   34 o  207.5000   4.6000 
1 1 1   14    4   35 o  261.7000   5.0000 
1 1 1   14    4   36 o  218.2000   4.5000 
1 1 1   14    4   37 o   48.1000   3.0000 
1 1 1   14    4   38 o    9.7000   2.6000 
1 1 1   14    4   39 o  187.3000   4.0000 
1 1 1   14    4   40 o   11.1000   2.5000 
1 1 1   14    4   41 o   11.1000   2.7000 
1 1 1   14    4   42 o    3.9000   2.9000 
1 1 1   14    4   43 o  107.2000   3.5000 
1 1 1   14    4   44 o   86.9000   3.5000 
1 1 1   14    4   45 o   12.9000   2.9000 
1 1 1   14    4   46 o   11.6000   3.3000 
1 1 1   14    4   47 o    6.0000   3.1000 
1 1 1   14    4   48 o   13.2000   3.8000 
1 1 1   14    4   49 o   61.0000   3.8000 
1 1 1   14    4   50 o   19.5000   4.0000 
1 1 1   14    5    0 o 2359.5000  76.2000 
1 1 1   14    5    1 o   51.0000   2.5000 
1 1 1   14    5    2 o 1799.0000  41.2000 
1 1 1   14    5    3 o 2092.5000  51.4000 
1 1 1   14    5    4 o  773.8000  18.0000 
1 1 1   14    5    5 o  571.8000  14.4000 
1 1 1   14    5    6 f  340.3000   8.1000 
1 1 1   14    5    7 o  129.9000   3.3000 
1 1 1   14    5    8 o  799.1000  19.1000 
1 1 1   14    5    9 o   90.4000   2.8000 
1 1 1   14    5   10 o  352.8000   8.7000 
1 1 1   14    5   11 o  357.7000   8.7000 
1 1 1   14    5   12 o  529.3000  12.8000 
1 1 1   14    5   13 o 1744.7000  39.9000 
1 1 1   14    5   14 o 1306.1000  29.9000 
1 1 1   14    5   15 o 3462.1001  78.8000 
1 1 1   14    5   16 o  571.9000  13.5000 
1 1 1   14    5   17 o 1045.5000  24.5000 
1 1 1   14    5   18 o 2795.0000  63.8000 
1 1 1   14    5   19 o  425.1000  11.2000 
1 1 1   14    5   20 o 1862.7000  42.6000 
1 1 1   14    5   21 o 3624.0000  82.6000 
1 1 1   14    5   22 o 3482.8000  79.3000 
1 1 1   14    5   23 o  547.4000  12.9000 
1 1 1   14    5   24 o  634.6000  15.5000 
1 1 1   14    5   25 o  407.0000  10.3000 
1 1 1   14    5   26 o  476.8000  11.5000 
1 1 1   14    5   27 o 1268.2000  29.6000 
1 1 1   14    5   28 o   94.7000   3.4000 
1 1 1   14    5   29 o  120.5000   3.8000 
1 1 1   14    5   30 o   54.0000   2.7000 
1 1 1   14    5   31 o  151.5000   3.8000 
1 1 1   14    5   32 o  204.5000   4.5000 
1 1 1   14    5   33 o  464.4000   8.5000 
1 1 1   14    5   34 o   60.7000   2.9000 
1 1 1   14    5   35 o  319.0000   5.7000 
1 1 1   14    5   36 o  130.9000   3.5000 
1 1 1   14    5   37 o   40.4000   2.9000 
1 1 1   14    5   38 o  142.5000   3.7000 
1 1 1   14    5   39 o   83.8000   3.2000 
1 1 1   14    5   40 o   50.4000   2.6000 
1 1 1   14    5   41 o   40.3000   2.9000 
1 1 1   14    5   42 o   25.4000   2.9000 
1 1 1   14    5   43 o   10.4000   3.1000 
1 1 1   14    5   44 o    6.0000   2.9000 
1 1 1   14    5   45 o    2.4000   1.8000 
1 1 1   14    5   46 o   15.0000   3.5000 
1 1 1   14    5   47 o   43.9000   3.7000 
1 1 1   14    5   48 o   47.7000   3.9000 
1 1 1   14    5   49 o    2.8000   3.5000 
1 1 1   14    5   50 o   28.5000   4.2000 
1 1 1   14    6    0 o  177.2000   6.3000 
1 1 1   14    6    1 o  869.9000  23.4000 
1 1 1   14    6    2 o 3077.7000  70.3000 
1 1 1   14    6    3 o 1928.3000  47.3000 
1 1 1   14    6    4 o 2048.5000  48.5000 
1 1 1   14    6    5 f  920.9000  21.3000 
1 1 1   14    6    6 o 1883.2000  46.2000 
1 1 1   14    6    7 o 3188.7000  72.6000 
1 1 1   14    6    8 o 1780.9000  42.1000 
1 1 1   14    6    9 o   59.7000   1.9000 
1 1 1   14    6   10 o  717.2000  17.2000 
1 1 1   14    6   11 o  592.0000  14.3000 
1 1 1   14    6   12 o  982.6000  23.6000 
1 1 1   14    6   13 o  136.0000   3.7000 
1 1 1   14    6   14 o  461.5000  11.2000 
1 1 1   14    6   15 o  289.2000   7.1000 
1 1 1   14    6   16 o 3572.2000  83.9000 
1 1 1   14    6   17 o   30.6000   1.5000 
1 1 1   14    6   18 o   33.7000   1.9000 
1 1 1   14    6   19 o 1732.7000  39.9000 
1 1 1   14    6   20 o  649.2000  15.3000 
1 1 1   14    6   21 o  247.4000   6.3000 
1 1 1   14    6   22 o 3482.6001  79.5000 
1 1 1   14    6   23 o  406.1000   9.9000 
1 1 1   14    6   24 o  492.4000  11.9000 
1 1 1   14    6   25 o  527.3000  12.6000 
1 1 1   14    6   26 o  147.3000   4.4000 
1 1 1   14    6   27 o  340.1000   7.8000 
1 1 1   14    6   28 o 1394.2000  28.9000 
1 1 1   14    6   29 o  466.4000  10.3000 
1 1 1   14    6   30 o  522.8000   9.2000 
1 1 1   14    6   31 o   34.7000   2.7000 
1 1 1   14    6   32 o  529.5000   9.3000 
1 1 1   14    6   33 o  101.6000   3.1000 
1 1 1   14    6   34 f  761.3000  11.3000 
1 1 1   14    6   35 o  180.6000   4.0000 
1 1 1   14    6   36 o  344.6000   6.3000 
1 1 1   14    6   37 o  242.6000   4.9000 
1 1 1   14    6   38 o  153.5000   3.9000 
1 1 1   14    6   39 o   48.8000   2.9000 
1 1 1   14    6   40 o   44.1000   2.6000 
1 1 1   14    6   41 o   29.8000   2.7000 
1 1 1   14    6   42 o   92.7000   3.2000 
1 1 1   14    6   43 o   25.9000   3.0000 
1 1 1   14    6   44 o   30.8000   3.0000 
1 1 1   14    6   45 o   -1.3000   2.7000 
1 1 1   14    6   46 o   50.4000   3.4000 
1 1 1   14    6   47 o   11.4000   3.6000 
1 1 1   14    6   48 o   35.5000   3.8000 
1 1 1   14    6   49 o   36.9000   4.0000 
1 1 1   14    6   50 o   50.1000   4.1000 
1 1 1   14    7    0 o  114.6000   4.9000 
1 1 1   14    7    1 o  763.9000  17.8000 
1 1 1   14    7    2 o  164.3000   4.1000 
1 1 1   14    7    3 o   58.9000   1.8000 
1 1 1   14    7    4 o   47.5000   1.6000 
1 1 1   14    7    5 o  846.1000  20.9000 
1 1 1   14    7    6 o  494.9000  11.6000 
1 1 1   14    7    7 o  692.6000  16.1000 
1 1 1   14    7    8 o  702.2000  16.3000 
1 1 1   14    7    9 o 1625.7000  38.5000 
1 1 1   14    7   10 o  251.7000   6.8000 
1 1 1   14    7   11 o  609.2000  15.2000 
1 1 1   14    7   12 o  478.4000  12.5000 
1 1 1   14    7   13 o 1134.0000  28.0000 
1 1 1   14    7   14 o  914.3000  22.7000 
1 1 1   14    7   15 o 1334.6000  31.7000 
1 1 1   14    7   16 o  162.2000   4.8000 
1 1 1   14    7   17 o 1250.0000  28.8000 
1 1 1   14    7   18 o 1886.2000  43.5000 
1 1 1   14    7   19 o 2509.6001  57.7000 
1 1 1   14    7   20 o 2708.3999  61.9000 
1 1 1   14    7   21 o 1850.7000  42.4000 
1 1 1   14    7   22 o  480.7000  11.8000 
1 1 1   14    7   23 o  346.2000   8.5000 
1 1 1   14    7   24 o  445.5000  10.8000 
1 1 1   14    7   25 o  865.7000  20.4000 
1 1 1   14    7   26 o  131.8000   4.2000 
1 1 1   14    7   27 o 1357.9000  28.1000 
1 1 1   14    7   28 o  438.8000   9.9000 
1 1 1   14    7   29 o  316.4000   7.4000 
1 1 1   14    7   30 o  456.7000   8.2000 
1 1 1   14    7   31 o  347.3000   6.7000 
1 1 1   14    7   32 o  606.8000  10.7000 
1 1 1   14    7   33 o   86.9000   3.1000 
1 1 1   14    7   34 o  123.4000   3.4000 
1 1 1   14    7   35 o   99.9000   3.1000 
1 1 1   14    7   36 o   87.8000   3.2000 
1 1 1   14    7   37 o  155.2000   3.6000 
1 1 1   14    7   38 o  275.5000   5.5000 
1 1 1   14    7   39 o  161.3000   3.7000 
1 1 1   14    7   40 o   47.0000   2.8000 
1 1 1   14    7   41 o   14.6000   2.6000 
1 1 1   14    7   42 o   24.2000   2.8000 
1 1 1   14    7   43 f   68.8000   3.4000 
1 1 1   14    7   44 o   14.0000   3.1000 
1 1 1   14    7   45 o   16.2000   3.5000 
1 1 1   14    7   46 o    6.0000   3.4000 
1 1 1   14    7   47 o   32.7000   3.3000 
1 1 1   14    7   48 o   17.4000   4.1000 
1 1 1   14    7   49 o   41.1000   4.1000 
1 1 1   14    7   50 o   -0.1000   3.4000 
1 1 1   14    8    0 o   25.0000   1.5000 
1 1 1   14    8    1 o   93.1000   2.6000 
1 1 1   14    8    2 o 1823.2000  41.9000 
1 1 1   14    8    3 o 1139.1000  26.3000 
1 1 1   14    8    4 o  683.6000  16.0000 
1 1 1   14    8    5 o   35.6000   1.5000 
1 1 1   14    8    6 o  347.6000   8.3000 
1 1 1   14    8    7 o 1346.4000  31.0000 
1 1 1   14    8    8 o  490.7000  11.5000 
1 1 1   14    8    9 o  765.4000  17.7000 
1 1 1   14    8   10 o  255.3000   6.7000 
1 1 1   14    8   11 o  116.7000   4.0000 
1 1 1   14    8   12 o  888.0000  22.1000 
1 1 1   14    8   13 o  233.9000   6.5000 
1 1 1   14    8   14 o  597.9000  15.6000 
1 1 1   14    8   15 o 1652.7000  39.2000 
1 1 1   14    8   16 o 1066.7000  24.7000 
1 1 1   14    8   17 o  593.0000  13.9000 
1 1 1   14    8   18 o 1806.3000  41.4000 
1 1 1   14    8   19 o 1510.2000  34.8000 
1 1 1   14    8   20 o  490.1000  11.7000 
1 1 1   14    8   21 o  444.4000  10.6000 
1 1 1   14    8   22 o 2726.2000  62.3000 
1 1 1   14    8   23 o  885.0000  20.7000 
1 1 1   14    8   24 o  170.7000   4.7000 
1 1 1   14    8   25 o 2054.5000  47.3000 
1 1 1   14    8   26 o 1201.1000  30.5000 
1 1 1   14    8   27 o  818.1000  17.4000 
1 1 1   14    8   28 o  441.5000   9.9000 
1 1 1   14    8   29 o 1679.0000  34.9000 
1 1 1   14    8   30 o  207.2000   4.6000 
1 1 1   14    8   31 o  131.3000   3.7000 
1 1 1   14    8   32 o  232.4000   4.9000 
1 1 1   14    8   33 o   75.7000   3.0000 
1 1 1   14    8   34 o  374.8000   6.3000 
1 1 1   14    8   35 o  258.6000   4.8000 
1 1 1   14    8   36 o   12.8000   2.5000 
1 1 1   14    8   37 o  335.2000   6.0000 
1 1 1   14    8   38 o  326.0000   6.0000 
1 1 1   14    8   39 o   14.4000   2.6000 
1 1 1   14    8   40 o   70.0000   3.1000 
1 1 1   14    8   41 o  126.5000   3.5000 
1 1 1   14    8   42 o   72.1000   3.3000 
1 1 1   14    8   43 o   26.1000   2.9000 
1 1 1   14    8   44 f   56.9000   3.4000 
1 1 1   14    8   45 o   26.7000   3.5000 
1 1 1   14    8   46 o   10.6000   3.2000 
1 1 1   14    8   47 o   51.5000   3.9000 
1 1 1   14    8   48 o    6.1000   3.6000 
1 1 1   14    8   49 o    7.4000   3.8000 
1 1 1   14    9    0 o  279.3000   9.8000 
1 1 1   14    9    1 o  148.3000   5.3000 
1 1 1   14    9    2 o 1101.9000  26.4000 
1 1 1   14    9    3 o  897.1000  20.8000 
1 1 1   14    9    4 o 2014.0000  46.1000 
1 1 1   14    9    5 o  936.6000  21.7000 
1 1 1   14    9    6 o  261.6000   6.4000 
1 1 1   14    9    7 o  139.0000   3.6000 
1 1 1   14    9    8 o 1010.2000  27.1000 
1 1 1   14    9    9 o  391.6000  10.8000 
1 1 1   14    9   10 o  227.7000   6.0000 
1 1 1   14    9   11 o  354.4000   9.1000 
1 1 1   14    9   12 o  641.3000  16.1000 
1 1 1   14    9   13 o  517.0000  13.1000 
1 1 1   14    9   14 o 2234.6001  54.8000 
1 1 1   14    9   15 o  881.6000  22.7000 
1 1 1   14    9   16 o  667.8000  17.5000 
1 1 1   14    9   17 o 4011.7000  91.3000 
1 1 1   14    9   18 o  183.5000   5.8000 
1 1 1   14    9   19 o 4091.8999  93.3000 
1 1 1   14    9   20 o  331.1000   9.1000 
1 1 1   14    9   21 o 1792.6000  41.1000 
1 1 1   14    9   22 o 1943.3000  44.6000 
1 1 1   14    9   23 o  587.3000  13.9000 
1 1 1   14    9   24 o 1944.7000  44.7000 
1 1 1   14    9   25 o   48.4000   2.5000 
1 1 1   14    9   26 o 1804.4000  41.6000 
1 1 1   14    9   27 o  518.1000  11.5000 
1 1 1   14    9   28 o 1164.7000  24.3000 
1 1 1   14    9   29 o   24.3000   2.5000 
1 1 1   14    9   30 o  890.7000  14.7000 
1 1 1   14    9   31 o 1091.3000  18.4000 
1 1 1   14    9   32 o  118.6000   3.6000 
1 1 1   14    9   33 o  351.9000   6.7000 
1 1 1   14    9   34 o  107.1000   3.1000 
1 1 1   14    9   35 o  122.6000   3.3000 
1 1 1   14    9   36 o   46.0000   2.5000 
1 1 1   14    9   37 o   10.0000   2.5000 
1 1 1   14    9   38 o    4.7000   2.5000 
1 1 1   14    9   39 o   17.1000   2.7000 
1 1 1   14    9   40 o   19.2000   2.8000 
1 1 1   14    9   41 o    3.3000   3.0000 
1 1 1   14    9   42 o    3.7000   2.8000 
1 1 1   14    9   43 o   11.5000   2.9000 
1 1 1   14    9   44 o    4.1000   3.0000 
1 1 1   14    9   45 o   30.1000   3.4000 
1 1 1   14    9   46 o   48.1000   3.9000 
1 1 1   14    9   47 o   78.0000   4.1000 
1 1 1   14    9   48 o   31.9000   4.2000 
1 1 1   14    9   49 o   12.2000   4.0000 
1 1 1   14   10    0 o    7.1000   1.0000 
1 1 1   14   10    1 o  264.7000   6.5000 
1 1 1   14   10    2 o  511.2000  12.1000 
1 1 1   14   10    3 o 2533.8999  58.1000 
1 1 1   14   10    4 o 3414.8999  77.7000 
1 1 1   14   10    5 o  219.9000   5.6000 
1 1 1   14   10    6 o 1810.9000  44.4000 
1 1 1   14   10    7 o  366.4000   8.8000 
1 1 1   14   10    8 o  310.3000   7.5000 
1 1 1   14   10    9 o  223.6000   6.2000 
1 1 1   14   10   10 o  142.7000   3.7000 
1 1 1   14   10   11 o  203.4000   6.7000 
1 1 1   14   10   12 o 1685.4000  41.4000 
1 1 1   14   10   13 o   40.9000   1.7000 
1 1 1   14   10   14 o 3139.2000  76.6000 
1 1 1   14   10   15 o  723.6000  18.1000 
1 1 1   14   10   16 o 5514.0000 129.5000 
1 1 1   14   10   17 o  316.0000   9.7000 
1 1 1   14   10   18 o 3098.7000  70.9000 
1 1 1   14   10   19 o 6869.2002 156.1000 
1 1 1   14   10   20 o 2351.3999  57.6000 
1 1 1   14   10   21 o  363.1000   8.7000 
1 1 1   14   10   22 o 1160.7000  32.2000 
1 1 1   14   10   23 o 1250.8000  30.2000 
1 1 1   14   10   24 o  788.4000  19.1000 
1 1 1   14   10   25 o  660.7000  15.8000 
1 1 1   14   10   26 o  370.4000   8.5000 
1 1 1   14   10   27 o  314.4000   7.7000 
1 1 1   14   10   28 o 2136.5000  47.0000 
1 1 1   14   10   29 o  377.3000   7.1000 
1 1 1   14   10   30 o  186.1000   4.4000 
1 1 1   14   10   31 o   48.1000   2.7000 
1 1 1   14   10   32 f   96.3000   3.1000 
1 1 1   14   10   33 o   57.7000   2.7000 
1 1 1   14   10   34 o   14.7000   2.2000 
1 1 1   14   10   35 o  325.7000   5.8000 
1 1 1   14   10   36 o  130.2000   3.6000 
1 1 1   14   10   37 o  158.7000   3.8000 
1 1 1   14   10   38 o  140.6000   3.7000 
1 1 1   14   10   39 o   49.5000   2.7000 
1 1 1   14   10   40 o   63.3000   2.9000 
1 1 1   14   10   41 o   17.0000   2.9000 
1 1 1   14   10   42 o   39.1000   2.9000 
1 1 1   14   10   43 o   59.7000   3.3000 
1 1 1   14   10   44 o    7.8000   3.4000 
1 1 1   14   10   45 o    8.6000   3.8000 
1 1 1   14   10   46 o   14.0000   3.7000 
1 1 1   14   10   47 o   32.5000   4.1000 
1 1 1   14   10   48 o   14.1000   4.1000 
1 1 1   14   10   49 o   66.4000   4.4000 
1 1 1   14   11    0 o   20.0000   1.5000 
1 1 1   14   11    1 o  198.2000   5.0000 
1 1 1   14   11    2 o  300.4000   9.0000 
1 1 1   14   11    3 o  104.7000   4.6000 
1 1 1   14   11    4 o 1492.5000  34.3000 
1 1 1   14   11    5 o  131.4000   3.5000 
1 1 1   14   11    6 o 1588.0000  36.5000 
1 1 1   14   11    7 o   12.9000   0.9000 
1 1 1   14   11    8 o 1648.1000  39.0000 
1 1 1   14   11    9 o 2381.8000  54.6000 
1 1 1   14   11   10 o  248.6000   6.5000 
1 1 1   14   11   11 o 1115.6000  26.7000 
1 1 1   14   11   12 o  197.9000   5.2000 
1 1 1   14   11   13 o  375.2000  10.0000 
1 1 1   14   11   14 o  196.1000   5.7000 
1 1 1   14   11   15 o 1179.8000  30.3000 
1 1 1   14   11   16 o  434.0000  11.2000 
1 1 1   14   11   17 o  644.2000  17.5000 
1 1 1   14   11   18 o  543.2000  12.9000 
1 1 1   14   11   19 o 1191.6000  35.0000 
1 1 1   14   11   20 o 4004.7000  91.2000 
1 1 1   14   11   21 o  255.0000   6.7000 
1 1 1   14   11   22 o 1569.0000  38.8000 
1 1 1   14   11   23 o  887.4000  21.6000 
1 1 1   14   11   24 o 1032.8000  26.0000 
1 1 1   14   11   25 o  849.6000  24.3000 
1 1 1   14   11   26 o 1299.2000  27.1000 
1 1 1   14   11   27 o  156.5000   4.7000 
1 1 1   14   11   28 o   12.5000   2.4000 
1 1 1   14   11   29 o  178.2000   4.4000 
1 1 1   14   11   30 o  204.6000   4.6000 
1 1 1   14   11   31 o  654.7000  11.1000 
1 1 1   14   11   32 o   10.8000   2.4000 
1 1 1   14   11   33 o  122.5000   3.3000 
1 1 1   14   11   34 o  259.1000   4.9000 
1 1 1   14   11   35 o   29.2000   2.6000 
1 1 1   14   11   36 o  425.4000   7.0000 
1 1 1   14   11   37 o   92.6000   3.0000 
1 1 1   14   11   38 o   11.6000   2.6000 
1 1 1   14   11   39 o   32.4000   2.8000 
1 1 1   14   11   40 o   19.9000   2.8000 
1 1 1   14   11   41 f   28.8000   3.0000 
1 1 1   14   11   42 o   49.1000   3.2000 
1 1 1   14   11   43 o   10.0000   3.4000 
1 1 1   14   11   44 o   24.9000   3.5000 
1 1 1   14   11   45 o    9.0000   3.8000 
1 1 1   14   11   46 f    5.9000   3.7000 
1 1 1   14   11   47 o   16.8000   3.8000 
1 1 1   14   11   48 o   92.8000   4.2000 
1 1 1   14   11   49 o   34.3000   4.6000 
1 1 1   14   12    0 o  273.2000   9.5000 
1 1 1   14   12    1 o   17.8000   1.0000 
1 1 1   14   12    2 f  428.3000  13.4000 
1 1 1   14   12    3 o 2637.7000  60.2000 
1 1 1   14   12    4 o  340.4000   9.0000 
1 1 1   14   12    5 o  271.7000   6.7000 
1 1 1   14   12    6 o  469.2000  11.4000 
1 1 1   14   12    7 o  493.1000  11.6000 
1 1 1   14   12    8 o 1134.4000  27.2000 
1 1 1   14   12    9 o  570.4000  15.1000 
1 1 1   14   12   10 o  373.1000  11.0000 
1 1 1   14   12   11 o 5105.2998 116.1000 
1 1 1   14   12   12 o  474.3000  14.3000 
1 1 1   14   12   13 o  103.9000   3.0000 
1 1 1   14   12   14 o  912.3000  21.1000 
1 1 1   14   12   15 o  273.8000   7.4000 
1 1 1   14   12   16 o   10.5000   1.2000 
1 1 1   14   12   17 o 3418.7000  80.8000 
1 1 1   14   12   18 o   39.0000   1.8000 
1 1 1   14   12   19 o 6581.6001 154.5000 
1 1 1   14   12   20 o 1619.2000  38.7000 
1 1 1   14   12   21 o   73.7000   2.6000 
1 1 1   14   12   22 o   18.9000   1.8000 
1 1 1   14   12   23 o  976.2000  23.6000 
1 1 1   14   12   24 o  475.3000  12.5000 
1 1 1   14   12   25 o 3534.8000  80.9000 
1 1 1   14   12   26 o 1013.2000  21.5000 
1 1 1   14   12   27 o 1507.2000  32.6000 
1 1 1   14   12   28 o  486.3000   8.6000 
1 1 1   14   12   29 o  216.1000   4.8000 
1 1 1   14   12   30 o   30.8000   2.5000 
1 1 1   14   12   31 o  130.2000   3.7000 
1 1 1   14   12   32 o  403.2000   7.5000 
1 1 1   14   12   33 o  304.1000   5.6000 
1 1 1   14   12   34 o   74.9000   2.9000 
1 1 1   14   12   35 o  181.2000   4.1000 
1 1 1   14   12   36 o   84.6000   3.0000 
1 1 1   14   12   37 o  255.0000   5.1000 
1 1 1   14   12   38 f    8.8000   2.7000 
1 1 1   14   12   39 o  106.0000   3.3000 
1 1 1   14   12   40 o   68.3000   3.3000 
1 1 1   14   12   41 o   25.6000   2.9000 
1 1 1   14   12   42 o   42.5000   3.3000 
1 1 1   14   12   43 o   19.9000   3.5000 
1 1 1   14   12   44 o    3.4000   3.2000 
1 1 1   14   12   45 o   27.1000   3.6000 
1 1 1   14   12   46 o   25.6000   3.7000 
1 1 1   14   12   47 o   12.6000   4.0000 
1 1 1   14   12   48 o   14.1000   4.3000 
1 1 1   14   12   49 f   47.6000   4.6000 
1 1 1   14   13    0 o  688.7000  22.8000 
1 1 1   14   13    1 o  806.9000  19.5000 
1 1 1   14   13    2 o  344.3000   8.7000 
1 1 1   14   13    3 o 2891.8999  66.0000 
1 1 1   14   13    4 o  355.7000   8.6000 
1 1 1   14   13    5 o  175.1000   4.6000 
1 1 1   14   13    6 o   77.8000   2.3000 
1 1 1   14   13    7 o  917.3000  21.4000 
1 1 1   14   13    8 o 1972.9000  45.3000 
1 1 1   14   13    9 o  146.9000   3.9000 
1 1 1   14   13   10 o  911.0000  22.7000 
1 1 1   14   13   11 o  819.7000  23.0000 
1 1 1   14   13   12 o  801.5000  20.1000 
1 1 1   14   13   13 o  310.4000   8.6000 
1 1 1   14   13   14 o  841.8000  19.7000 
1 1 1   14   13   15 o  472.0000  11.7000 
1 1 1   14   13   16 f  406.5000  10.5000 
1 1 1   14   13   17 o 1436.9000  38.3000 
1 1 1   14   13   18 o  231.6000   7.1000 
1 1 1   14   13   19 o 4786.5000 116.4000 
1 1 1   14   13   20 o 2626.7000  66.6000 
1 1 1   14   13   21 o  973.7000  22.7000 
1 1 1   14   13   22 o  770.5000  23.3000 
1 1 1   14   13   23 o 1491.9000  34.5000 
1 1 1   14   13   24 o  723.6000  17.8000 
1 1 1   14   13   25 o 1095.3000  25.6000 
1 1 1   14   13   26 o 1172.0000  25.4000 
1 1 1   14   13   27 o  386.1000  10.3000 
1 1 1   14   13   28 o  436.5000   8.0000 
1 1 1   14   13   29 o  347.4000   6.7000 
1 1 1   14   13   30 o  250.8000   5.2000 
1 1 1   14   13   31 o  207.5000   4.6000 
1 1 1   14   13   32 o    5.8000   2.3000 
1 1 1   14   13   33 o  142.7000   3.6000 
1 1 1   14   13   34 o  162.4000   3.9000 
1 1 1   14   13   35 o   12.8000   2.4000 
1 1 1   14   13   36 o  219.2000   4.6000 
1 1 1   14   13   37 o   21.9000   2.6000 
1 1 1   14   13   38 o    3.1000   2.7000 
1 1 1   14   13   39 o   63.7000   3.3000 
1 1 1   14   13   40 o   17.2000   3.1000 
1 1 1   14   13   41 o   38.2000   3.2000 
1 1 1   14   13   42 o   42.1000   3.3000 
1 1 1   14   13   43 o   31.5000   3.4000 
1 1 1   14   13   44 o   55.4000   3.8000 
1 1 1   14   13   45 o   96.5000   4.1000 
1 1 1   14   13   46 o   12.8000   3.7000 
1 1 1   14   13   47 o   33.2000   3.9000 
1 1 1   14   13   48 o    3.1000   4.0000 
1 1 1   14   14    0 o 2557.6001 118.0000 
1 1 1   14   14    1 o  207.4000   7.4000 
1 1 1   14   14    2 o  221.8000   8.1000 
1 1 1   14   14    3 o   46.9000   2.7000 
1 1 1   14   14    4 o  807.3000  26.7000 
1 1 1   14   14    5 o   83.3000   3.8000 
1 1 1   14   14    6 o 2836.3000  91.5000 
1 1 1   14   14    7 o 1155.6000  37.8000 
1 1 1   14   14    8 o  758.3000  25.0000 
1 1 1   14   14    9 o   64.4000   3.2000 
1 1 1   14   14   10 o  346.0000  12.0000 
1 1 1   14   14   11 o 1548.5000  54.0000 
1 1 1   14   14   12 o 1108.9000  42.0000 
1 1 1   14   14   13 o  147.2000   5.7000 
1 1 1   14   14   14 o   27.6000   2.1000 
1 1 1   14   14   15 o 5871.0000 188.5000 
1 1 1   14   14   16 o 4460.6001 143.3000 
1 1 1   14   14   17 o   34.2000   2.7000 
1 1 1   14   14   18 o   36.4000   2.7000 
1 1 1   14   14   19 o  759.8000  27.4000 
1 1 1   14   14   20 o 1268.1000  44.8000 
1 1 1   14   14   21 o   33.8000   4.1000 
1 1 1   14   14   22 o  177.3000   8.4000 
1 1 1   14   14   23 o   14.1000   3.7000 
1 1 1   14   14   24 o  159.4000   6.6000 
1 1 1   14   14   25 o  277.8000   9.4000 
1 1 1   14   14   26 o    9.0000   3.3000 
1 1 1   14   14   27 o   26.0000   3.5000 
1 1 1   14   14   28 o   81.3000   4.0000 
1 1 1   14   14   29 o  993.6000  23.5000 
1 1 1   14   14   30 o  163.5000   5.8000 
1 1 1   14   14   31 o 1535.5000  37.0000 
1 1 1   14   14   32 o   88.9000   4.4000 
1 1 1   14   14   33 o   86.4000   4.3000 
1 1 1   14   14   34 o  157.6000   5.4000 
1 1 1   14   14   35 o  122.7000   4.5000 
1 1 1   14   14   36 o   45.4000   4.1000 
1 1 1   14   14   37 o   18.1000   4.1000 
1 1 1   14   14   38 o   -0.2000   4.0000 
1 1 1   14   14   39 o   15.0000   4.2000 
1 1 1   14   14   40 o   63.7000   4.5000 
1 1 1   14   14   41 o    5.0000   4.1000 
1 1 1   14   14   42 o   51.3000   4.6000 
1 1 1   14   14   43 o    3.0000   4.7000 
1 1 1   14   14   44 o    1.7000   5.1000 
1 1 1   14   14   45 f   73.4000   6.3000 
1 1 1   14   14   46 o   14.3000   5.7000 
1 1 1   14   14   47 o   18.1000   4.8000 
1 1 1   14   14   48 o   15.3000   5.5000 
1 1 1   15    0    1 o   50.0000   2.2000 
1 1 1   15    0    2 o  988.1000  32.2000 
1 1 1   15    0    3 o  625.0000  20.7000 
1 1 1   15    0    4 f 2196.3999  71.1000 
1 1 1   15    0    5 o  125.6000   6.5000 
1 1 1   15    0    6 f 1222.4000  46.5000 
1 1 1   15    0    7 o  903.8000  38.1000 
1 1 1   15    0    8 o 1735.0000  56.1000 
1 1 1   15    0    9 o    4.8000   1.4000 
1 1 1   15    0   10 o  117.3000   4.5000 
1 1 1   15    0   11 o   29.2000   2.0000 
1 1 1   15    0   12 o  739.7000  24.4000 
1 1 1   15    0   13 o  228.7000   8.0000 
1 1 1   15    0   14 o 1072.7000  35.3000 
1 1 1   15    0   15 o  509.0000  17.0000 
1 1 1   15    0   16 o 1112.3000  36.4000 
1 1 1   15    0   17 o 4161.8999 134.0000 
1 1 1   15    0   18 o   96.7000   4.3000 
1 1 1   15    0   19 f  111.8000   5.7000 
1 1 1   15    0   20 f 3132.3999 116.7000 
1 1 1   15    0   21 o  248.2000   8.9000 
1 1 1   15    0   22 o  226.9000   8.2000 
1 1 1   15    0   23 o   95.8000   5.5000 
1 1 1   15    0   24 o  113.1000   5.3000 
1 1 1   15    0   25 f  188.5000   7.2000 
1 1 1   15    0   26 o 2163.3000  70.1000 
1 1 1   15    0   27 o   28.2000   3.3000 
1 1 1   15    0   28 o  511.8000  16.3000 
1 1 1   15    0   29 o 4538.2998 131.1000 
1 1 1   15    0   30 f   27.0000   3.8000 
1 1 1   15    0   31 o   37.2000   3.7000 
1 1 1   15    0   32 o  164.1000   5.7000 
1 1 1   15    0   33 o  363.2000  10.0000 
1 1 1   15    0   34 o  137.9000   4.9000 
1 1 1   15    0   35 o   67.3000   4.0000 
1 1 1   15    0   36 o   13.4000   3.1000 
1 1 1   15    0   37 o  332.1000   8.0000 
1 1 1   15    0   38 o  163.1000   5.6000 
1 1 1   15    0   39 o   58.6000   4.1000 
1 1 1   15    0   40 f    6.2000   3.5000 
1 1 1   15    0   41 o    3.2000   3.9000 
1 1 1   15    0   42 o   -2.6000   1.9000 
1 1 1   15    0   43 o   23.9000   5.0000 
1 1 1   15    0   44 o    5.5000   4.9000 
1 1 1   15    0   45 o  126.4000   5.8000 
1 1 1   15    0   46 o   36.3000   4.6000 
1 1 1   15    0   47 o   57.3000   5.7000 
1 1 1   15    0   48 o   13.7000   5.1000 
1 1 1   15    0   49 o    2.6000   6.3000 
1 1 1   15    0   50 o    9.7000   5.8000 
1 1 1   15    1    0 o   19.9000   1.5000 
1 1 1   15    1    1 o 1352.1000  31.1000 
1 1 1   15    1    2 o 4855.2998 110.3000 
1 1 1   15    1    3 o 1709.6000  39.2000 
1 1 1   15    1    4 o 2281.0000  52.2000 
1 1 1   15    1    5 o 1260.4000  31.0000 
1 1 1   15    1    6 o 1590.8000  36.5000 
1 1 1   15    1    7 o 1506.3000  34.6000 
1 1 1   15    1    8 o  171.8000   4.4000 
1 1 1   15    1    9 f  494.4000  11.5000 
1 1 1   15    1   10 o  833.6000  19.4000 
1 1 1   15    1   11 o  738.9000  17.2000 
1 1 1   15    1   12 o  405.0000   9.6000 
1 1 1   15    1   13 o   18.5000   1.2000 
1 1 1   15    1   14 o 1341.7000  30.9000 
1 1 1   15    1   15 o  125.0000   3.3000 
1 1 1   15    1   16 o 2103.5000  48.1000 
1 1 1   15    1   17 o  435.3000  10.3000 
1 1 1   15    1   18 o   90.9000   2.6000 
1 1 1   15    1   19 o   96.8000   2.8000 
1 1 1   15    1   20 o   68.2000   2.4000 
1 1 1   15    1   21 o   97.5000   2.9000 
1 1 1   15    1   22 o 3502.7000  79.9000 
1 1 1   15    1   23 o 1664.8000  38.2000 
1 1 1   15    1   24 o  868.3000  20.4000 
1 1 1   15    1   25 o  153.1000   4.4000 
1 1 1   15    1   26 o  175.5000   5.0000 
1 1 1   15    1   27 o   78.2000   3.2000 
1 1 1   15    1   28 o 1249.9000  26.9000 
1 1 1   15    1   29 o   73.2000   3.2000 
1 1 1   15    1   30 o  841.8000  14.2000 
1 1 1   15    1   31 o  181.2000   4.4000 
1 1 1   15    1   32 o  136.6000   3.8000 
1 1 1   15    1   33 o  682.3000  11.7000 
1 1 1   15    1   34 o  122.3000   3.4000 
1 1 1   15    1   35 o  271.9000   5.0000 
1 1 1   15    1   36 o    5.5000   2.4000 
1 1 1   15    1   37 o  136.8000   3.4000 
1 1 1   15    1   38 o   17.1000   2.5000 
1 1 1   15    1   39 f   16.4000   2.6000 
1 1 1   15    1   40 o   10.8000   2.9000 
1 1 1   15    1   41 o   11.9000   2.7000 
1 1 1   15    1   42 o   78.2000   3.3000 
1 1 1   15    1   43 o   16.8000   3.0000 
1 1 1   15    1   44 o    4.5000   3.1000 
1 1 1   15    1   45 o   16.6000   3.5000 
1 1 1   15    1   46 o   23.0000   3.5000 
1 1 1   15    1   47 o    2.9000   3.6000 
1 1 1   15    1   48 o   32.6000   3.9000 
1 1 1   15    1   49 o   26.1000   4.2000 
1 1 1   15    1   50 o   36.0000   4.3000 
1 1 1   15    2    0 o  177.1000   6.2000 
1 1 1   15    2    1 o 1160.2000  26.7000 
1 1 1   15    2    2 o  542.7000  13.7000 
1 1 1   15    2    3 o 1894.1000  43.3000 
1 1 1   15    2    4 o  118.2000   3.1000 
1 1 1   15    2    5 o 1141.2000  26.3000 
1 1 1   15    2    6 o 2040.5000  46.8000 
1 1 1   15    2    7 o  184.6000   4.8000 
1 1 1   15    2    8 o  133.9000   3.6000 
1 1 1   15    2    9 o 1592.2000  36.6000 
1 1 1   15    2   10 o 1434.9000  33.1000 
1 1 1   15    2   11 o  593.3000  15.1000 
1 1 1   15    2   12 o 1394.0000  32.0000 
1 1 1   15    2   13 o 4035.8000  91.7000 
1 1 1   15    2   14 o  167.0000   4.2000 
1 1 1   15    2   15 o 1189.8000  27.4000 
1 1 1   15    2   16 o 1360.2000  32.5000 
1 1 1   15    2   17 o  820.3000  19.3000 
1 1 1   15    2   18 f  918.1000  21.5000 
1 1 1   15    2   19 o  118.6000   3.2000 
1 1 1   15    2   20 o  515.3000  12.1000 
1 1 1   15    2   21 o  708.5000  16.6000 
1 1 1   15    2   22 o  949.4000  22.1000 
1 1 1   15    2   23 o  202.3000   5.9000 
1 1 1   15    2   24 o  492.6000  12.2000 
1 1 1   15    2   25 o  298.7000   7.6000 
1 1 1   15    2   26 o  196.4000   5.3000 
1 1 1   15    2   27 o  827.8000  17.5000 
1 1 1   15    2   28 o  428.4000   9.6000 
1 1 1   15    2   29 o  852.0000  18.6000 
1 1 1   15    2   30 o 1942.6000  30.7000 
1 1 1   15    2   31 o  290.1000   6.5000 
1 1 1   15    2   32 o   53.3000   2.6000 
1 1 1   15    2   33 o   19.1000   2.3000 
1 1 1   15    2   34 o   88.4000   3.1000 
1 1 1   15    2   35 o  201.7000   4.2000 
1 1 1   15    2   36 o  477.5000   7.5000 
1 1 1   15    2   37 o  423.6000   7.1000 
1 1 1   15    2   38 o  130.2000   3.7000 
1 1 1   15    2   39 o  123.1000   3.4000 
1 1 1   15    2   40 o   96.2000   3.5000 
1 1 1   15    2   41 o   45.6000   3.0000 
1 1 1   15    2   42 o   21.5000   2.9000 
1 1 1   15    2   43 o   62.1000   3.4000 
1 1 1   15    2   44 o   15.8000   2.9000 
1 1 1   15    2   45 o   43.8000   3.6000 
1 1 1   15    2   46 o   12.3000   3.5000 
1 1 1   15    2   47 o   76.0000   4.0000 
1 1 1   15    2   48 o    0.9000   3.6000 
1 1 1   15    2   49 o   41.4000   4.3000 
1 1 1   15    2   50 o   92.5000   4.2000 
1 1 1   15    3    0 o   21.6000   1.9000 
1 1 1   15    3    1 o  812.4000  18.9000 
1 1 1   15    3    2 o 1066.1000  31.3000 
1 1 1   15    3    3 o 1034.3000  27.9000 
1 1 1   15    3    4 o 3419.0000  77.8000 
1 1 1   15    3    5 o  105.2000   4.3000 
1 1 1   15    3    6 o 1088.2000  27.8000 
1 1 1   15    3    7 o 1491.1000  35.4000 
1 1 1   15    3    8 o 1194.0000  27.5000 
1 1 1   15    3    9 o  238.2000   5.8000 
1 1 1   15    3   10 o   86.4000   2.5000 
1 1 1   15    3   11 o  414.1000   9.8000 
1 1 1   15    3   12 o  252.9000   6.2000 
1 1 1   15    3   13 o 1493.5000  34.4000 
1 1 1   15    3   14 o  259.8000   6.5000 
1 1 1   15    3   15 o 1093.6000  25.2000 
1 1 1   15    3   16 o 1789.1000  41.1000 
1 1 1   15    3   17 o 1527.1000  35.1000 
1 1 1   15    3   18 f 2997.2000  68.5000 
1 1 1   15    3   19 o 1804.4000  41.5000 
1 1 1   15    3   20 o 1140.3000  26.5000 
1 1 1   15    3   21 o 1546.7000  41.3000 
1 1 1   15    3   22 o 1023.1000  23.8000 
1 1 1   15    3   23 o 1399.1000  32.3000 
1 1 1   15    3   24 o 2447.1001  56.3000 
1 1 1   15    3   25 o 2231.3999  51.4000 
1 1 1   15    3   26 o 1812.1000  41.8000 
1 1 1   15    3   27 o 4507.2002  91.7000 
1 1 1   15    3   28 o  174.4000   4.7000 
1 1 1   15    3   29 o  770.0000  16.5000 
1 1 1   15    3   30 o  245.0000   5.2000 
1 1 1   15    3   31 o  583.1000  10.0000 
1 1 1   15    3   32 o  122.0000   3.5000 
1 1 1   15    3   33 o   28.2000   2.3000 
1 1 1   15    3   34 o   13.5000   2.5000 
1 1 1   15    3   35 o  114.9000   3.4000 
1 1 1   15    3   36 o   80.1000   3.0000 
1 1 1   15    3   37 o  118.2000   3.5000 
1 1 1   15    3   38 o  185.3000   4.0000 
1 1 1   15    3   39 o  199.0000   4.0000 
1 1 1   15    3   40 o   34.0000   3.1000 
1 1 1   15    3   41 o  184.1000   4.1000 
1 1 1   15    3   42 o    4.0000   2.8000 
1 1 1   15    3   43 o   35.1000   3.1000 
1 1 1   15    3   44 o   41.9000   3.4000 
1 1 1   15    3   45 o    4.1000   3.4000 
1 1 1   15    3   46 o    6.0000   3.0000 
1 1 1   15    3   47 o   24.8000   3.8000 
1 1 1   15    3   48 o   51.6000   3.4000 
1 1 1   15    3   49 o   36.0000   3.6000 
1 1 1   15    3   50 o   16.8000   3.9000 
1 1 1   15    4    0 f  774.5000  27.7000 
1 1 1   15    4    1 o  849.5000  19.7000 
1 1 1   15    4    2 o  473.0000  11.1000 
1 1 1   15    4    3 o  113.2000   4.0000 
1 1 1   15    4    4 o  987.6000  22.8000 
1 1 1   15    4    5 o   51.7000   2.0000 
1 1 1   15    4    6 o 3189.8999  72.7000 
1 1 1   15    4    7 o 2882.8000  65.8000 
1 1 1   15    4    8 o  637.9000  15.0000 
1 1 1   15    4    9 o  465.3000  11.0000 
1 1 1   15    4   10 o  214.5000   5.4000 
1 1 1   15    4   11 o   59.2000   2.3000 
1 1 1   15    4   12 f  504.5000  11.8000 
1 1 1   15    4   13 o  598.2000  14.4000 
1 1 1   15    4   14 o  980.5000  22.6000 
1 1 1   15    4   15 o  383.2000   9.2000 
1 1 1   15    4   16 o  162.5000   4.3000 
1 1 1   15    4   17 o  536.6000  13.1000 
1 1 1   15    4   18 o  484.3000  11.4000 
1 1 1   15    4   19 o  433.2000  10.3000 
1 1 1   15    4   20 o  478.9000  11.3000 
1 1 1   15    4   21 o  341.8000   8.4000 
1 1 1   15    4   22 o 1032.3000  23.8000 
1 1 1   15    4   23 o  813.6000  19.1000 
1 1 1   15    4   24 o  259.8000   6.5000 
1 1 1   15    4   25 o 2572.3000  59.0000 
1 1 1   15    4   26 o 1473.7000  35.2000 
1 1 1   15    4   27 o  155.9000   5.1000 
1 1 1   15    4   28 o 1672.3000  34.8000 
1 1 1   15    4   29 o  170.7000   4.5000 
1 1 1   15    4   30 o  111.8000   3.8000 
1 1 1   15    4   31 o  221.9000   5.0000 
1 1 1   15    4   32 o   66.8000   2.7000 
1 1 1   15    4   33 o   15.4000   2.4000 
1 1 1   15    4   34 o  108.2000   3.3000 
1 1 1   15    4   35 o  302.9000   5.6000 
1 1 1   15    4   36 o   34.7000   2.7000 
1 1 1   15    4   37 o  132.9000   3.7000 
1 1 1   15    4   38 o    9.6000   2.6000 
1 1 1   15    4   39 o  488.7000   7.0000 
1 1 1   15    4   40 o   43.9000   3.2000 
1 1 1   15    4   41 o   55.2000   2.9000 
1 1 1   15    4   42 o   10.6000   3.0000 
1 1 1   15    4   43 o   47.1000   3.0000 
1 1 1   15    4   44 o   43.8000   3.2000 
1 1 1   15    4   45 o   24.8000   3.1000 
1 1 1   15    4   46 o    8.6000   3.2000 
1 1 1   15    4   47 o    8.5000   3.6000 
1 1 1   15    4   48 o   54.4000   3.7000 
1 1 1   15    4   49 o    9.9000   3.8000 
1 1 1   15    4   50 o   86.0000   4.1000 
1 1 1   15    5    0 o  845.4000  32.1000 
1 1 1   15    5    1 o  343.3000   8.2000 
1 1 1   15    5    2 o  638.3000  14.9000 
1 1 1   15    5    3 o  142.7000   3.6000 
1 1 1   15    5    4 o  124.4000   3.3000 
1 1 1   15    5    5 o  528.7000  12.3000 
1 1 1   15    5    6 o  350.5000   9.7000 
1 1 1   15    5    7 o  272.7000   6.6000 
1 1 1   15    5    8 o  349.0000   8.3000 
1 1 1   15    5    9 o   80.3000   2.3000 
1 1 1   15    5   10 o  320.3000   7.9000 
1 1 1   15    5   11 o   49.8000   1.7000 
1 1 1   15    5   12 o 2617.7000  61.9000 
1 1 1   15    5   13 o   92.0000   2.7000 
1 1 1   15    5   14 o  857.4000  19.9000 
1 1 1   15    5   15 o  646.9000  15.1000 
1 1 1   15    5   16 o 1278.3000  29.5000 
1 1 1   15    5   17 o  156.8000   4.3000 
1 1 1   15    5   18 o 4777.2002 108.7000 
1 1 1   15    5   19 o 1070.4000  24.6000 
1 1 1   15    5   20 o 4979.6001 113.3000 
1 1 1   15    5   21 o   52.2000   2.0000 
1 1 1   15    5   22 o  156.6000   4.6000 
1 1 1   15    5   23 o 1262.9000  30.3000 
1 1 1   15    5   24 o  659.2000  16.2000 
1 1 1   15    5   25 o  554.4000  13.8000 
1 1 1   15    5   26 o  323.8000   8.5000 
1 1 1   15    5   27 o 3290.2000  67.4000 
1 1 1   15    5   28 f   83.7000   3.3000 
1 1 1   15    5   29 o  531.2000  11.7000 
1 1 1   15    5   30 o  213.2000   4.7000 
1 1 1   15    5   31 o   86.3000   3.2000 
1 1 1   15    5   32 o  303.3000   5.9000 
1 1 1   15    5   33 o  179.2000   4.3000 
1 1 1   15    5   34 o   78.6000   3.0000 
1 1 1   15    5   35 o  220.5000   4.4000 
1 1 1   15    5   36 o  191.8000   4.3000 
1 1 1   15    5   37 o  210.3000   4.5000 
1 1 1   15    5   38 f    3.9000   2.6000 
1 1 1   15    5   39 o  115.0000   3.3000 
1 1 1   15    5   40 o   21.4000   2.5000 
1 1 1   15    5   41 o   61.5000   3.1000 
1 1 1   15    5   42 o   90.8000   3.3000 
1 1 1   15    5   43 o   33.0000   3.0000 
1 1 1   15    5   44 o   17.0000   3.2000 
1 1 1   15    5   45 o    1.3000   3.2000 
1 1 1   15    5   46 o   24.2000   3.4000 
1 1 1   15    5   47 o   70.1000   3.9000 
1 1 1   15    5   48 o   12.2000   3.5000 
1 1 1   15    5   49 o   10.9000   3.8000 
1 1 1   15    5   50 o   21.5000   4.2000 
1 1 1   15    6    0 f 2637.0000  85.3000 
1 1 1   15    6    1 o  228.7000   5.6000 
1 1 1   15    6    2 o  840.2000  19.5000 
1 1 1   15    6    3 o  366.1000   9.0000 
1 1 1   15    6    4 o  189.6000   5.5000 
1 1 1   15    6    5 o  460.5000  10.8000 
1 1 1   15    6    6 f  320.9000   7.7000 
1 1 1   15    6    7 o  311.9000   7.7000 
1 1 1   15    6    8 f  195.4000   4.9000 
1 1 1   15    6    9 o  194.5000   5.4000 
1 1 1   15    6   10 o  616.8000  15.4000 
1 1 1   15    6   11 o  313.8000   8.3000 
1 1 1   15    6   12 o  248.5000   6.5000 
1 1 1   15    6   13 o  347.2000   9.3000 
1 1 1   15    6   14 o  968.2000  23.3000 
1 1 1   15    6   15 o 1289.5000  29.6000 
1 1 1   15    6   16 o  722.7000  16.8000 
1 1 1   15    6   17 o 1814.8000  41.7000 
1 1 1   15    6   18 o 2620.5000  60.0000 
1 1 1   15    6   19 o  149.2000   4.0000 
1 1 1   15    6   20 o  781.8000  18.8000 
1 1 1   15    6   21 o  564.4000  13.8000 
1 1 1   15    6   22 o  232.6000   5.9000 
1 1 1   15    6   23 o 1595.5000  36.8000 
1 1 1   15    6   24 o 1054.1000  25.4000 
1 1 1   15    6   25 o  297.2000   8.5000 
1 1 1   15    6   26 o 1093.0000  25.5000 
1 1 1   15    6   27 o  853.9000  18.1000 
1 1 1   15    6   28 o  654.8000  14.2000 
1 1 1   15    6   29 o   31.2000   2.5000 
1 1 1   15    6   30 o  361.3000   6.8000 
1 1 1   15    6   31 o   28.1000   2.7000 
1 1 1   15    6   32 o  252.3000   5.3000 
1 1 1   15    6   33 o  200.2000   4.6000 
1 1 1   15    6   34 o  146.7000   3.5000 
1 1 1   15    6   35 o  172.3000   4.0000 
1 1 1   15    6   36 o   58.8000   3.0000 
1 1 1   15    6   37 o   54.7000   3.1000 
1 1 1   15    6   38 o  152.4000   4.0000 
1 1 1   15    6   39 o   45.8000   2.7000 
1 1 1   15    6   40 o   32.0000   2.7000 
1 1 1   15    6   41 o   17.1000   2.8000 
1 1 1   15    6   42 o   63.0000   3.2000 
1 1 1   15    6   43 o    9.8000   3.0000 
1 1 1   15    6   44 o    0.2000   3.0000 
1 1 1   15    6   45 o   22.3000   3.3000 
1 1 1   15    6   46 o   10.9000   3.2000 
1 1 1   15    6   47 o    9.8000   3.8000 
1 1 1   15    6   48 o    0.3000   3.2000 
1 1 1   15    6   49 o   65.3000   4.2000 
1 1 1   15    7    0 o   11.7000   1.2000 
1 1 1   15    7    1 o 2446.2000  56.0000 
1 1 1   15    7    2 o   94.8000   3.1000 
1 1 1   15    7    3 o 1604.5000  36.8000 
1 1 1   15    7    4 o  438.5000  10.4000 
1 1 1   15    7    5 o 1078.2000  24.9000 
1 1 1   15    7    6 o  256.7000   6.2000 
1 1 1   15    7    7 o  813.0000  18.9000 
1 1 1   15    7    8 o  790.0000  18.4000 
1 1 1   15    7    9 o  167.5000   4.2000 
1 1 1   15    7   10 o   12.5000   0.8000 
1 1 1   15    7   11 f  432.7000  11.0000 
1 1 1   15    7   12 o   56.0000   2.1000 
1 1 1   15    7   13 o 1887.9000  46.5000 
1 1 1   15    7   14 o 1296.9000  32.2000 
1 1 1   15    7   15 o  749.0000  18.7000 
1 1 1   15    7   16 o 1103.3000  25.5000 
1 1 1   15    7   17 o 1003.7000  23.3000 
1 1 1   15    7   18 o 1324.4000  30.5000 
1 1 1   15    7   19 o  554.2000  13.1000 
1 1 1   15    7   20 o  193.2000   5.0000 
1 1 1   15    7   21 o 1031.4000  24.0000 
1 1 1   15    7   22 o 1302.0000  30.1000 
1 1 1   15    7   23 o  482.1000  11.7000 
1 1 1   15    7   24 o  437.9000  10.7000 
1 1 1   15    7   25 o  275.1000   7.2000 
1 1 1   15    7   26 o  541.0000  13.0000 
1 1 1   15    7   27 o 1300.0000  27.2000 
1 1 1   15    7   28 o  577.1000  13.1000 
1 1 1   15    7   29 o 1139.0000  19.4000 
1 1 1   15    7   30 o  490.8000   8.8000 
1 1 1   15    7   31 o  200.7000   4.6000 
1 1 1   15    7   32 o  307.8000   6.1000 
1 1 1   15    7   33 o  348.2000   6.8000 
1 1 1   15    7   34 o    9.0000   2.5000 
1 1 1   15    7   35 o  196.7000   4.3000 
1 1 1   15    7   36 o  241.8000   5.2000 
1 1 1   15    7   37 o  359.8000   6.4000 
1 1 1   15    7   38 o  194.5000   4.5000 
1 1 1   15    7   39 o   58.2000   2.8000 
1 1 1   15    7   40 o    1.2000   2.7000 
1 1 1   15    7   41 o  103.1000   3.3000 
1 1 1   15    7   42 o    5.4000   2.8000 
1 1 1   15    7   43 o   19.1000   3.2000 
1 1 1   15    7   44 o   10.9000   3.3000 
1 1 1   15    7   45 o   56.6000   3.5000 
1 1 1   15    7   46 o   10.6000   3.4000 
1 1 1   15    7   47 o   83.1000   4.0000 
1 1 1   15    7   48 o   29.9000   3.5000 
1 1 1   15    7   49 o   28.9000   3.8000 
1 1 1   15    8    0 o  495.6000  16.7000 
1 1 1   15    8    1 o 1654.5000  38.0000 
1 1 1   15    8    2 o 1069.0000  27.5000 
1 1 1   15    8    3 o 1687.5000  38.8000 
1 1 1   15    8    4 o  461.1000  11.4000 
1 1 1   15    8    5 o  381.0000   9.1000 
1 1 1   15    8    6 f 2331.8000  53.4000 
1 1 1   15    8    7 o   49.0000   1.6000 
1 1 1   15    8    8 o  381.7000   9.4000 
1 1 1   15    8    9 o  829.6000  19.2000 
1 1 1   15    8   10 o  121.1000   3.9000 
1 1 1   15    8   11 o 1696.8000  41.7000 
1 1 1   15    8   12 o 1598.7000  39.3000 
1 1 1   15    8   13 o 1351.2000  33.4000 
1 1 1   15    8   14 o 1114.3000  28.5000 
1 1 1   15    8   15 o 2691.8000  66.0000 
1 1 1   15    8   16 o  546.3000  13.3000 
1 1 1   15    8   17 o  868.3000  20.2000 
1 1 1   15    8   18 o  162.4000   4.5000 
1 1 1   15    8   19 o 1061.1000  26.5000 
1 1 1   15    8   20 o  402.1000   9.7000 
1 1 1   15    8   21 o 2916.8999  68.9000 
1 1 1   15    8   22 o  258.3000   6.5000 
1 1 1   15    8   23 o 2027.5000  48.1000 
1 1 1   15    8   24 o  172.3000   4.8000 
1 1 1   15    8   25 o 1169.5000  27.3000 
1 1 1   15    8   26 o  536.9000  12.8000 
1 1 1   15    8   27 o 1326.0000  27.5000 
1 1 1   15    8   28 o  850.4000  18.1000 
1 1 1   15    8   29 o  339.6000   6.6000 
1 1 1   15    8   30 f   45.5000   2.7000 
1 1 1   15    8   31 f   18.9000   2.5000 
1 1 1   15    8   32 o  238.1000   5.1000 
1 1 1   15    8   33 f    4.3000   2.4000 
1 1 1   15    8   34 o  136.0000   3.5000 
1 1 1   15    8   35 o  523.8000   8.7000 
1 1 1   15    8   36 o   30.0000   2.7000 
1 1 1   15    8   37 o   30.8000   2.6000 
1 1 1   15    8   38 o  117.1000   3.5000 
1 1 1   15    8   39 o   85.8000   3.1000 
1 1 1   15    8   40 o    8.0000   2.8000 
1 1 1   15    8   41 o  150.8000   4.0000 
1 1 1   15    8   42 o   97.6000   3.5000 
1 1 1   15    8   43 o   15.9000   3.2000 
1 1 1   15    8   44 o   -0.5000   2.9000 
1 1 1   15    8   45 f   12.7000   3.4000 
1 1 1   15    8   46 o    6.0000   3.6000 
1 1 1   15    8   47 f  131.9000   4.1000 
1 1 1   15    8   48 o   61.5000   4.0000 
1 1 1   15    8   49 o   15.0000   4.2000 
1 1 1   15    9    0 o 3361.6001 108.3000 
1 1 1   15    9    1 f 1830.3000  45.1000 
1 1 1   15    9    2 o 1960.7000  45.1000 
1 1 1   15    9    3 o   64.5000   2.1000 
1 1 1   15    9    4 o 1056.1000  24.6000 
1 1 1   15    9    5 o  808.6000  18.8000 
1 1 1   15    9    6 o 1144.9000  26.4000 
1 1 1   15    9    7 o  392.0000   9.4000 
1 1 1   15    9    8 o  166.9000   4.3000 
1 1 1   15    9    9 o  668.9000  15.6000 
1 1 1   15    9   10 o  210.1000   5.6000 
1 1 1   15    9   11 o  361.3000   9.2000 
1 1 1   15    9   12 o   53.2000   2.1000 
1 1 1   15    9   13 o  257.0000   6.8000 
1 1 1   15    9   14 o  471.2000  12.2000 
1 1 1   15    9   15 o 2539.0000  64.8000 
1 1 1   15    9   16 o 2003.5000  49.1000 
1 1 1   15    9   17 o 1476.8000  35.1000 
1 1 1   15    9   18 o  360.6000  10.4000 
1 1 1   15    9   19 o 3029.3000  71.6000 
1 1 1   15    9   20 o 3411.7000  77.8000 
1 1 1   15    9   21 o  197.2000   5.9000 
1 1 1   15    9   22 o 1537.4000  36.6000 
1 1 1   15    9   23 o   37.9000   2.1000 
1 1 1   15    9   24 o 1176.4000  29.3000 
1 1 1   15    9   25 o  583.5000  14.0000 
1 1 1   15    9   26 o  638.7000  14.3000 
1 1 1   15    9   27 o 1438.8000  29.9000 
1 1 1   15    9   28 o 2172.8999  44.7000 
1 1 1   15    9   29 o  201.9000   4.7000 
1 1 1   15    9   30 o  325.9000   6.3000 
1 1 1   15    9   31 o  427.8000   7.8000 
1 1 1   15    9   32 f  116.4000   3.5000 
1 1 1   15    9   33 o  254.8000   4.9000 
1 1 1   15    9   34 o   60.1000   3.1000 
1 1 1   15    9   35 o  148.1000   3.7000 
1 1 1   15    9   36 o  143.4000   3.6000 
1 1 1   15    9   37 o   38.0000   2.7000 
1 1 1   15    9   38 o   19.0000   2.6000 
1 1 1   15    9   39 o   16.9000   2.7000 
1 1 1   15    9   40 o   60.1000   3.1000 
1 1 1   15    9   41 o   17.1000   2.9000 
1 1 1   15    9   42 o  173.3000   4.1000 
1 1 1   15    9   43 o   36.7000   3.3000 
1 1 1   15    9   44 o   72.2000   3.4000 
1 1 1   15    9   45 o   -4.4000   2.4000 
1 1 1   15    9   46 o   16.7000   3.7000 
1 1 1   15    9   47 o   39.7000   4.5000 
1 1 1   15    9   48 o   25.0000   4.0000 
1 1 1   15    9   49 f   60.4000   4.2000 
1 1 1   15   10    0 o 1696.0000  69.8000 
1 1 1   15   10    1 o  433.5000  10.3000 
1 1 1   15   10    2 o  585.8000  13.7000 
1 1 1   15   10    3 o  435.9000  13.1000 
1 1 1   15   10    4 o  341.6000   9.2000 
1 1 1   15   10    5 o  587.3000  13.8000 
1 1 1   15   10    6 o 1644.4000  37.9000 
1 1 1   15   10    7 o 1217.4000  28.0000 
1 1 1   15   10    8 o  465.6000  12.7000 
1 1 1   15   10    9 o  959.9000  22.2000 
1 1 1   15   10   10 o  251.6000   7.0000 
1 1 1   15   10   11 o  168.0000   5.3000 
1 1 1   15   10   12 o 1306.6000  32.3000 
1 1 1   15   10   13 o  330.0000   8.9000 
1 1 1   15   10   14 o 2455.6001  60.1000 
1 1 1   15   10   15 o 1587.4000  42.1000 
1 1 1   15   10   16 o 2890.8999  70.8000 
1 1 1   15   10   17 o  139.4000   4.8000 
1 1 1   15   10   18 o 1654.6000  39.4000 
1 1 1   15   10   19 o  229.0000   6.5000 
1 1 1   15   10   20 o  502.6000  14.4000 
1 1 1   15   10   21 o  898.2000  22.4000 
1 1 1   15   10   22 o 2441.7000  57.7000 
1 1 1   15   10   23 o 1093.1000  26.3000 
1 1 1   15   10   24 o  903.6000  21.8000 
1 1 1   15   10   25 o  318.4000   8.1000 
1 1 1   15   10   26 o   16.6000   2.4000 
1 1 1   15   10   27 o  405.1000   9.1000 
1 1 1   15   10   28 o 1108.3000  25.0000 
1 1 1   15   10   29 o  918.2000  15.4000 
1 1 1   15   10   30 o  362.0000   6.8000 
1 1 1   15   10   31 o   91.7000   3.3000 
1 1 1   15   10   32 o  295.5000   6.0000 
1 1 1   15   10   33 o   99.8000   3.1000 
1 1 1   15   10   34 o   11.7000   2.4000 
1 1 1   15   10   35 f  178.9000   4.1000 
1 1 1   15   10   36 o  154.4000   3.7000 
1 1 1   15   10   37 o  106.2000   3.3000 
1 1 1   15   10   38 o  270.0000   4.9000 
1 1 1   15   10   39 o   33.9000   2.8000 
1 1 1   15   10   40 o    6.7000   2.6000 
1 1 1   15   10   41 o   11.0000   2.8000 
1 1 1   15   10   42 o   39.9000   3.1000 
1 1 1   15   10   43 o   39.7000   3.2000 
1 1 1   15   10   44 o   57.4000   3.3000 
1 1 1   15   10   45 o   15.9000   3.5000 
1 1 1   15   10   46 o    8.0000   3.9000 
1 1 1   15   10   47 o   28.3000   4.2000 
1 1 1   15   10   48 o   11.1000   4.1000 
1 1 1   15   10   49 o   81.3000   4.3000 
1 1 1   15   11    0 o  123.5000   5.2000 
1 1 1   15   11    1 o 1291.1000  29.7000 
1 1 1   15   11    2 o  899.6000  20.9000 
1 1 1   15   11    3 o  691.6000  16.8000 
1 1 1   15   11    4 o  373.6000   8.9000 
1 1 1   15   11    5 o  382.3000   9.1000 
1 1 1   15   11    6 o  292.5000   7.2000 
1 1 1   15   11    7 f 1418.7000  32.7000 
1 1 1   15   11    8 o 2288.1001  53.9000 
1 1 1   15   11    9 o  592.1000  14.0000 
1 1 1   15   11   10 o  201.8000   6.7000 
1 1 1   15   11   11 o  785.0000  18.3000 
1 1 1   15   11   12 o 1824.5000  46.9000 
1 1 1   15   11   13 o 3207.8999  78.2000 
1 1 1   15   11   14 o 1524.6000  39.3000 
1 1 1   15   11   15 o  107.2000   4.8000 
1 1 1   15   11   16 o  529.3000  13.5000 
1 1 1   15   11   17 o  275.0000   7.1000 
1 1 1   15   11   18 o  644.8000  17.2000 
1 1 1   15   11   19 o 2814.8999  64.3000 
1 1 1   15   11   20 o  101.9000   4.0000 
1 1 1   15   11   21 o 4293.7998 101.1000 
1 1 1   15   11   22 o  206.3000   6.0000 
1 1 1   15   11   23 o  497.0000  12.6000 
1 1 1   15   11   24 o  638.1000  17.1000 
1 1 1   15   11   25 o 3219.1001  68.1000 
1 1 1   15   11   26 o  724.4000  15.6000 
1 1 1   15   11   27 o 1034.7000  21.8000 
1 1 1   15   11   28 f   58.0000   2.7000 
1 1 1   15   11   29 o   25.9000   2.6000 
1 1 1   15   11   30 o  832.4000  13.9000 
1 1 1   15   11   31 o   53.9000   3.0000 
1 1 1   15   11   32 o  176.9000   4.3000 
1 1 1   15   11   33 o  162.2000   3.9000 
1 1 1   15   11   34 o  248.3000   4.9000 
1 1 1   15   11   35 o  181.5000   4.1000 
1 1 1   15   11   36 o   51.0000   2.8000 
1 1 1   15   11   37 o   90.0000   3.1000 
1 1 1   15   11   38 f  205.5000   4.0000 
1 1 1   15   11   39 o   33.6000   2.8000 
1 1 1   15   11   40 o    5.5000   2.6000 
1 1 1   15   11   41 o   20.5000   2.8000 
1 1 1   15   11   42 f   27.0000   3.0000 
1 1 1   15   11   43 o   14.9000   3.2000 
1 1 1   15   11   44 o   17.3000   3.6000 
1 1 1   15   11   45 o   23.2000   3.6000 
1 1 1   15   11   46 o    5.8000   4.0000 
1 1 1   15   11   47 o    0.9000   4.1000 
1 1 1   15   11   48 o   16.7000   4.0000 
1 1 1   15   11   49 o   12.7000   4.3000 
1 1 1   15   12    0 o  207.9000   7.9000 
1 1 1   15   12    1 o  969.8000  22.6000 
1 1 1   15   12    2 o  730.2000  17.1000 
1 1 1   15   12    3 o 3550.0000  80.8000 
1 1 1   15   12    4 f  292.3000   7.8000 
1 1 1   15   12    5 o 2016.8000  46.3000 
1 1 1   15   12    6 o   24.8000   1.2000 
1 1 1   15   12    7 o 1013.5000  23.5000 
1 1 1   15   12    8 o 1238.9000  31.9000 
1 1 1   15   12    9 o  352.0000   8.8000 
1 1 1   15   12   10 o  121.3000   3.7000 
1 1 1   15   12   11 o  935.9000  24.1000 
1 1 1   15   12   12 o 1324.7000  31.7000 
1 1 1   15   12   13 o 2500.8999  59.1000 
1 1 1   15   12   14 o  769.0000  22.2000 
1 1 1   15   12   15 o 2869.0000  70.1000 
1 1 1   15   12   16 o  237.1000   6.6000 
1 1 1   15   12   17 o 1261.8000  30.0000 
1 1 1   15   12   18 o   87.3000   2.8000 
1 1 1   15   12   19 o 4387.5000 110.9000 
1 1 1   15   12   20 o  565.1000  14.5000 
1 1 1   15   12   21 o  821.0000  21.5000 
1 1 1   15   12   22 o  329.9000   9.6000 
1 1 1   15   12   23 o 3245.3000  74.2000 
1 1 1   15   12   24 o   94.9000   3.6000 
1 1 1   15   12   25 o  277.4000   6.5000 
1 1 1   15   12   26 o 1185.9000  25.0000 
1 1 1   15   12   27 f  113.0000   3.7000 
1 1 1   15   12   28 o  187.1000   4.8000 
1 1 1   15   12   29 o   20.7000   2.4000 
1 1 1   15   12   30 o  215.9000   4.8000 
1 1 1   15   12   31 o  429.2000   8.6000 
1 1 1   15   12   32 o  120.1000   3.6000 
1 1 1   15   12   33 o  218.3000   4.5000 
1 1 1   15   12   34 o  399.1000   6.8000 
1 1 1   15   12   35 o   54.5000   2.7000 
1 1 1   15   12   36 o  197.2000   4.2000 
1 1 1   15   12   37 o    5.5000   2.6000 
1 1 1   15   12   38 o   32.7000   2.7000 
1 1 1   15   12   39 o    8.4000   2.7000 
1 1 1   15   12   40 o   63.2000   3.1000 
1 1 1   15   12   41 o  152.2000   3.9000 
1 1 1   15   12   42 o   28.6000   3.4000 
1 1 1   15   12   43 o   73.5000   3.7000 
1 1 1   15   12   44 o   15.0000   3.4000 
1 1 1   15   12   45 o   22.1000   3.8000 
1 1 1   15   12   46 o   17.3000   3.8000 
1 1 1   15   12   47 o   70.8000   4.6000 
1 1 1   15   12   48 o   30.6000   4.3000 
1 1 1   15   13    0 o 1409.8000  64.4000 
1 1 1   15   13    1 o  548.6000  13.2000 
1 1 1   15   13    2 o  728.0000  17.0000 
1 1 1   15   13    3 o 1041.8000  24.9000 
1 1 1   15   13    4 o  176.0000   5.0000 
1 1 1   15   13    5 o 1046.4000  26.0000 
1 1 1   15   13    6 o  954.0000  22.2000 
1 1 1   15   13    7 o 1371.4000  31.5000 
1 1 1   15   13    8 o 1710.1000  42.1000 
1 1 1   15   13    9 o 1064.9000  26.4000 
1 1 1   15   13   10 o  192.9000   5.5000 
1 1 1   15   13   11 o 3287.6001  77.6000 
1 1 1   15   13   12 o  368.1000  10.4000 
1 1 1   15   13   13 o  700.6000  16.4000 
1 1 1   15   13   14 o  410.0000  10.1000 
1 1 1   15   13   15 o  879.1000  20.4000 
1 1 1   15   13   16 f 1068.1000  24.8000 
1 1 1   15   13   17 o  604.7000  15.2000 
1 1 1   15   13   18 o  877.3000  23.1000 
1 1 1   15   13   19 o 1325.9000  35.6000 
1 1 1   15   13   20 o 2604.5000  68.9000 
1 1 1   15   13   21 o 2145.6001  62.8000 
1 1 1   15   13   22 o  332.6000   8.9000 
1 1 1   15   13   23 f 1780.1000  41.2000 
1 1 1   15   13   24 o 1822.8000  42.0000 
1 1 1   15   13   25 o  849.8000  17.9000 
1 1 1   15   13   26 o  671.8000  15.4000 
1 1 1   15   13   27 o    4.9000   2.4000 
1 1 1   15   13   28 o   39.5000   2.4000 
1 1 1   15   13   29 o  805.5000  13.6000 
1 1 1   15   13   30 o   19.8000   2.3000 
1 1 1   15   13   31 o   84.8000   3.1000 
1 1 1   15   13   32 o   78.0000   2.9000 
1 1 1   15   13   33 o  111.8000   3.2000 
1 1 1   15   13   34 o   34.3000   2.5000 
1 1 1   15   13   35 o  223.3000   4.5000 
1 1 1   15   13   36 o   20.4000   2.8000 
1 1 1   15   13   37 o   80.6000   3.1000 
1 1 1   15   13   38 o  114.8000   3.4000 
1 1 1   15   13   39 o   79.6000   3.2000 
1 1 1   15   13   40 o   25.3000   2.9000 
1 1 1   15   13   41 o    1.6000   3.2000 
1 1 1   15   13   42 o    1.3000   3.1000 
1 1 1   15   13   43 o   50.4000   3.7000 
1 1 1   15   13   44 o   83.9000   3.8000 
1 1 1   15   13   45 o   15.5000   3.7000 
1 1 1   15   13   46 o    1.6000   3.9000 
1 1 1   15   13   47 o   53.2000   4.3000 
1 1 1   15   13   48 o    9.7000   4.3000 
1 1 1   15   14    0 o  571.7000  19.1000 
1 1 1   15   14    1 o  117.9000   3.4000 
1 1 1   15   14    2 o  503.5000  12.0000 
1 1 1   15   14    3 o   16.8000   1.0000 
1 1 1   15   14    4 o 1150.2000  26.5000 
1 1 1   15   14    5 o  268.4000   7.9000 
1 1 1   15   14    6 o 4686.8999 106.6000 
1 1 1   15   14    7 o 1658.0000  42.5000 
1 1 1   15   14    8 o  216.3000   6.2000 
1 1 1   15   14    9 o   52.6000   2.4000 
1 1 1   15   14   10 o  314.0000   8.4000 
1 1 1   15   14   11 o  419.8000  11.4000 
1 1 1   15   14   12 o  652.5000  17.8000 
1 1 1   15   14   13 o  978.8000  26.5000 
1 1 1   15   14   14 o 1559.3000  37.1000 
1 1 1   15   14   15 o 1703.1000  39.1000 
1 1 1   15   14   16 o  721.9000  19.0000 
1 1 1   15   14   17 o  815.7000  19.7000 
1 1 1   15   14   18 o 1324.8000  30.8000 
1 1 1   15   14   19 f   96.5000   3.3000 
1 1 1   15   14   20 o 1932.0000  47.4000 
1 1 1   15   14   21 o 2023.8000  48.2000 
1 1 1   15   14   22 o 2700.2000  61.9000 
1 1 1   15   14   23 o  343.5000   9.4000 
1 1 1   15   14   24 o  916.4000  20.0000 
1 1 1   15   14   25 o  426.1000   9.8000 
1 1 1   15   14   26 o  382.4000   9.0000 
1 1 1   15   14   27 o  211.1000   4.7000 
1 1 1   15   14   28 o   12.5000   2.1000 
1 1 1   15   14   29 o   89.3000   3.1000 
1 1 1   15   14   30 o  168.6000   4.2000 
1 1 1   15   14   31 o  153.0000   4.0000 
1 1 1   15   14   32 o   91.3000   3.0000 
1 1 1   15   14   33 o  109.7000   3.1000 
1 1 1   15   14   34 o  426.8000   7.5000 
1 1 1   15   14   35 o  107.0000   3.3000 
1 1 1   15   14   36 o   14.2000   2.7000 
1 1 1   15   14   37 o   84.8000   3.2000 
1 1 1   15   14   38 o   90.8000   3.2000 
1 1 1   15   14   39 o   33.7000   3.0000 
1 1 1   15   14   40 o  142.1000   3.9000 
1 1 1   15   14   41 f   14.0000   3.1000 
1 1 1   15   14   42 o   55.8000   3.8000 
1 1 1   15   14   43 o  126.8000   4.2000 
1 1 1   15   14   44 o   62.6000   3.9000 
1 1 1   15   14   45 o   10.4000   3.8000 
1 1 1   15   14   46 o   24.9000   4.1000 
1 1 1   15   14   47 o    5.2000   4.0000 
1 1 1   15   14   48 o    5.7000   3.9000 
1 1 1   15   15    0 o   83.7000   5.5000 
1 1 1   15   15    1 o  452.8000  15.8000 
1 1 1   15   15    2 o    4.0000   1.2000 
1 1 1   15   15    3 o 1955.5000  63.3000 
1 1 1   15   15    4 o   28.8000   2.1000 
1 1 1   15   15    5 o   97.2000   4.8000 
1 1 1   15   15    6 o  297.6000  11.1000 
1 1 1   15   15    7 o  551.3000  19.9000 
1 1 1   15   15    8 o  900.7000  30.2000 
1 1 1   15   15    9 o 1039.1000  34.1000 
1 1 1   15   15   10 o  844.2000  32.6000 
1 1 1   15   15   11 o 2623.5000  84.9000 
1 1 1   15   15   12 o  527.4000  20.5000 
1 1 1   15   15   13 o    8.3000   1.7000 
1 1 1   15   15   14 o  113.2000   4.7000 
1 1 1   15   15   15 o  569.1000  19.0000 
1 1 1   15   15   16 o 1871.7000  61.0000 
1 1 1   15   15   17 o   32.2000   2.6000 
1 1 1   15   15   18 o  729.8000  28.5000 
1 1 1   15   15   19 o  802.4000  27.0000 
1 1 1   15   15   20 o  940.0000  36.5000 
1 1 1   15   15   21 o 1238.4000  40.8000 
1 1 1   15   15   22 o  301.3000  14.7000 
1 1 1   15   15   23 o   57.5000   4.5000 
1 1 1   15   15   24 o   35.7000   4.4000 
1 1 1   15   15   25 o   72.7000   4.2000 
1 1 1   15   15   26 o  290.9000  10.5000 
1 1 1   15   15   27 o    3.0000   3.2000 
1 1 1   15   15   28 o   73.7000   3.9000 
1 1 1   15   15   29 o  232.4000   8.0000 
1 1 1   15   15   30 o  499.2000  12.7000 
1 1 1   15   15   31 o  119.3000   4.8000 
1 1 1   15   15   32 o   22.9000   3.7000 
1 1 1   15   15   33 o  252.8000   6.7000 
1 1 1   15   15   34 o  478.1000  10.9000 
1 1 1   15   15   35 o  232.7000   6.9000 
1 1 1   15   15   36 o  280.1000   7.4000 
1 1 1   15   15   37 o   30.9000   4.1000 
1 1 1   15   15   38 f   68.3000   4.3000 
1 1 1   15   15   39 o  155.2000   5.9000 
1 1 1   15   15   40 o   54.5000   4.6000 
1 1 1   15   15   41 o   26.8000   5.0000 
1 1 1   15   15   42 o   60.2000   5.6000 
1 1 1   15   15   43 o   37.4000   5.3000 
1 1 1   15   15   44 o    3.4000   5.0000 
1 1 1   15   15   45 o   17.6000   5.3000 
1 1 1   15   15   46 o    6.2000   5.5000 
1 1 1   15   15   47 o   11.8000   6.2000 
1 1 1   15   15   48 o   60.8000   6.6000 
1 1 1   16    0    0 o   17.2000   4.1000 
1 1 1   16    0    1 o 2464.8999  79.6000 
1 1 1   16    0    2 o 1594.6000  73.5000 
1 1 1   16    0    3 o  126.6000   5.0000 
1 1 1   16    0    4 o  421.2000  23.5000 
1 1 1   16    0    5 o 5691.7998 195.5000 
1 1 1   16    0    6 o  354.9000  17.5000 
1 1 1   16    0    7 o   21.1000   1.7000 
1 1 1   16    0    8 o   52.1000   2.5000 
1 1 1   16    0    9 o  299.3000  12.0000 
1 1 1   16    0   10 o 2843.5000  92.0000 
1 1 1   16    0   11 o    4.3000   1.5000 
1 1 1   16    0   12 o 1010.8000  33.4000 
1 1 1   16    0   13 f  153.1000   6.1000 
1 1 1   16    0   14 o   16.2000   1.7000 
1 1 1   16    0   15 o   41.6000   2.5000 
1 1 1   16    0   16 o 3634.8000 117.3000 
1 1 1   16    0   17 o  156.4000   6.2000 
1 1 1   16    0   18 o  205.4000   7.6000 
1 1 1   16    0   19 o 4763.6001 153.9000 
1 1 1   16    0   20 o 1457.0000  47.5000 
1 1 1   16    0   21 o  198.2000   7.8000 
1 1 1   16    0   22 o  735.6000  26.5000 
1 1 1   16    0   23 o   35.2000   3.1000 
1 1 1   16    0   24 o 5612.3999 193.6000 
1 1 1   16    0   25 o 1934.2000  63.2000 
1 1 1   16    0   26 o   28.6000   3.3000 
1 1 1   16    0   27 o 1461.2000  43.1000 
1 1 1   16    0   28 o  218.7000   7.8000 
1 1 1   16    0   29 o 1787.5000  52.6000 
1 1 1   16    0   30 o  923.3000  23.4000 
1 1 1   16    0   31 f   68.9000   3.9000 
1 1 1   16    0   32 o 3133.3000  69.2000 
1 1 1   16    0   33 o 2169.8999  48.6000 
1 1 1   16    0   34 o   53.5000   4.1000 
1 1 1   16    0   35 o   59.9000   4.1000 
1 1 1   16    0   36 o    5.4000   3.4000 
1 1 1   16    0   37 o   18.0000   3.4000 
1 1 1   16    0   38 o    6.7000   3.9000 
1 1 1   16    0   39 o   64.4000   4.3000 
1 1 1   16    0   40 o   78.4000   4.3000 
1 1 1   16    0   41 o    1.8000   3.9000 
1 1 1   16    0   42 o  100.7000   5.0000 
1 1 1   16    0   43 o   37.8000   4.0000 
1 1 1   16    0   44 o   14.4000   5.7000 
1 1 1   16    0   45 o   37.0000   4.7000 
1 1 1   16    0   46 o   66.9000   5.4000 
1 1 1   16    0   47 o    1.5000   5.0000 
1 1 1   16    0   48 o    6.6000   5.9000 
1 1 1   16    0   49 o    2.6000   5.0000 
1 1 1   16    1    0 o    9.3000   1.3000 
1 1 1   16    1    1 o   18.5000   1.3000 
1 1 1   16    1    2 o 3149.3999  71.7000 
1 1 1   16    1    3 o 1046.2000  24.1000 
1 1 1   16    1    4 o   35.6000   1.4000 
1 1 1   16    1    5 o 1799.3000  41.2000 
1 1 1   16    1    6 o  838.7000  20.8000 
1 1 1   16    1    7 o  948.4000  21.9000 
1 1 1   16    1    8 o   70.0000   2.1000 
1 1 1   16    1    9 o  987.3000  22.9000 
1 1 1   16    1   10 o  320.5000   7.8000 
1 1 1   16    1   11 o  437.2000  10.3000 
1 1 1   16    1   12 o  387.0000   9.2000 
1 1 1   16    1   13 o  298.4000   7.2000 
1 1 1   16    1   14 o  431.3000  10.3000 
1 1 1   16    1   15 o  532.1000  12.6000 
1 1 1   16    1   16 o 2111.8999  48.3000 
1 1 1   16    1   17 o 1057.5000  24.6000 
1 1 1   16    1   18 o 3266.3000  74.6000 
1 1 1   16    1   19 o  152.4000   4.3000 
1 1 1   16    1   20 f 1469.5000  33.9000 
1 1 1   16    1   21 o 2023.9000  46.7000 
1 1 1   16    1   22 o 1732.1000  39.8000 
1 1 1   16    1   23 o   12.0000   1.8000 
1 1 1   16    1   24 o 1654.8000  38.2000 
1 1 1   16    1   25 o  196.1000   5.4000 
1 1 1   16    1   26 o  355.0000   8.9000 
1 1 1   16    1   27 o  986.6000  20.7000 
1 1 1   16    1   28 o  176.9000   5.2000 
1 1 1   16    1   29 o  151.5000   4.9000 
1 1 1   16    1   30 o   60.1000   3.0000 
1 1 1   16    1   31 o  830.8000  14.3000 
1 1 1   16    1   32 o   47.5000   2.6000 
1 1 1   16    1   33 o  155.7000   4.0000 
1 1 1   16    1   34 o  255.1000   4.9000 
1 1 1   16    1   35 o  144.1000   3.7000 
1 1 1   16    1   36 o  101.2000   3.0000 
1 1 1   16    1   37 o  382.8000   6.3000 
1 1 1   16    1   38 o   72.4000   3.1000 
1 1 1   16    1   39 o   18.7000   2.4000 
1 1 1   16    1   40 o   63.0000   3.0000 
1 1 1   16    1   41 o   47.9000   3.2000 
1 1 1   16    1   42 o  118.7000   3.7000 
1 1 1   16    1   43 o   14.7000   3.3000 
1 1 1   16    1   44 o   97.3000   3.6000 
1 1 1   16    1   45 o   24.4000   3.1000 
1 1 1   16    1   46 o   20.1000   3.8000 
1 1 1   16    1   47 o    3.0000   3.8000 
1 1 1   16    1   48 o   10.0000   3.9000 
1 1 1   16    1   49 o   95.6000   4.5000 
1 1 1   16    2    0 o  118.4000   4.4000 
1 1 1   16    2    1 o    4.3000   0.8000 
1 1 1   16    2    2 o   65.7000   2.0000 
1 1 1   16    2    3 o   18.2000   1.0000 
1 1 1   16    2    4 o  558.6000  13.1000 
1 1 1   16    2    5 o 1738.6000  46.4000 
1 1 1   16    2    6 o 3182.2000  75.0000 
1 1 1   16    2    7 o  961.7000  22.3000 
1 1 1   16    2    8 o 1776.3000  40.7000 
1 1 1   16    2    9 o  352.9000   8.4000 
1 1 1   16    2   10 o  347.4000   8.3000 
1 1 1   16    2   11 o  383.8000   9.5000 
1 1 1   16    2   12 o 4700.6001 106.8000 
1 1 1   16    2   13 o  670.3000  15.9000 
1 1 1   16    2   14 o  701.8000  16.5000 
1 1 1   16    2   15 o  248.8000   6.1000 
1 1 1   16    2   16 o 2189.7000  50.1000 
1 1 1   16    2   17 o 1648.7000  37.9000 
1 1 1   16    2   18 o 3391.5000  77.4000 
1 1 1   16    2   19 o 3931.8000  89.8000 
1 1 1   16    2   20 o 1800.2000  41.4000 
1 1 1   16    2   21 o  301.7000   8.6000 
1 1 1   16    2   22 o 1621.6000  38.7000 
1 1 1   16    2   23 o 3394.8000  77.5000 
1 1 1   16    2   24 o   98.6000   3.5000 
1 1 1   16    2   25 o  668.8000  16.4000 
1 1 1   16    2   26 o  249.3000   7.5000 
1 1 1   16    2   27 o  942.3000  19.9000 
1 1 1   16    2   28 o  403.0000   9.0000 
1 1 1   16    2   29 o   65.8000   3.1000 
1 1 1   16    2   30 o   87.5000   3.1000 
1 1 1   16    2   31 o  751.4000  12.5000 
1 1 1   16    2   32 o  414.7000   7.9000 
1 1 1   16    2   33 o  222.7000   5.0000 
1 1 1   16    2   34 o  145.5000   3.6000 
1 1 1   16    2   35 o  217.5000   4.5000 
1 1 1   16    2   36 o   27.3000   2.4000 
1 1 1   16    2   37 o   51.5000   2.7000 
1 1 1   16    2   38 o  379.9000   6.9000 
1 1 1   16    2   39 o   74.8000   3.3000 
1 1 1   16    2   40 o    7.9000   2.7000 
1 1 1   16    2   41 o  167.0000   4.0000 
1 1 1   16    2   42 o    7.4000   2.9000 
1 1 1   16    2   43 o   78.6000   3.7000 
1 1 1   16    2   44 o    4.0000   3.2000 
1 1 1   16    2   45 o   53.3000   3.4000 
1 1 1   16    2   46 o    5.3000   3.6000 
1 1 1   16    2   47 o   54.3000   3.8000 
1 1 1   16    2   48 o    6.9000   3.7000 
1 1 1   16    2   49 o   64.0000   4.3000 
1 1 1   16    3    0 o    8.0000   1.3000 
1 1 1   16    3    1 o 2405.8999  55.1000 
1 1 1   16    3    2 o  478.0000  11.2000 
1 1 1   16    3    3 o 1127.1000  25.9000 
1 1 1   16    3    4 o  389.5000  10.3000 
1 1 1   16    3    5 o  298.8000   7.6000 
1 1 1   16    3    6 o  608.1000  14.2000 
1 1 1   16    3    7 o  271.4000   7.7000 
1 1 1   16    3    8 o  961.7000  22.2000 
1 1 1   16    3    9 o   13.6000   1.2000 
1 1 1   16    3   10 o  312.2000   7.6000 
1 1 1   16    3   11 o  776.0000  19.3000 
1 1 1   16    3   12 o 1825.3000  41.9000 
1 1 1   16    3   13 o 3299.8000  75.4000 
1 1 1   16    3   14 o 1928.9000  44.2000 
1 1 1   16    3   15 o  223.7000   5.7000 
1 1 1   16    3   16 o 4063.1001  92.7000 
1 1 1   16    3   17 o  801.0000  18.7000 
1 1 1   16    3   18 o  537.7000  12.8000 
1 1 1   16    3   19 o  357.7000   9.4000 
1 1 1   16    3   20 f  998.4000  23.9000 
1 1 1   16    3   21 o 2843.2000  65.0000 
1 1 1   16    3   22 o  578.5000  14.4000 
1 1 1   16    3   23 o  895.2000  21.1000 
1 1 1   16    3   24 o  612.7000  14.7000 
1 1 1   16    3   25 o 3029.1001  69.4000 
1 1 1   16    3   26 o  168.3000   4.8000 
1 1 1   16    3   27 o 1265.1000  26.3000 
1 1 1   16    3   28 o  677.5000  14.7000 
1 1 1   16    3   29 o  459.2000  10.3000 
1 1 1   16    3   30 o  346.5000   6.5000 
1 1 1   16    3   31 o  191.0000   4.4000 
1 1 1   16    3   32 o  137.0000   3.7000 
1 1 1   16    3   33 o   15.0000   2.3000 
1 1 1   16    3   34 o  179.4000   4.0000 
1 1 1   16    3   35 o  456.4000   7.9000 
1 1 1   16    3   36 o  250.5000   5.2000 
1 1 1   16    3   37 o    3.3000   2.5000 
1 1 1   16    3   38 o  209.5000   4.4000 
1 1 1   16    3   39 o  131.1000   3.6000 
1 1 1   16    3   40 o   86.5000   3.3000 
1 1 1   16    3   41 o   14.9000   2.9000 
1 1 1   16    3   42 o   39.2000   3.1000 
1 1 1   16    3   43 o   64.1000   3.4000 
1 1 1   16    3   44 o    9.9000   3.2000 
1 1 1   16    3   45 o   37.7000   3.4000 
1 1 1   16    3   46 o    8.5000   3.4000 
1 1 1   16    3   47 o    4.3000   3.5000 
1 1 1   16    3   48 o   25.7000   4.2000 
1 1 1   16    3   49 o    5.3000   3.6000 
1 1 1   16    4    0 o 1461.7000  60.4000 
1 1 1   16    4    1 o 2955.3999  67.4000 
1 1 1   16    4    2 o  163.1000   4.3000 
1 1 1   16    4    3 o 1387.9000  32.0000 
1 1 1   16    4    4 o    8.1000   0.9000 
1 1 1   16    4    5 o  472.9000  11.9000 
1 1 1   16    4    6 o   41.4000   1.5000 
1 1 1   16    4    7 o 2205.1001  50.5000 
1 1 1   16    4    8 o 1213.0000  28.1000 
1 1 1   16    4    9 o  156.2000   4.5000 
1 1 1   16    4   10 o 5689.3999 129.4000 
1 1 1   16    4   11 o  837.1000  19.5000 
1 1 1   16    4   12 o 2239.5000  51.3000 
1 1 1   16    4   13 o  260.8000   6.5000 
1 1 1   16    4   14 o  667.1000  15.6000 
1 1 1   16    4   15 o  315.8000   7.9000 
1 1 1   16    4   16 f  676.4000  15.8000 
1 1 1   16    4   17 o 1731.3000  39.8000 
1 1 1   16    4   18 o  230.9000   5.8000 
1 1 1   16    4   19 o  242.2000   6.1000 
1 1 1   16    4   20 o  392.3000   9.4000 
1 1 1   16    4   21 o  650.6000  15.8000 
1 1 1   16    4   22 o 1070.4000  25.0000 
1 1 1   16    4   23 o 1688.2000  39.3000 
1 1 1   16    4   24 o 5587.5000 127.0000 
1 1 1   16    4   25 o  149.6000   4.5000 
1 1 1   16    4   26 o 1792.1000  41.5000 
1 1 1   16    4   27 o 1019.2000  23.1000 
1 1 1   16    4   28 o 1714.3000  35.4000 
1 1 1   16    4   29 o   15.7000   2.4000 
1 1 1   16    4   30 o  202.7000   4.5000 
1 1 1   16    4   31 o  152.4000   3.9000 
1 1 1   16    4   32 o   72.7000   3.0000 
1 1 1   16    4   33 o  148.6000   4.0000 
1 1 1   16    4   34 o  158.2000   3.8000 
1 1 1   16    4   35 o  219.6000   4.6000 
1 1 1   16    4   36 o   85.5000   3.2000 
1 1 1   16    4   37 o   52.6000   2.9000 
1 1 1   16    4   38 o   38.7000   2.7000 
1 1 1   16    4   39 o   51.9000   2.9000 
1 1 1   16    4   40 o   22.9000   2.7000 
1 1 1   16    4   41 o   11.3000   2.8000 
1 1 1   16    4   42 o   58.8000   3.5000 
1 1 1   16    4   43 o   69.2000   3.3000 
1 1 1   16    4   44 o    5.0000   3.1000 
1 1 1   16    4   45 o    8.9000   3.1000 
1 1 1   16    4   46 o   35.5000   3.7000 
1 1 1   16    4   47 o    5.9000   3.5000 
1 1 1   16    4   48 o   29.0000   4.0000 
1 1 1   16    4   49 o   18.7000   4.0000 
1 1 1   16    5    0 o  125.0000   4.7000 
1 1 1   16    5    1 o  225.7000   6.0000 
1 1 1   16    5    2 o 1008.9000  24.3000 
1 1 1   16    5    3 o  714.0000  16.6000 
1 1 1   16    5    4 o  341.1000   8.1000 
1 1 1   16    5    5 o  404.2000  10.0000 
1 1 1   16    5    6 o 1150.2000  29.6000 
1 1 1   16    5    7 o 3291.2000  75.0000 
1 1 1   16    5    8 o  695.6000  17.4000 
1 1 1   16    5    9 o 1251.5000  28.9000 
1 1 1   16    5   10 o 1585.6000  36.5000 
1 1 1   16    5   11 o  740.0000  17.2000 
1 1 1   16    5   12 o  736.4000  17.1000 
1 1 1   16    5   13 o  552.6000  14.5000 
1 1 1   16    5   14 o    2.0000   1.0000 
1 1 1   16    5   15 o   14.6000   1.1000 
1 1 1   16    5   16 o   96.0000   3.1000 
1 1 1   16    5   17 o  928.1000  21.6000 
1 1 1   16    5   18 o 1982.2000  45.4000 
1 1 1   16    5   19 o   32.7000   1.6000 
1 1 1   16    5   20 o  268.3000   6.8000 
1 1 1   16    5   21 o 2398.7000  54.8000 
1 1 1   16    5   22 o  177.3000   4.7000 
1 1 1   16    5   23 o 1346.2000  31.2000 
1 1 1   16    5   24 o  610.3000  15.6000 
1 1 1   16    5   25 o   43.1000   2.5000 
1 1 1   16    5   26 o 1238.5000  28.7000 
1 1 1   16    5   27 o  772.8000  17.2000 
1 1 1   16    5   28 o  272.8000   6.8000 
1 1 1   16    5   29 o   15.1000   2.4000 
1 1 1   16    5   30 o  320.6000   6.2000 
1 1 1   16    5   31 o   34.4000   2.7000 
1 1 1   16    5   32 o  182.9000   4.2000 
1 1 1   16    5   33 o   62.9000   3.0000 
1 1 1   16    5   34 o  181.8000   4.1000 
1 1 1   16    5   35 o  230.9000   4.6000 
1 1 1   16    5   36 o  350.6000   6.0000 
1 1 1   16    5   37 o   76.6000   3.1000 
1 1 1   16    5   38 o  116.9000   3.4000 
1 1 1   16    5   39 o  155.3000   3.8000 
1 1 1   16    5   40 o   57.7000   3.0000 
1 1 1   16    5   41 o   38.4000   2.7000 
1 1 1   16    5   42 o  127.7000   3.9000 
1 1 1   16    5   43 o   32.6000   3.2000 
1 1 1   16    5   44 o   67.8000   3.3000 
1 1 1   16    5   45 o   67.1000   3.4000 
1 1 1   16    5   46 o  149.4000   4.4000 
1 1 1   16    5   47 o   19.3000   3.6000 
1 1 1   16    5   48 o   34.9000   3.8000 
1 1 1   16    5   49 o   17.1000   3.9000 
1 1 1   16    6    0 o 1307.4000  42.7000 
1 1 1   16    6    1 o  557.3000  13.0000 
1 1 1   16    6    2 o  698.5000  16.3000 
1 1 1   16    6    3 o 1806.9000  41.3000 
1 1 1   16    6    4 o 1212.4000  27.9000 
1 1 1   16    6    5 o  396.6000   9.5000 
1 1 1   16    6    6 o  763.7000  17.7000 
1 1 1   16    6    7 o  161.8000   5.1000 
1 1 1   16    6    8 o  345.9000   8.4000 
1 1 1   16    6    9 o  413.7000  11.4000 
1 1 1   16    6   10 o  347.4000   9.8000 
1 1 1   16    6   11 o  214.4000   5.5000 
1 1 1   16    6   12 f 1636.1000  38.8000 
1 1 1   16    6   13 o  377.4000   9.7000 
1 1 1   16    6   14 o 1359.3000  32.4000 
1 1 1   16    6   15 o 3291.5000  75.1000 
1 1 1   16    6   16 o  257.1000   6.6000 
1 1 1   16    6   17 o  582.2000  13.7000 
1 1 1   16    6   18 o  659.4000  15.6000 
1 1 1   16    6   19 o  222.7000   5.7000 
1 1 1   16    6   20 o  805.9000  18.8000 
1 1 1   16    6   21 o  135.2000   5.1000 
1 1 1   16    6   22 o  136.4000   4.5000 
1 1 1   16    6   23 o  205.9000   6.8000 
1 1 1   16    6   24 o  785.4000  18.4000 
1 1 1   16    6   25 o  149.9000   4.5000 
1 1 1   16    6   26 o 1278.6000  26.8000 
1 1 1   16    6   27 o  622.6000  14.0000 
1 1 1   16    6   28 o  172.5000   5.0000 
1 1 1   16    6   29 o  266.4000   5.3000 
1 1 1   16    6   30 o  110.5000   3.4000 
1 1 1   16    6   31 o  605.0000  10.5000 
1 1 1   16    6   32 o  187.5000   4.7000 
1 1 1   16    6   33 o  191.3000   4.6000 
1 1 1   16    6   34 o  446.9000   7.3000 
1 1 1   16    6   35 o  134.8000   3.8000 
1 1 1   16    6   36 o  410.3000   6.7000 
1 1 1   16    6   37 o  328.8000   6.0000 
1 1 1   16    6   38 o   28.0000   2.8000 
1 1 1   16    6   39 o   14.4000   2.9000 
1 1 1   16    6   40 o   14.0000   2.7000 
1 1 1   16    6   41 o   30.2000   2.9000 
1 1 1   16    6   42 o   10.7000   3.0000 
1 1 1   16    6   43 o   17.0000   3.3000 
1 1 1   16    6   44 o   25.7000   3.2000 
1 1 1   16    6   45 o   29.3000   3.4000 
1 1 1   16    6   46 o   23.2000   3.6000 
1 1 1   16    6   47 o   79.1000   4.1000 
1 1 1   16    6   48 o   42.7000   4.2000 
1 1 1   16    6   49 f    4.0000   4.0000 
1 1 1   16    7    0 o  940.3000  30.9000 
1 1 1   16    7    1 o  610.6000  14.7000 
1 1 1   16    7    2 o  267.3000   6.5000 
1 1 1   16    7    3 o  724.0000  17.5000 
1 1 1   16    7    4 o  409.7000  12.6000 
1 1 1   16    7    5 o 1031.5000  23.9000 
1 1 1   16    7    6 o   31.4000   1.3000 
1 1 1   16    7    7 o 2534.8999  57.8000 
1 1 1   16    7    8 o  845.9000  19.6000 
1 1 1   16    7    9 o 1220.5000  29.2000 
1 1 1   16    7   10 o  301.4000   8.7000 
1 1 1   16    7   11 o  229.9000   6.3000 
1 1 1   16    7   12 o 2328.8000  59.0000 
1 1 1   16    7   13 o 1081.9000  27.8000 
1 1 1   16    7   14 o  398.7000  10.3000 
1 1 1   16    7   15 o   54.7000   2.2000 
1 1 1   16    7   16 o   35.7000   1.8000 
1 1 1   16    7   17 o   58.9000   2.2000 
1 1 1   16    7   18 o  664.5000  17.5000 
1 1 1   16    7   19 o  587.6000  13.9000 
1 1 1   16    7   20 o  550.7000  14.3000 
1 1 1   16    7   21 o 3116.0000  71.2000 
1 1 1   16    7   22 o   67.7000   2.7000 
1 1 1   16    7   23 o  670.3000  15.9000 
1 1 1   16    7   24 o  563.8000  14.0000 
1 1 1   16    7   25 o 3183.3000  75.7000 
1 1 1   16    7   26 o 1539.2000  31.8000 
1 1 1   16    7   27 o  882.5000  19.0000 
1 1 1   16    7   28 o  423.6000   9.5000 
1 1 1   16    7   29 o  135.0000   3.6000 
1 1 1   16    7   30 o  290.0000   5.9000 
1 1 1   16    7   31 o   69.9000   3.1000 
1 1 1   16    7   32 o  111.9000   3.6000 
1 1 1   16    7   33 o  345.5000   6.1000 
1 1 1   16    7   34 f  266.0000   5.0000 
1 1 1   16    7   35 o  110.2000   3.6000 
1 1 1   16    7   36 o   31.4000   2.7000 
1 1 1   16    7   37 o   40.0000   2.8000 
1 1 1   16    7   38 o  400.0000   7.4000 
1 1 1   16    7   39 o  154.2000   3.7000 
1 1 1   16    7   40 o   39.2000   2.8000 
1 1 1   16    7   41 o  153.2000   3.8000 
1 1 1   16    7   42 o   15.3000   3.0000 
1 1 1   16    7   43 o   33.9000   3.1000 
1 1 1   16    7   44 o    8.2000   3.4000 
1 1 1   16    7   45 o    1.4000   3.5000 
1 1 1   16    7   46 o   57.3000   4.0000 
1 1 1   16    7   47 o  107.3000   4.0000 
1 1 1   16    7   48 o  125.4000   4.4000 
1 1 1   16    7   49 o    1.4000   3.3000 
1 1 1   16    8    0 o   35.0000   2.0000 
1 1 1   16    8    1 o 1153.6000  26.7000 
1 1 1   16    8    2 o  530.7000  12.6000 
1 1 1   16    8    3 o  820.3000  19.1000 
1 1 1   16    8    4 o   95.6000   2.7000 
1 1 1   16    8    5 o  123.4000   3.5000 
1 1 1   16    8    6 o 1123.6000  25.9000 
1 1 1   16    8    7 o 2178.6001  49.8000 
1 1 1   16    8    8 o  707.1000  16.5000 
1 1 1   16    8    9 o  952.2000  22.1000 
1 1 1   16    8   10 o 1516.8000  37.3000 
1 1 1   16    8   11 o  790.5000  19.8000 
1 1 1   16    8   12 o  863.1000  21.5000 
1 1 1   16    8   13 o  326.7000   8.4000 
1 1 1   16    8   14 o  377.9000   9.8000 
1 1 1   16    8   15 o   89.3000   3.2000 
1 1 1   16    8   16 o 4173.6001 101.7000 
1 1 1   16    8   17 o 3886.8999  91.8000 
1 1 1   16    8   18 o 5621.7998 128.1000 
1 1 1   16    8   19 o  355.3000   9.1000 
1 1 1   16    8   20 o 1091.4000  25.4000 
1 1 1   16    8   21 o  493.6000  12.3000 
1 1 1   16    8   22 o 1114.1000  26.8000 
1 1 1   16    8   23 o   31.3000   2.1000 
1 1 1   16    8   24 f  456.8000  11.8000 
1 1 1   16    8   25 o 4784.1001 121.3000 
1 1 1   16    8   26 o 1216.7000  25.4000 
1 1 1   16    8   27 o  633.5000  14.5000 
1 1 1   16    8   28 f  591.1000  13.1000 
1 1 1   16    8   29 o   33.0000   2.5000 
1 1 1   16    8   30 o   92.9000   3.3000 
1 1 1   16    8   31 o  292.5000   5.9000 
1 1 1   16    8   32 o   43.3000   2.8000 
1 1 1   16    8   33 o   98.5000   3.3000 
1 1 1   16    8   34 o   27.8000   2.4000 
1 1 1   16    8   35 o   10.8000   2.7000 
1 1 1   16    8   36 o   46.3000   3.0000 
1 1 1   16    8   37 o  226.6000   4.8000 
1 1 1   16    8   38 f   57.3000   3.0000 
1 1 1   16    8   39 o   72.7000   3.3000 
1 1 1   16    8   40 o   44.9000   2.9000 
1 1 1   16    8   41 f   33.4000   2.9000 
1 1 1   16    8   42 o   26.2000   3.2000 
1 1 1   16    8   43 o    4.7000   2.9000 
1 1 1   16    8   44 o   60.8000   3.6000 
1 1 1   16    8   45 o    6.6000   3.7000 
1 1 1   16    8   46 o    0.5000   3.7000 
1 1 1   16    8   47 o   19.4000   3.6000 
1 1 1   16    8   48 o   24.8000   4.1000 
1 1 1   16    8   49 o   66.6000   4.3000 
1 1 1   16    9    0 o    7.7000   1.1000 
1 1 1   16    9    1 o   14.6000   0.9000 
1 1 1   16    9    2 o   31.9000   1.4000 
1 1 1   16    9    3 o  553.5000  13.1000 
1 1 1   16    9    4 o  284.1000   7.5000 
1 1 1   16    9    5 o   31.4000   1.4000 
1 1 1   16    9    6 o 1313.1000  33.7000 
1 1 1   16    9    7 o   52.1000   1.8000 
1 1 1   16    9    8 o 1798.2000  44.2000 
1 1 1   16    9    9 o   70.9000   2.7000 
1 1 1   16    9   10 o 1892.3000  43.4000 
1 1 1   16    9   11 o   30.8000   1.8000 
1 1 1   16    9   12 o  718.2000  18.0000 
1 1 1   16    9   13 o 1788.8000  45.6000 
1 1 1   16    9   14 o 1430.0000  36.6000 
1 1 1   16    9   15 o  602.7000  15.2000 
1 1 1   16    9   16 o   28.9000   2.0000 
1 1 1   16    9   17 o 2028.6000  49.6000 
1 1 1   16    9   18 o  272.7000   7.2000 
1 1 1   16    9   19 o   70.2000   2.7000 
1 1 1   16    9   20 o  511.1000  13.0000 
1 1 1   16    9   21 o 1963.1000  48.3000 
1 1 1   16    9   22 o  832.3000  20.3000 
1 1 1   16    9   23 o  568.8000  13.7000 
1 1 1   16    9   24 o   46.8000   2.7000 
1 1 1   16    9   25 o 1522.1000  35.1000 
1 1 1   16    9   26 o  113.0000   3.8000 
1 1 1   16    9   27 o  256.3000   6.3000 
1 1 1   16    9   28 o   89.7000   3.1000 
1 1 1   16    9   29 o  240.0000   5.2000 
1 1 1   16    9   30 o  150.4000   4.0000 
1 1 1   16    9   31 o  566.3000  10.0000 
1 1 1   16    9   32 o   15.3000   2.4000 
1 1 1   16    9   33 o    4.4000   2.5000 
1 1 1   16    9   34 o  100.7000   3.4000 
1 1 1   16    9   35 o    4.0000   2.6000 
1 1 1   16    9   36 o   58.8000   2.9000 
1 1 1   16    9   37 o  160.3000   4.0000 
1 1 1   16    9   38 o  414.7000   6.0000 
1 1 1   16    9   39 o  258.4000   4.9000 
1 1 1   16    9   40 o   48.2000   3.0000 
1 1 1   16    9   41 o   29.9000   3.1000 
1 1 1   16    9   42 o   51.8000   3.1000 
1 1 1   16    9   43 o  159.8000   4.0000 
1 1 1   16    9   44 o   15.1000   3.3000 
1 1 1   16    9   45 o   17.3000   3.6000 
1 1 1   16    9   46 o   17.3000   3.6000 
1 1 1   16    9   47 o   30.9000   3.8000 
1 1 1   16    9   48 o  180.5000   4.7000 
1 1 1   16    9   49 o   70.1000   4.7000 
1 1 1   16   10    0 o    9.0000   1.4000 
1 1 1   16   10    1 o  660.2000  15.5000 
1 1 1   16   10    2 o  591.2000  15.4000 
1 1 1   16   10    3 o  269.3000   6.7000 
1 1 1   16   10    4 o  849.3000  19.8000 
1 1 1   16   10    5 o 1201.9000  28.7000 
1 1 1   16   10    6 o  495.9000  12.1000 
1 1 1   16   10    7 o  944.0000  22.5000 
1 1 1   16   10    8 o  949.4000  25.5000 
1 1 1   16   10    9 o  335.1000  10.0000 
1 1 1   16   10   10 o 1074.9000  25.2000 
1 1 1   16   10   11 o 2990.7000  73.1000 
1 1 1   16   10   12 o  473.5000  12.0000 
1 1 1   16   10   13 o 2475.1001  60.6000 
1 1 1   16   10   14 o  628.3000  15.9000 
1 1 1   16   10   15 o   66.1000   2.6000 
1 1 1   16   10   16 o  335.4000   9.2000 
1 1 1   16   10   17 o  332.0000   9.1000 
1 1 1   16   10   18 o  355.9000  10.4000 
1 1 1   16   10   19 o 2865.8999  67.8000 
1 1 1   16   10   20 o  163.9000   4.8000 
1 1 1   16   10   21 o 2552.1001  60.3000 
1 1 1   16   10   22 o 3063.3999  75.1000 
1 1 1   16   10   23 o  285.9000   7.3000 
1 1 1   16   10   24 o  320.4000   8.1000 
1 1 1   16   10   25 o   79.3000   3.3000 
1 1 1   16   10   26 o  879.6000  18.9000 
1 1 1   16   10   27 o  166.6000   4.7000 
1 1 1   16   10   28 o 1216.6000  19.9000 
1 1 1   16   10   29 o   49.4000   2.8000 
1 1 1   16   10   30 o   11.6000   2.4000 
1 1 1   16   10   31 o    7.3000   2.4000 
1 1 1   16   10   32 o  693.8000  11.7000 
1 1 1   16   10   33 o  148.0000   3.8000 
1 1 1   16   10   34 o  195.6000   4.4000 
1 1 1   16   10   35 o  242.8000   4.9000 
1 1 1   16   10   36 o   75.5000   3.0000 
1 1 1   16   10   37 o   76.9000   3.0000 
1 1 1   16   10   38 o   18.9000   2.6000 
1 1 1   16   10   39 o    3.8000   2.6000 
1 1 1   16   10   40 o    8.1000   2.7000 
1 1 1   16   10   41 o   45.6000   3.2000 
1 1 1   16   10   42 o   28.2000   3.1000 
1 1 1   16   10   43 o   13.1000   3.3000 
1 1 1   16   10   44 o   67.3000   3.7000 
1 1 1   16   10   45 o    6.1000   3.8000 
1 1 1   16   10   46 o    4.4000   3.5000 
1 1 1   16   10   47 o   23.5000   3.6000 
1 1 1   16   10   48 o   19.7000   4.5000 
1 1 1   16   10   49 o   42.0000   4.5000 
1 1 1   16   11    0 o 1027.8000  39.9000 
1 1 1   16   11    1 o 3019.8999  69.0000 
1 1 1   16   11    2 o  480.7000  11.8000 
1 1 1   16   11    3 o  827.0000  20.8000 
1 1 1   16   11    4 o  190.8000   4.8000 
1 1 1   16   11    5 o   24.2000   1.4000 
1 1 1   16   11    6 o 2449.8000  57.8000 
1 1 1   16   11    7 o  671.7000  18.2000 
1 1 1   16   11    8 o 2147.3999  51.0000 
1 1 1   16   11    9 o  686.5000  17.3000 
1 1 1   16   11   10 o 2912.5000  66.7000 
1 1 1   16   11   11 o 1878.8000  49.7000 
1 1 1   16   11   12 o 2024.2000  59.3000 
1 1 1   16   11   13 o  538.0000  13.7000 
1 1 1   16   11   14 o 1298.5000  32.2000 
1 1 1   16   11   15 o  434.1000  11.2000 
1 1 1   16   11   16 o  268.2000   7.5000 
1 1 1   16   11   17 o  906.1000  22.9000 
1 1 1   16   11   18 o 1513.4000  42.1000 
1 1 1   16   11   19 o 3891.2000 102.6000 
1 1 1   16   11   20 o  266.2000   7.4000 
1 1 1   16   11   21 o  171.9000   4.7000 
1 1 1   16   11   22 o 2215.8000  52.8000 
1 1 1   16   11   23 o  254.8000   6.7000 
1 1 1   16   11   24 o  684.8000  16.3000 
1 1 1   16   11   25 o  401.1000   9.2000 
1 1 1   16   11   26 o 1224.9000  26.8000 
1 1 1   16   11   27 o  833.6000  17.9000 
1 1 1   16   11   28 o  453.0000   8.3000 
1 1 1   16   11   29 o  267.8000   5.4000 
1 1 1   16   11   30 o   97.1000   3.4000 
1 1 1   16   11   31 o   78.1000   3.1000 
1 1 1   16   11   32 o   82.0000   3.0000 
1 1 1   16   11   33 o  343.9000   6.7000 
1 1 1   16   11   34 o   93.1000   3.0000 
1 1 1   16   11   35 o  236.1000   4.6000 
1 1 1   16   11   36 o  180.7000   4.1000 
1 1 1   16   11   37 o  173.1000   4.1000 
1 1 1   16   11   38 o  189.4000   4.0000 
1 1 1   16   11   39 o   22.5000   2.7000 
1 1 1   16   11   40 o   47.4000   2.8000 
1 1 1   16   11   41 o   12.3000   2.8000 
1 1 1   16   11   42 o  109.3000   3.7000 
1 1 1   16   11   43 o   65.4000   3.3000 
1 1 1   16   11   44 o   29.9000   3.5000 
1 1 1   16   11   45 o   49.1000   3.7000 
1 1 1   16   11   46 o   -4.1000   2.4000 
1 1 1   16   11   47 o   47.0000   4.3000 
1 1 1   16   11   48 f    3.7000   3.9000 
1 1 1   16   12    0 o  572.6000  20.7000 
1 1 1   16   12    1 o  271.5000   6.6000 
1 1 1   16   12    2 o  352.7000   8.6000 
1 1 1   16   12    3 o 1072.6000  24.9000 
1 1 1   16   12    4 o  138.2000   3.9000 
1 1 1   16   12    5 o  403.3000  10.1000 
1 1 1   16   12    6 f 1688.9000  38.9000 
1 1 1   16   12    7 o 1052.2000  28.1000 
1 1 1   16   12    8 o 2477.3999  58.7000 
1 1 1   16   12    9 o 1921.3000  51.1000 
1 1 1   16   12   10 o 1499.4000  34.6000 
1 1 1   16   12   11 o  258.3000   7.2000 
1 1 1   16   12   12 o  732.5000  18.3000 
1 1 1   16   12   13 o  785.4000  22.3000 
1 1 1   16   12   14 o  504.3000  13.9000 
1 1 1   16   12   15 o  402.6000  11.5000 
1 1 1   16   12   16 o 2320.3999  61.4000 
1 1 1   16   12   17 o  771.0000  19.4000 
1 1 1   16   12   18 o 3132.8999  83.0000 
1 1 1   16   12   19 o 2673.7000  70.6000 
1 1 1   16   12   20 o 1573.6000  38.7000 
1 1 1   16   12   21 o   77.8000   2.9000 
1 1 1   16   12   22 o  347.7000   8.9000 
1 1 1   16   12   23 o  545.6000  14.6000 
1 1 1   16   12   24 o 1927.7000  41.1000 
1 1 1   16   12   25 o  825.1000  18.2000 
1 1 1   16   12   26 f  797.8000  17.1000 
1 1 1   16   12   27 o  220.0000   4.8000 
1 1 1   16   12   28 o  298.0000   6.1000 
1 1 1   16   12   29 o   98.6000   3.3000 
1 1 1   16   12   30 o  347.0000   7.2000 
1 1 1   16   12   31 o   80.0000   3.1000 
1 1 1   16   12   32 o  171.9000   3.9000 
1 1 1   16   12   33 o  125.0000   3.4000 
1 1 1   16   12   34 o   21.0000   2.4000 
1 1 1   16   12   35 o  184.8000   4.1000 
1 1 1   16   12   36 o   43.3000   2.8000 
1 1 1   16   12   37 o   11.5000   2.7000 
1 1 1   16   12   38 o  144.2000   3.7000 
1 1 1   16   12   39 o  181.0000   4.0000 
1 1 1   16   12   40 o    4.0000   2.9000 
1 1 1   16   12   41 o   21.3000   3.0000 
1 1 1   16   12   42 o   77.9000   3.5000 
1 1 1   16   12   43 o    9.4000   3.2000 
1 1 1   16   12   44 o   14.1000   3.3000 
1 1 1   16   12   45 o   90.4000   4.1000 
1 1 1   16   12   46 o   15.9000   3.9000 
1 1 1   16   12   47 o   38.1000   4.3000 
1 1 1   16   12   48 o    9.7000   4.2000 
1 1 1   16   13    0 f   63.3000   3.0000 
1 1 1   16   13    1 o  303.9000   7.5000 
1 1 1   16   13    2 o  254.1000   6.4000 
1 1 1   16   13    3 o 1511.8000  34.8000 
1 1 1   16   13    4 o  490.0000  13.4000 
1 1 1   16   13    5 o  378.7000   9.1000 
1 1 1   16   13    6 o  375.5000   9.5000 
1 1 1   16   13    7 o  904.9000  21.2000 
1 1 1   16   13    8 o  252.1000   7.0000 
1 1 1   16   13    9 o 1384.4000  34.1000 
1 1 1   16   13   10 o  285.5000   7.1000 
1 1 1   16   13   11 o 3346.8000  76.5000 
1 1 1   16   13   12 o 1728.2000  42.6000 
1 1 1   16   13   13 o 3188.7000  77.9000 
1 1 1   16   13   14 f   66.5000   2.7000 
1 1 1   16   13   15 f  270.2000   7.2000 
1 1 1   16   13   16 o  140.3000   4.3000 
1 1 1   16   13   17 o  303.7000   8.1000 
1 1 1   16   13   18 o   62.7000   2.7000 
1 1 1   16   13   19 o 1892.9000  46.6000 
1 1 1   16   13   20 o  195.6000   5.4000 
1 1 1   16   13   21 o 2560.1001  62.7000 
1 1 1   16   13   22 o  829.8000  19.5000 
1 1 1   16   13   23 o  440.7000  11.5000 
1 1 1   16   13   24 o  503.9000  11.1000 
1 1 1   16   13   25 f 1408.3000  29.3000 
1 1 1   16   13   26 o   45.2000   2.8000 
1 1 1   16   13   27 o  215.1000   4.5000 
1 1 1   16   13   28 o  129.9000   3.8000 
1 1 1   16   13   29 o 1030.9000  19.8000 
1 1 1   16   13   30 o  148.9000   4.1000 
1 1 1   16   13   31 o  167.0000   4.2000 
1 1 1   16   13   32 o  319.9000   5.6000 
1 1 1   16   13   33 o   22.9000   2.4000 
1 1 1   16   13   34 o  239.5000   4.8000 
1 1 1   16   13   35 o   48.5000   2.7000 
1 1 1   16   13   36 o   17.4000   2.7000 
1 1 1   16   13   37 o   24.5000   2.7000 
1 1 1   16   13   38 o  170.3000   3.9000 
1 1 1   16   13   39 o    6.4000   2.8000 
1 1 1   16   13   40 o  138.1000   3.9000 
1 1 1   16   13   41 o  214.8000   4.7000 
1 1 1   16   13   42 f  111.6000   3.8000 
1 1 1   16   13   43 o   79.6000   3.7000 
1 1 1   16   13   44 o   24.2000   3.4000 
1 1 1   16   13   45 o   12.5000   3.8000 
1 1 1   16   13   46 o   26.1000   4.1000 
1 1 1   16   13   47 o   54.3000   4.3000 
1 1 1   16   13   48 o    2.1000   4.3000 
1 1 1   16   14    0 o  489.5000  16.6000 
1 1 1   16   14    1 o   22.7000   1.3000 
1 1 1   16   14    2 o  121.4000   3.6000 
1 1 1   16   14    3 o  295.6000   7.4000 
1 1 1   16   14    4 o 1448.4000  33.5000 
1 1 1   16   14    5 o  171.5000   4.6000 
1 1 1   16   14    6 o   51.1000   1.9000 
1 1 1   16   14    7 o  270.2000   6.8000 
1 1 1   16   14    8 o  971.0000  22.8000 
1 1 1   16   14    9 o 1083.1000  28.0000 
1 1 1   16   14   10 o 5163.7998 117.5000 
1 1 1   16   14   11 o  335.8000   9.6000 
1 1 1   16   14   12 o 6131.3999 139.4000 
1 1 1   16   14   13 f  190.1000   5.6000 
1 1 1   16   14   14 o  436.2000  10.9000 
1 1 1   16   14   15 o 1857.7000  42.8000 
1 1 1   16   14   16 f 1108.1000  26.5000 
1 1 1   16   14   17 o  196.0000   6.0000 
1 1 1   16   14   18 o 4333.0000 106.0000 
1 1 1   16   14   19 o 1675.9000  45.0000 
1 1 1   16   14   20 o  298.4000   8.5000 
1 1 1   16   14   21 o  221.8000   6.4000 
1 1 1   16   14   22 o  945.3000  23.1000 
1 1 1   16   14   23 o  361.2000   8.3000 
1 1 1   16   14   24 o  349.8000   8.6000 
1 1 1   16   14   25 o   68.2000   3.1000 
1 1 1   16   14   26 o  167.3000   4.7000 
1 1 1   16   14   27 o 1101.0000  18.1000 
1 1 1   16   14   28 o  168.9000   4.5000 
1 1 1   16   14   29 o  473.2000   8.5000 
1 1 1   16   14   30 o  250.1000   5.4000 
1 1 1   16   14   31 o  302.8000   5.6000 
1 1 1   16   14   32 o   98.5000   3.4000 
1 1 1   16   14   33 o   97.1000   3.3000 
1 1 1   16   14   34 o  332.2000   5.9000 
1 1 1   16   14   35 f   26.8000   2.7000 
1 1 1   16   14   36 o  237.8000   5.0000 
1 1 1   16   14   37 o   31.6000   2.9000 
1 1 1   16   14   38 o  134.2000   3.7000 
1 1 1   16   14   39 o   44.1000   3.2000 
1 1 1   16   14   40 o    5.4000   2.8000 
1 1 1   16   14   41 o   44.8000   3.4000 
1 1 1   16   14   42 o   -8.4000   2.5000 
1 1 1   16   14   43 o   19.3000   3.7000 
1 1 1   16   14   44 o    9.3000   3.7000 
1 1 1   16   14   45 o    2.0000   3.5000 
1 1 1   16   14   46 o   32.2000   4.2000 
1 1 1   16   14   47 o   31.1000   4.2000 
1 1 1   16   14   48 o   11.4000   4.2000 
1 1 1   16   15    0 o   35.7000   2.1000 
1 1 1   16   15    1 o  261.3000   6.6000 
1 1 1   16   15    2 o  546.2000  13.1000 
1 1 1   16   15    3 o  489.1000  11.8000 
1 1 1   16   15    4 o  852.9000  20.1000 
1 1 1   16   15    5 o  594.2000  15.1000 
1 1 1   16   15    6 o  237.8000   6.2000 
1 1 1   16   15    7 o 2542.0000  58.2000 
1 1 1   16   15    8 o  593.7000  15.8000 
1 1 1   16   15    9 o   42.4000   1.9000 
1 1 1   16   15   10 o 1752.7000  41.6000 
1 1 1   16   15   11 o  582.4000  14.0000 
1 1 1   16   15   12 o  159.7000   4.8000 
1 1 1   16   15   13 f 3719.0000  84.8000 
1 1 1   16   15   14 o  649.5000  19.6000 
1 1 1   16   15   15 o  567.7000  13.5000 
1 1 1   16   15   16 o 1961.7000  45.1000 
1 1 1   16   15   17 o  162.3000   4.5000 
1 1 1   16   15   18 o  229.8000   6.2000 
1 1 1   16   15   19 f  453.6000  11.5000 
1 1 1   16   15   20 o 1270.5000  35.7000 
1 1 1   16   15   21 o  443.0000  12.1000 
1 1 1   16   15   22 o  931.4000  23.7000 
1 1 1   16   15   23 o 1704.5000  35.3000 
1 1 1   16   15   24 o 2670.1001  56.6000 
1 1 1   16   15   25 o  600.2000  14.2000 
1 1 1   16   15   26 o  607.3000  10.9000 
1 1 1   16   15   27 o  571.6000  10.2000 
1 1 1   16   15   28 o   71.9000   2.9000 
1 1 1   16   15   29 o  137.1000   3.8000 
1 1 1   16   15   30 o  444.0000   8.5000 
1 1 1   16   15   31 o  719.9000  10.7000 
1 1 1   16   15   32 o  378.1000   7.0000 
1 1 1   16   15   33 o  293.8000   5.4000 
1 1 1   16   15   34 o  256.7000   5.0000 
1 1 1   16   15   35 o   18.8000   2.6000 
1 1 1   16   15   36 o  121.7000   3.4000 
1 1 1   16   15   37 o   48.1000   3.0000 
1 1 1   16   15   38 o    3.1000   2.6000 
1 1 1   16   15   39 o   48.7000   3.4000 
1 1 1   16   15   40 f   47.7000   3.4000 
1 1 1   16   15   41 o   24.7000   3.3000 
1 1 1   16   15   42 o   23.9000   3.3000 
1 1 1   16   15   43 f   39.2000   3.5000 
1 1 1   16   15   44 o   33.2000   3.7000 
1 1 1   16   15   45 o   70.9000   4.1000 
1 1 1   16   15   46 o   18.7000   4.0000 
1 1 1   16   15   47 o   15.0000   4.3000 
1 1 1   16   16    0 o 3467.5000 157.4000 
1 1 1   16   16    1 o   22.6000   1.9000 
1 1 1   16   16    2 o   17.1000   1.6000 
1 1 1   16   16    3 o   39.1000   2.3000 
1 1 1   16   16    4 f  973.0000  32.4000 
1 1 1   16   16    5 o  186.7000   7.2000 
1 1 1   16   16    6 o 1693.5000  55.0000 
1 1 1   16   16    7 o   37.7000   2.5000 
1 1 1   16   16    8 o  756.1000  25.1000 
1 1 1   16   16    9 o   72.0000   3.7000 
1 1 1   16   16   10 o 3069.7000 115.1000 
1 1 1   16   16   11 o 2915.2000 100.5000 
1 1 1   16   16   12 o  787.3000  26.5000 
1 1 1   16   16   13 o 1884.5000  61.3000 
1 1 1   16   16   14 f 1759.1000  66.3000 
1 1 1   16   16   15 o  657.6000  22.2000 
1 1 1   16   16   16 o   26.0000   2.6000 
1 1 1   16   16   17 f  293.0000  11.5000 
1 1 1   16   16   18 o 1542.6000  50.6000 
1 1 1   16   16   19 f 1078.6000  37.9000 
1 1 1   16   16   20 o   54.1000   4.9000 
1 1 1   16   16   21 o 3489.2000 121.5000 
1 1 1   16   16   22 o  248.6000   8.8000 
1 1 1   16   16   23 o  763.8000  26.6000 
1 1 1   16   16   24 o    2.6000   3.9000 
1 1 1   16   16   25 o  242.0000   7.3000 
1 1 1   16   16   26 o    6.6000   3.0000 
1 1 1   16   16   27 o   26.1000   3.6000 
1 1 1   16   16   28 o   35.5000   3.6000 
1 1 1   16   16   29 o  836.5000  19.9000 
1 1 1   16   16   30 o  630.3000  13.5000 
1 1 1   16   16   31 o  136.2000   5.0000 
1 1 1   16   16   32 o  135.7000   5.2000 
1 1 1   16   16   33 o   23.2000   3.6000 
1 1 1   16   16   34 o  871.6000  18.0000 
1 1 1   16   16   35 o   48.1000   3.8000 
1 1 1   16   16   36 o   57.5000   4.0000 
1 1 1   16   16   37 o  190.2000   6.2000 
1 1 1   16   16   38 o  179.2000   6.2000 
1 1 1   16   16   39 o    0.8000   4.2000 
1 1 1   16   16   40 o   54.9000   4.7000 
1 1 1   16   16   41 o    2.7000   4.1000 
1 1 1   16   16   42 o   -3.8000   3.4000 
1 1 1   16   16   43 o   26.4000   4.6000 
1 1 1   16   16   44 o   61.0000   5.7000 
1 1 1   16   16   45 o   24.1000   5.4000 
1 1 1   16   16   46 o   22.7000   5.7000 
1 1 1   16   16   47 o    2.4000   5.4000 
1 1 1   17    0    1 o  589.4000  19.4000 
1 1 1   17    0    2 o  112.8000   4.3000 
1 1 1   17    0    3 o 1858.3000  85.8000 
1 1 1   17    0    4 o  318.7000  12.7000 
1 1 1   17    0    5 o    5.4000   1.3000 
1 1 1   17    0    6 o  193.3000   8.2000 
1 1 1   17    0    7 o 1118.1000  42.2000 
1 1 1   17    0    8 o 1712.8000  55.6000 
1 1 1   17    0    9 o 4601.3999 147.9000 
1 1 1   17    0   10 o  918.9000  30.0000 
1 1 1   17    0   11 o  630.8000  24.9000 
1 1 1   17    0   12 o  346.1000  18.4000 
1 1 1   17    0   13 o  409.1000  14.2000 
1 1 1   17    0   14 f  358.4000  12.2000 
1 1 1   17    0   15 o 1210.2000  39.5000 
1 1 1   17    0   16 o    7.3000   1.9000 
1 1 1   17    0   17 o  905.3000  29.9000 
1 1 1   17    0   18 o  760.6000  25.3000 
1 1 1   17    0   19 o   22.5000   2.3000 
1 1 1   17    0   20 o   99.4000   4.4000 
1 1 1   17    0   21 o   13.9000   2.5000 
1 1 1   17    0   22 f  145.3000   6.0000 
1 1 1   17    0   23 o    2.8000   2.5000 
1 1 1   17    0   24 o  260.7000   9.9000 
1 1 1   17    0   25 o 2553.0000  82.8000 
1 1 1   17    0   26 o 1987.1000  57.7000 
1 1 1   17    0   27 o 1168.2000  34.6000 
1 1 1   17    0   28 o  206.2000   8.1000 
1 1 1   17    0   29 o   10.5000   3.7000 
1 1 1   17    0   30 o  438.9000  11.3000 
1 1 1   17    0   31 o  354.4000  10.5000 
1 1 1   17    0   32 o   63.3000   3.8000 
1 1 1   17    0   33 o   38.0000   3.9000 
1 1 1   17    0   34 f  444.4000  10.8000 
1 1 1   17    0   35 o   10.8000   3.5000 
1 1 1   17    0   36 o   91.3000   4.1000 
1 1 1   17    0   37 o   -0.2000   2.2000 
1 1 1   17    0   38 o  465.2000  10.6000 
1 1 1   17    0   39 o   51.7000   4.5000 
1 1 1   17    0   40 o   71.2000   4.3000 
1 1 1   17    0   41 o   43.4000   4.5000 
1 1 1   17    0   42 o  112.4000   5.2000 
1 1 1   17    0   43 o   17.7000   4.2000 
1 1 1   17    0   44 o   45.2000   4.3000 
1 1 1   17    0   45 o  128.3000   6.8000 
1 1 1   17    0   46 o    3.7000   4.9000 
1 1 1   17    0   47 o    9.3000   5.9000 
1 1 1   17    0   48 o    2.7000   5.3000 
1 1 1   17    0   49 o  249.4000   7.5000 
1 1 1   17    1    0 o  502.2000  16.7000 
1 1 1   17    1    1 o 1614.2000  52.5000 
1 1 1   17    1    2 o 1326.5000  30.6000 
1 1 1   17    1    3 o  242.1000   5.9000 
1 1 1   17    1    4 o  342.0000   9.7000 
1 1 1   17    1    5 o  294.1000   7.6000 
1 1 1   17    1    6 o   59.5000   1.9000 
1 1 1   17    1    7 o 2032.4000  46.5000 
1 1 1   17    1    8 o   90.1000   2.6000 
1 1 1   17    1    9 o  668.8000  15.6000 
1 1 1   17    1   10 o  405.4000   9.7000 
1 1 1   17    1   11 o 2716.2000  61.9000 
1 1 1   17    1   12 o 6417.6001 146.0000 
1 1 1   17    1   13 o  198.5000   5.3000 
1 1 1   17    1   14 o   24.4000   1.5000 
1 1 1   17    1   15 o 2365.8999  54.4000 
1 1 1   17    1   16 o   99.9000   3.0000 
1 1 1   17    1   17 f  454.6000  10.8000 
1 1 1   17    1   18 o 1776.1000  40.8000 
1 1 1   17    1   19 o 1320.0000  30.5000 
1 1 1   17    1   20 o  850.6000  20.1000 
1 1 1   17    1   21 o 2437.8999  55.9000 
1 1 1   17    1   22 o 1784.1000  41.1000 
1 1 1   17    1   23 o  410.6000  10.1000 
1 1 1   17    1   24 o  365.7000   9.3000 
1 1 1   17    1   25 o 1446.9000  33.5000 
1 1 1   17    1   26 o  378.9000   8.7000 
1 1 1   17    1   27 o  432.9000   9.8000 
1 1 1   17    1   28 o  352.6000   8.4000 
1 1 1   17    1   29 o 6128.5000  97.3000 
1 1 1   17    1   30 o  428.9000   8.1000 
1 1 1   17    1   31 o   36.1000   2.8000 
1 1 1   17    1   32 f  160.2000   4.2000 
1 1 1   17    1   33 o  341.4000   6.5000 
1 1 1   17    1   34 o   33.8000   2.6000 
1 1 1   17    1   35 o  151.1000   3.7000 
1 1 1   17    1   36 o   40.5000   2.6000 
1 1 1   17    1   37 o  157.7000   3.7000 
1 1 1   17    1   38 o   49.0000   2.8000 
1 1 1   17    1   39 o   86.3000   3.1000 
1 1 1   17    1   40 o   32.4000   2.8000 
1 1 1   17    1   41 o    5.9000   2.9000 
1 1 1   17    1   42 o   22.1000   3.5000 
1 1 1   17    1   43 o    5.1000   3.2000 
1 1 1   17    1   44 o    8.0000   3.3000 
1 1 1   17    1   45 o   39.3000   3.8000 
1 1 1   17    1   46 o   33.0000   4.0000 
1 1 1   17    1   47 o   20.9000   4.2000 
1 1 1   17    1   48 o   -0.9000   3.3000 
1 1 1   17    1   49 o   37.6000   4.4000 
1 1 1   17    2    0 o 3409.3999 109.9000 
1 1 1   17    2    1 o 3283.3999  74.9000 
1 1 1   17    2    2 o  278.5000   6.7000 
1 1 1   17    2    3 o 1419.3000  32.7000 
1 1 1   17    2    4 o  489.1000  11.6000 
1 1 1   17    2    5 f  326.5000   8.1000 
1 1 1   17    2    6 o  773.1000  18.0000 
1 1 1   17    2    7 o  874.6000  20.4000 
1 1 1   17    2    8 o  214.5000   5.3000 
1 1 1   17    2    9 o  326.9000   7.9000 
1 1 1   17    2   10 o  800.8000  19.3000 
1 1 1   17    2   11 o 1552.6000  38.1000 
1 1 1   17    2   12 o   15.1000   1.4000 
1 1 1   17    2   13 o  157.5000   4.3000 
1 1 1   17    2   14 o   47.2000   2.0000 
1 1 1   17    2   15 o  102.5000   3.4000 
1 1 1   17    2   16 o 1727.8000  39.7000 
1 1 1   17    2   17 o   24.9000   1.6000 
1 1 1   17    2   18 o   98.6000   3.1000 
1 1 1   17    2   19 o 3034.3999  69.4000 
1 1 1   17    2   20 o  134.0000   3.9000 
1 1 1   17    2   21 o  838.2000  19.6000 
1 1 1   17    2   22 o  370.7000   9.7000 
1 1 1   17    2   23 o 1909.9000  44.1000 
1 1 1   17    2   24 o 7093.2002 161.2000 
1 1 1   17    2   25 o 1379.4000  32.0000 
1 1 1   17    2   26 o   26.3000   2.4000 
1 1 1   17    2   27 o  190.0000   5.1000 
1 1 1   17    2   28 o  173.0000   4.9000 
1 1 1   17    2   29 o  518.0000   9.2000 
1 1 1   17    2   30 o  766.7000  12.9000 
1 1 1   17    2   31 o  484.2000   8.7000 
1 1 1   17    2   32 o  222.0000   4.9000 
1 1 1   17    2   33 o  466.1000   8.3000 
1 1 1   17    2   34 o   86.2000   3.0000 
1 1 1   17    2   35 o   48.6000   2.7000 
1 1 1   17    2   36 o  143.1000   3.8000 
1 1 1   17    2   37 o  132.7000   3.4000 
1 1 1   17    2   38 o  171.2000   4.0000 
1 1 1   17    2   39 o   40.9000   3.1000 
1 1 1   17    2   40 o   21.8000   3.1000 
1 1 1   17    2   41 o   22.8000   3.1000 
1 1 1   17    2   42 o   32.3000   3.1000 
1 1 1   17    2   43 o  188.7000   4.4000 
1 1 1   17    2   44 o   10.6000   3.4000 
1 1 1   17    2   45 f   39.3000   3.7000 
1 1 1   17    2   46 o   77.7000   4.0000 
1 1 1   17    2   47 o   12.7000   3.5000 
1 1 1   17    2   48 o   77.4000   4.2000 
1 1 1   17    2   49 o   23.4000   4.5000 
1 1 1   17    3    0 o  594.9000  19.6000 
1 1 1   17    3    1 o  926.6000  29.2000 
1 1 1   17    3    2 o  709.7000  16.6000 
1 1 1   17    3    3 o 1020.6000  23.6000 
1 1 1   17    3    4 o   51.9000   1.8000 
1 1 1   17    3    5 o 1170.3000  27.0000 
1 1 1   17    3    6 o 1874.6000  43.0000 
1 1 1   17    3    7 o  158.0000   4.4000 
1 1 1   17    3    8 o  924.9000  21.3000 
1 1 1   17    3    9 o   43.8000   1.7000 
1 1 1   17    3   10 o  915.1000  21.3000 
1 1 1   17    3   11 o  883.5000  20.5000 
1 1 1   17    3   12 o  622.0000  15.1000 
1 1 1   17    3   13 f  643.2000  15.6000 
1 1 1   17    3   14 o 1524.6000  35.1000 
1 1 1   17    3   15 o 1186.6000  27.5000 
1 1 1   17    3   16 o 2676.6001  61.2000 
1 1 1   17    3   17 o  546.2000  12.9000 
1 1 1   17    3   18 o   75.4000   2.6000 
1 1 1   17    3   19 o 2118.8000  48.7000 
1 1 1   17    3   20 o 5087.8999 116.0000 
1 1 1   17    3   21 o  719.9000  17.0000 
1 1 1   17    3   22 o  641.7000  16.3000 
1 1 1   17    3   23 o  140.7000   4.7000 
1 1 1   17    3   24 o 1686.9000  39.1000 
1 1 1   17    3   25 o 2091.5000  51.4000 
1 1 1   17    3   26 o  165.9000   4.6000 
1 1 1   17    3   27 o  656.7000  14.2000 
1 1 1   17    3   28 o  110.9000   3.9000 
1 1 1   17    3   29 o  235.6000   5.0000 
1 1 1   17    3   30 o  118.8000   3.6000 
1 1 1   17    3   31 o  113.3000   3.4000 
1 1 1   17    3   32 o   49.2000   2.7000 
1 1 1   17    3   33 o   14.7000   2.6000 
1 1 1   17    3   34 o  291.0000   5.3000 
1 1 1   17    3   35 o  132.0000   3.6000 
1 1 1   17    3   36 o   82.3000   3.3000 
1 1 1   17    3   37 o   60.8000   3.2000 
1 1 1   17    3   38 o   -2.6000   2.2000 
1 1 1   17    3   39 o   60.2000   3.1000 
1 1 1   17    3   40 o  100.2000   3.5000 
1 1 1   17    3   41 o   15.8000   3.0000 
1 1 1   17    3   42 o   32.8000   3.3000 
1 1 1   17    3   43 o   89.6000   3.6000 
1 1 1   17    3   44 f   22.2000   3.3000 
1 1 1   17    3   45 o   21.9000   3.7000 
1 1 1   17    3   46 o   43.6000   3.6000 
1 1 1   17    3   47 o    4.7000   3.9000 
1 1 1   17    3   48 o   53.3000   4.0000 
1 1 1   17    3   49 o   18.8000   3.7000 
1 1 1   17    4    0 o   50.0000   2.6000 
1 1 1   17    4    1 o 5212.1001 118.4000 
1 1 1   17    4    2 o   67.0000   2.1000 
1 1 1   17    4    3 o   34.0000   1.4000 
1 1 1   17    4    4 o  803.6000  18.7000 
1 1 1   17    4    5 o 1198.4000  27.7000 
1 1 1   17    4    6 o  855.6000  19.8000 
1 1 1   17    4    7 o  233.8000   7.2000 
1 1 1   17    4    8 o  602.3000  15.3000 
1 1 1   17    4    9 o 1160.2000  27.6000 
1 1 1   17    4   10 o  864.5000  20.1000 
1 1 1   17    4   11 o 1366.8000  32.5000 
1 1 1   17    4   12 o 1832.3000  42.3000 
1 1 1   17    4   13 o  462.5000  12.2000 
1 1 1   17    4   14 o  681.8000  16.0000 
1 1 1   17    4   15 o 1257.7000  28.9000 
1 1 1   17    4   16 o 1195.8000  27.6000 
1 1 1   17    4   17 o 2192.1001  51.9000 
1 1 1   17    4   18 o 1469.6000  34.1000 
1 1 1   17    4   19 o 1577.7000  36.5000 
1 1 1   17    4   20 o  117.8000   3.9000 
1 1 1   17    4   21 o  153.3000   5.1000 
1 1 1   17    4   22 f   37.7000   2.3000 
1 1 1   17    4   23 f 3185.5000  73.0000 
1 1 1   17    4   24 o  520.2000  12.5000 
1 1 1   17    4   25 o  694.4000  17.1000 
1 1 1   17    4   26 o   31.6000   2.4000 
1 1 1   17    4   27 o 1877.9000  38.9000 
1 1 1   17    4   28 o   57.4000   3.3000 
1 1 1   17    4   29 o 1331.7000  21.6000 
1 1 1   17    4   30 o  340.0000   6.5000 
1 1 1   17    4   31 o  154.7000   4.0000 
1 1 1   17    4   32 o  576.7000  10.1000 
1 1 1   17    4   33 o   81.3000   3.2000 
1 1 1   17    4   34 o  630.4000  10.1000 
1 1 1   17    4   35 o  118.6000   3.6000 
1 1 1   17    4   36 o  102.1000   3.5000 
1 1 1   17    4   37 o  115.1000   3.7000 
1 1 1   17    4   38 o    1.4000   2.7000 
1 1 1   17    4   39 o   35.1000   3.0000 
1 1 1   17    4   40 o   26.3000   3.0000 
1 1 1   17    4   41 o   52.3000   3.2000 
1 1 1   17    4   42 o   91.4000   3.8000 
1 1 1   17    4   43 o   13.5000   3.2000 
1 1 1   17    4   44 o   14.2000   3.3000 
1 1 1   17    4   45 o   -7.0000   2.8000 
1 1 1   17    4   46 f   16.5000   3.5000 
1 1 1   17    4   47 o   41.4000   3.6000 
1 1 1   17    4   48 o    1.7000   3.7000 
1 1 1   17    4   49 o   52.1000   4.4000 
1 1 1   17    5    0 o  130.0000   4.8000 
1 1 1   17    5    1 o  108.0000   3.2000 
1 1 1   17    5    2 f  448.4000  10.6000 
1 1 1   17    5    3 o  346.2000   8.3000 
1 1 1   17    5    4 o   53.5000   2.6000 
1 1 1   17    5    5 o   77.0000   2.3000 
1 1 1   17    5    6 o  146.5000   5.2000 
1 1 1   17    5    7 o 1482.1000  34.0000 
1 1 1   17    5    8 o 1604.4000  37.1000 
1 1 1   17    5    9 o 1302.5000  30.1000 
1 1 1   17    5   10 o 2212.0000  50.7000 
1 1 1   17    5   11 o  141.2000   4.1000 
1 1 1   17    5   12 o  725.0000  16.9000 
1 1 1   17    5   13 o  349.6000   9.1000 
1 1 1   17    5   14 o  449.7000  10.7000 
1 1 1   17    5   15 o 1521.7000  34.9000 
1 1 1   17    5   16 o  215.7000   5.9000 
1 1 1   17    5   17 o 1038.5000  24.2000 
1 1 1   17    5   18 o 1746.8000  40.2000 
1 1 1   17    5   19 o  103.0000   3.5000 
1 1 1   17    5   20 o 1317.9000  30.5000 
1 1 1   17    5   21 o  324.4000   9.0000 
1 1 1   17    5   22 f  115.5000   3.5000 
1 1 1   17    5   23 o 2369.6001  54.6000 
1 1 1   17    5   24 o  552.7000  13.7000 
1 1 1   17    5   25 o  549.3000  14.6000 
1 1 1   17    5   26 o  945.6000  19.9000 
1 1 1   17    5   27 o 1800.6000  37.4000 
1 1 1   17    5   28 o 1058.8000  22.3000 
1 1 1   17    5   29 o  197.8000   5.1000 
1 1 1   17    5   30 o  143.7000   4.0000 
1 1 1   17    5   31 o   72.5000   3.0000 
1 1 1   17    5   32 o  330.0000   6.4000 
1 1 1   17    5   33 o  369.9000   6.4000 
1 1 1   17    5   34 o  395.1000   6.8000 
1 1 1   17    5   35 o  686.5000  10.4000 
1 1 1   17    5   36 o  226.5000   4.6000 
1 1 1   17    5   37 o  315.5000   5.8000 
1 1 1   17    5   38 o   26.4000   2.7000 
1 1 1   17    5   39 o  129.4000   3.7000 
1 1 1   17    5   40 o   46.0000   2.9000 
1 1 1   17    5   41 o   24.4000   3.2000 
1 1 1   17    5   42 o   41.7000   3.7000 
1 1 1   17    5   43 o    0.2000   3.1000 
1 1 1   17    5   44 o    6.2000   3.2000 
1 1 1   17    5   45 o   76.7000   3.6000 
1 1 1   17    5   46 o    8.6000   3.5000 
1 1 1   17    5   47 o   50.6000   4.0000 
1 1 1   17    5   48 o   32.7000   3.9000 
1 1 1   17    5   49 o   59.3000   4.3000 
1 1 1   17    6    0 o  396.0000  13.4000 
1 1 1   17    6    1 o 1529.7000  35.2000 
1 1 1   17    6    2 o 2134.3000  48.9000 
1 1 1   17    6    3 o  649.2000  17.2000 
1 1 1   17    6    4 o  139.1000   5.5000 
1 1 1   17    6    5 o  183.4000   5.2000 
1 1 1   17    6    6 o  649.7000  17.1000 
1 1 1   17    6    7 o 2497.2000  57.2000 
1 1 1   17    6    8 o  802.6000  20.0000 
1 1 1   17    6    9 o  841.4000  22.9000 
1 1 1   17    6   10 o 3483.0000  79.3000 
1 1 1   17    6   11 f  565.8000  14.3000 
1 1 1   17    6   12 o  559.7000  15.4000 
1 1 1   17    6   13 o  911.4000  21.9000 
1 1 1   17    6   14 o  477.3000  11.9000 
1 1 1   17    6   15 o  271.7000   6.9000 
1 1 1   17    6   16 o 3217.3000  73.5000 
1 1 1   17    6   17 o 1749.7000  40.3000 
1 1 1   17    6   18 o   28.2000   1.7000 
1 1 1   17    6   19 o  129.9000   3.9000 
1 1 1   17    6   20 o  319.3000   8.4000 
1 1 1   17    6   21 o  568.9000  13.5000 
1 1 1   17    6   22 o  347.1000   9.9000 
1 1 1   17    6   23 o  286.1000   8.2000 
1 1 1   17    6   24 o  865.2000  21.3000 
1 1 1   17    6   25 o  143.1000   4.7000 
1 1 1   17    6   26 o  403.2000   9.7000 
1 1 1   17    6   27 o  360.3000   8.4000 
1 1 1   17    6   28 o  356.4000   8.4000 
1 1 1   17    6   29 o  594.3000  10.3000 
1 1 1   17    6   30 o   22.6000   2.6000 
1 1 1   17    6   31 o  101.1000   3.4000 
1 1 1   17    6   32 o  255.1000   5.4000 
1 1 1   17    6   33 o   26.6000   2.7000 
1 1 1   17    6   34 o  188.5000   4.3000 
1 1 1   17    6   35 o   29.8000   2.7000 
1 1 1   17    6   36 o  159.6000   4.0000 
1 1 1   17    6   37 o  103.1000   3.5000 
1 1 1   17    6   38 o   79.7000   3.2000 
1 1 1   17    6   39 o  171.9000   4.2000 
1 1 1   17    6   40 o    1.4000   2.8000 
1 1 1   17    6   41 o   81.2000   3.4000 
1 1 1   17    6   42 o   59.1000   3.2000 
1 1 1   17    6   43 o  116.9000   3.8000 
1 1 1   17    6   44 o    8.2000   3.3000 
1 1 1   17    6   45 o    6.8000   3.2000 
1 1 1   17    6   46 o  206.0000   4.5000 
1 1 1   17    6   47 o    3.6000   4.2000 
1 1 1   17    6   48 o   34.3000   4.1000 
1 1 1   17    6   49 o    6.6000   4.2000 
1 1 1   17    7    0 o 7211.3999 231.7000 
1 1 1   17    7    1 o  824.0000  19.9000 
1 1 1   17    7    2 o 3178.6001  72.6000 
1 1 1   17    7    3 o  325.3000   8.0000 
1 1 1   17    7    4 o  815.3000  19.6000 
1 1 1   17    7    5 o  392.0000   9.4000 
1 1 1   17    7    6 o  156.1000   5.5000 
1 1 1   17    7    7 o  980.9000  23.4000 
1 1 1   17    7    8 o  847.8000  19.8000 
1 1 1   17    7    9 o  199.3000   5.5000 
1 1 1   17    7   10 o  946.7000  22.7000 
1 1 1   17    7   11 o 1182.4000  29.3000 
1 1 1   17    7   12 o 2475.6001  60.8000 
1 1 1   17    7   13 o   79.7000   2.8000 
1 1 1   17    7   14 o  660.9000  15.9000 
1 1 1   17    7   15 o  174.6000   4.7000 
1 1 1   17    7   16 o 3237.1001  76.3000 
1 1 1   17    7   17 o 2702.8000  63.8000 
1 1 1   17    7   18 o 2023.0000  48.0000 
1 1 1   17    7   19 o   16.7000   1.7000 
1 1 1   17    7   20 o  441.9000  11.5000 
1 1 1   17    7   21 o  441.0000  11.1000 
1 1 1   17    7   22 o  857.1000  20.2000 
1 1 1   17    7   23 o 3693.6001  90.2000 
1 1 1   17    7   24 o   47.1000   2.9000 
1 1 1   17    7   25 o  195.4000   5.6000 
1 1 1   17    7   26 o  162.2000   4.7000 
1 1 1   17    7   27 o  596.7000  13.2000 
1 1 1   17    7   28 o  632.2000  10.8000 
1 1 1   17    7   29 o  118.7000   3.6000 
1 1 1   17    7   30 o   58.1000   2.9000 
1 1 1   17    7   31 o   65.1000   3.1000 
1 1 1   17    7   32 o   61.4000   3.0000 
1 1 1   17    7   33 o  139.4000   3.6000 
1 1 1   17    7   34 o   38.4000   2.6000 
1 1 1   17    7   35 o   28.9000   2.6000 
1 1 1   17    7   36 o   55.7000   3.1000 
1 1 1   17    7   37 o  240.4000   5.1000 
1 1 1   17    7   38 o    8.8000   2.9000 
1 1 1   17    7   39 o   32.7000   2.9000 
1 1 1   17    7   40 o   23.4000   3.2000 
1 1 1   17    7   41 f   22.7000   3.1000 
1 1 1   17    7   42 o   33.7000   3.1000 
1 1 1   17    7   43 o   28.2000   3.3000 
1 1 1   17    7   44 o   45.7000   3.6000 
1 1 1   17    7   45 o   11.0000   3.5000 
1 1 1   17    7   46 o   14.1000   3.5000 
1 1 1   17    7   47 o   23.0000   4.1000 
1 1 1   17    7   48 o  146.1000   4.6000 
1 1 1   17    7   49 o   21.1000   4.2000 
1 1 1   17    8    0 o    8.8000   1.3000 
1 1 1   17    8    1 o 1278.0000  29.6000 
1 1 1   17    8    2 o  133.8000   3.7000 
1 1 1   17    8    3 o   74.7000   2.3000 
1 1 1   17    8    4 o  568.9000  13.3000 
1 1 1   17    8    5 o 1243.4000  28.7000 
1 1 1   17    8    6 o  663.1000  15.5000 
1 1 1   17    8    7 o 2395.6001  54.7000 
1 1 1   17    8    8 o 1070.5000  24.9000 
1 1 1   17    8    9 o 2635.3000  60.3000 
1 1 1   17    8   10 o  117.5000   3.9000 
1 1 1   17    8   11 o  383.4000   9.5000 
1 1 1   17    8   12 o  400.3000  10.8000 
1 1 1   17    8   13 o  151.2000   5.3000 
1 1 1   17    8   14 o 1075.4000  26.6000 
1 1 1   17    8   15 o  224.7000   6.2000 
1 1 1   17    8   16 o 1595.0000  39.3000 
1 1 1   17    8   17 o 1304.7000  31.2000 
1 1 1   17    8   18 o  683.3000  17.1000 
1 1 1   17    8   19 o 1514.0000  36.0000 
1 1 1   17    8   20 o  747.9000  20.8000 
1 1 1   17    8   21 o 2753.8000  67.6000 
1 1 1   17    8   22 o  574.3000  14.1000 
1 1 1   17    8   23 o   63.2000   2.9000 
1 1 1   17    8   24 o  193.0000   5.7000 
1 1 1   17    8   25 o 1434.0000  30.1000 
1 1 1   17    8   26 o  461.0000  11.1000 
1 1 1   17    8   27 o 1336.4000  28.0000 
1 1 1   17    8   28 o   67.1000   3.0000 
1 1 1   17    8   29 o  796.7000  13.7000 
1 1 1   17    8   30 o  155.8000   4.2000 
1 1 1   17    8   31 o  242.2000   5.3000 
1 1 1   17    8   32 o  323.1000   6.2000 
1 1 1   17    8   33 o   18.5000   2.7000 
1 1 1   17    8   34 o   72.6000   2.9000 
1 1 1   17    8   35 o  172.4000   4.1000 
1 1 1   17    8   36 o   -1.0000   2.5000 
1 1 1   17    8   37 f  748.5000  12.0000 
1 1 1   17    8   38 o   30.8000   3.0000 
1 1 1   17    8   39 o   17.2000   2.8000 
1 1 1   17    8   40 o   45.0000   3.0000 
1 1 1   17    8   41 o   90.7000   3.4000 
1 1 1   17    8   42 o    8.9000   3.0000 
1 1 1   17    8   43 o   16.5000   3.4000 
1 1 1   17    8   44 o   44.1000   3.6000 
1 1 1   17    8   45 o   13.5000   3.4000 
1 1 1   17    8   46 o   22.0000   3.7000 
1 1 1   17    8   47 o   93.0000   4.4000 
1 1 1   17    8   48 o  137.2000   4.6000 
1 1 1   17    8   49 o    6.4000   3.6000 
1 1 1   17    9    0 o   37.0000   3.0000 
1 1 1   17    9    1 o  620.1000  14.6000 
1 1 1   17    9    2 o  260.1000   6.4000 
1 1 1   17    9    3 o 1496.1000  34.3000 
1 1 1   17    9    4 o  220.5000   7.1000 
1 1 1   17    9    5 o 1805.4000  41.5000 
1 1 1   17    9    6 o   97.3000   2.9000 
1 1 1   17    9    7 o 2258.8000  51.8000 
1 1 1   17    9    8 o  172.8000   5.6000 
1 1 1   17    9    9 o  232.8000   6.1000 
1 1 1   17    9   10 o  156.2000   4.1000 
1 1 1   17    9   11 o   31.6000   2.0000 
1 1 1   17    9   12 o  292.2000   7.8000 
1 1 1   17    9   13 o 2519.0000  61.5000 
1 1 1   17    9   14 o 2294.5000  56.3000 
1 1 1   17    9   15 o  144.4000   4.3000 
1 1 1   17    9   16 o 3970.3000  97.4000 
1 1 1   17    9   17 o 1556.2000  39.8000 
1 1 1   17    9   18 o  253.8000   7.2000 
1 1 1   17    9   19 o  159.0000   4.3000 
1 1 1   17    9   20 o   78.8000   3.0000 
1 1 1   17    9   21 o 1141.6000  27.3000 
1 1 1   17    9   22 o 1079.4000  26.9000 
1 1 1   17    9   23 o 2636.7000  60.6000 
1 1 1   17    9   24 o   32.7000   2.4000 
1 1 1   17    9   25 f  324.0000   7.8000 
1 1 1   17    9   26 o  388.8000   8.8000 
1 1 1   17    9   27 o  408.3000   9.5000 
1 1 1   17    9   28 o   32.1000   2.6000 
1 1 1   17    9   29 o  345.0000   6.6000 
1 1 1   17    9   30 o  353.8000   6.9000 
1 1 1   17    9   31 o  199.7000   4.7000 
1 1 1   17    9   32 o  196.6000   4.3000 
1 1 1   17    9   33 o  278.7000   5.3000 
1 1 1   17    9   34 o  200.7000   4.4000 
1 1 1   17    9   35 o   71.5000   3.0000 
1 1 1   17    9   36 o   16.3000   2.7000 
1 1 1   17    9   37 o  263.9000   5.7000 
1 1 1   17    9   38 o  225.4000   4.2000 
1 1 1   17    9   39 o   39.4000   2.8000 
1 1 1   17    9   40 o   14.3000   2.9000 
1 1 1   17    9   41 o   89.3000   3.4000 
1 1 1   17    9   42 o   17.7000   3.4000 
1 1 1   17    9   43 o   15.6000   3.4000 
1 1 1   17    9   44 o   11.4000   3.4000 
1 1 1   17    9   45 o   14.3000   3.5000 
1 1 1   17    9   46 o   43.0000   3.8000 
1 1 1   17    9   47 o   19.6000   4.1000 
1 1 1   17    9   48 o   21.4000   4.2000 
1 1 1   17   10    0 o  144.3000   5.5000 
1 1 1   17   10    1 o  369.7000   8.9000 
1 1 1   17   10    2 o  436.5000  11.6000 
1 1 1   17   10    3 o  114.0000   3.3000 
1 1 1   17   10    4 o  799.6000  21.9000 
1 1 1   17   10    5 o 2458.8999  56.2000 
1 1 1   17   10    6 o  342.1000   8.3000 
1 1 1   17   10    7 o  626.2000  15.3000 
1 1 1   17   10    8 o  326.0000  10.1000 
1 1 1   17   10    9 o  358.1000   8.9000 
1 1 1   17   10   10 o 1089.8000  26.2000 
1 1 1   17   10   11 o   92.6000   3.1000 
1 1 1   17   10   12 o  211.2000   7.8000 
1 1 1   17   10   13 o 1241.7000  30.7000 
1 1 1   17   10   14 o  638.5000  18.6000 
1 1 1   17   10   15 o  254.0000   7.5000 
1 1 1   17   10   16 o  300.3000  10.0000 
1 1 1   17   10   17 o  934.5000  23.5000 
1 1 1   17   10   18 o  661.7000  16.7000 
1 1 1   17   10   19 o   98.8000   4.2000 
1 1 1   17   10   20 o  688.0000  16.7000 
1 1 1   17   10   21 f  486.1000  12.6000 
1 1 1   17   10   22 o  552.9000  13.5000 
1 1 1   17   10   23 o 1645.0000  44.4000 
1 1 1   17   10   24 o  424.7000  11.8000 
1 1 1   17   10   25 o  584.9000  12.8000 
1 1 1   17   10   26 o  610.2000  13.2000 
1 1 1   17   10   27 o   83.4000   3.3000 
1 1 1   17   10   28 o  171.5000   4.3000 
1 1 1   17   10   29 o  105.4000   3.3000 
1 1 1   17   10   30 o  190.3000   4.6000 
1 1 1   17   10   31 o  426.4000   7.8000 
1 1 1   17   10   32 o  271.6000   5.2000 
1 1 1   17   10   33 f  156.2000   3.9000 
1 1 1   17   10   34 o   26.9000   2.6000 
1 1 1   17   10   35 o   20.7000   2.7000 
1 1 1   17   10   36 f   50.1000   2.9000 
1 1 1   17   10   37 o  222.3000   4.6000 
1 1 1   17   10   38 f    8.9000   2.6000 
1 1 1   17   10   39 o   39.2000   2.9000 
1 1 1   17   10   40 o  134.4000   3.7000 
1 1 1   17   10   41 o   76.9000   3.3000 
1 1 1   17   10   42 o   25.9000   3.0000 
1 1 1   17   10   43 o   51.9000   3.4000 
1 1 1   17   10   44 o   63.4000   3.8000 
1 1 1   17   10   45 o   14.8000   3.7000 
1 1 1   17   10   46 o    6.5000   3.7000 
1 1 1   17   10   47 o   12.4000   4.0000 
1 1 1   17   10   48 o   89.7000   4.4000 
1 1 1   17   11    0 o 1065.9000  35.0000 
1 1 1   17   11    1 o  408.7000  10.1000 
1 1 1   17   11    2 o  216.2000   6.1000 
1 1 1   17   11    3 o  721.2000  16.9000 
1 1 1   17   11    4 o  447.2000  11.1000 
1 1 1   17   11    5 o 1371.5000  31.5000 
1 1 1   17   11    6 f  160.7000   5.0000 
1 1 1   17   11    7 o 1042.8000  24.1000 
1 1 1   17   11    8 o  190.9000   5.0000 
1 1 1   17   11    9 o  119.5000   3.4000 
1 1 1   17   11   10 o  111.4000   3.6000 
1 1 1   17   11   11 o  853.1000  21.1000 
1 1 1   17   11   12 o  245.3000   7.0000 
1 1 1   17   11   13 o  534.2000  14.7000 
1 1 1   17   11   14 o   56.8000   2.5000 
1 1 1   17   11   15 o  345.5000   9.5000 
1 1 1   17   11   16 o  627.8000  16.5000 
1 1 1   17   11   17 o  155.8000   4.9000 
1 1 1   17   11   18 o   50.3000   2.8000 
1 1 1   17   11   19 o  925.8000  25.0000 
1 1 1   17   11   20 o  415.7000  11.4000 
1 1 1   17   11   21 o  289.6000   7.4000 
1 1 1   17   11   22 o 1430.7000  33.3000 
1 1 1   17   11   23 o 1723.4000  41.2000 
1 1 1   17   11   24 o 1168.7000  24.3000 
1 1 1   17   11   25 o  904.1000  19.1000 
1 1 1   17   11   26 o 1172.7000  24.8000 
1 1 1   17   11   27 o  482.2000   8.9000 
1 1 1   17   11   28 o  353.2000   6.8000 
1 1 1   17   11   29 o  159.9000   4.0000 
1 1 1   17   11   30 o  152.4000   4.1000 
1 1 1   17   11   31 o  420.5000   8.1000 
1 1 1   17   11   32 o   -0.9000   2.6000 
1 1 1   17   11   33 o   34.4000   2.6000 
1 1 1   17   11   34 f   82.0000   3.0000 
1 1 1   17   11   35 o  268.8000   5.8000 
1 1 1   17   11   36 o   68.2000   2.9000 
1 1 1   17   11   37 f   39.6000   2.7000 
1 1 1   17   11   38 o    4.7000   2.6000 
1 1 1   17   11   39 o  101.6000   3.4000 
1 1 1   17   11   40 o  117.2000   3.6000 
1 1 1   17   11   41 o   13.1000   3.1000 
1 1 1   17   11   42 o    8.7000   3.0000 
1 1 1   17   11   43 o   20.4000   3.3000 
1 1 1   17   11   44 o   38.2000   3.7000 
1 1 1   17   11   45 o   10.8000   3.4000 
1 1 1   17   11   46 o    8.7000   4.0000 
1 1 1   17   11   47 o   38.5000   4.1000 
1 1 1   17   11   48 o   25.2000   4.2000 
1 1 1   17   12    0 o  250.3000  10.2000 
1 1 1   17   12    1 o 2331.7000  53.3000 
1 1 1   17   12    2 o  275.0000   6.9000 
1 1 1   17   12    3 o  722.9000  17.0000 
1 1 1   17   12    4 o  167.4000   4.5000 
1 1 1   17   12    5 o  654.3000  15.4000 
1 1 1   17   12    6 o  272.1000   6.9000 
1 1 1   17   12    7 o   97.6000   3.1000 
1 1 1   17   12    8 o  138.9000   3.8000 
1 1 1   17   12    9 o 2465.7000  56.5000 
1 1 1   17   12   10 o  926.9000  24.1000 
1 1 1   17   12   11 o 1682.7000  38.8000 
1 1 1   17   12   12 o  480.4000  13.2000 
1 1 1   17   12   13 o   60.4000   2.6000 
1 1 1   17   12   14 o 3353.3000  82.0000 
1 1 1   17   12   15 o 3304.3999  83.6000 
1 1 1   17   12   16 o   78.8000   3.2000 
1 1 1   17   12   17 o 1583.3000  42.4000 
1 1 1   17   12   18 o  964.1000  26.0000 
1 1 1   17   12   19 o  548.7000  14.6000 
1 1 1   17   12   20 o  862.3000  25.8000 
1 1 1   17   12   21 o  296.6000   8.6000 
1 1 1   17   12   22 o  131.0000   4.1000 
1 1 1   17   12   23 o  478.4000  11.9000 
1 1 1   17   12   24 f  197.6000   6.1000 
1 1 1   17   12   25 o  771.9000  16.6000 
1 1 1   17   12   26 o  217.2000   6.3000 
1 1 1   17   12   27 o  112.2000   3.6000 
1 1 1   17   12   28 o  275.6000   5.6000 
1 1 1   17   12   29 o   76.8000   3.1000 
1 1 1   17   12   30 o  235.6000   5.1000 
1 1 1   17   12   31 f  134.5000   4.1000 
1 1 1   17   12   32 o   73.1000   3.0000 
1 1 1   17   12   33 o  386.8000   6.7000 
1 1 1   17   12   34 o   78.2000   3.0000 
1 1 1   17   12   35 f  301.7000   5.5000 
1 1 1   17   12   36 o   27.8000   2.6000 
1 1 1   17   12   37 o   89.8000   3.1000 
1 1 1   17   12   38 o   91.5000   3.3000 
1 1 1   17   12   39 o   31.9000   3.0000 
1 1 1   17   12   40 o  146.2000   3.9000 
1 1 1   17   12   41 o   83.6000   3.6000 
1 1 1   17   12   42 o   81.6000   3.6000 
1 1 1   17   12   43 o    7.9000   3.4000 
1 1 1   17   12   44 o  180.1000   4.5000 
1 1 1   17   12   45 o    2.0000   3.4000 
1 1 1   17   12   46 o  109.5000   4.2000 
1 1 1   17   12   47 o   27.2000   4.2000 
1 1 1   17   12   48 o    6.8000   4.0000 
1 1 1   17   13    0 o   64.5000   3.5000 
1 1 1   17   13    1 o 2016.2000  46.3000 
1 1 1   17   13    2 o  231.1000   6.0000 
1 1 1   17   13    3 f   18.7000   1.1000 
1 1 1   17   13    4 o 1005.1000  23.4000 
1 1 1   17   13    5 o  213.6000   5.6000 
1 1 1   17   13    6 o  726.8000  17.7000 
1 1 1   17   13    7 o 2184.2000  50.1000 
1 1 1   17   13    8 o 1300.9000  34.9000 
1 1 1   17   13    9 o  374.1000   9.2000 
1 1 1   17   13   10 o  255.2000   6.9000 
1 1 1   17   13   11 o  307.7000   8.3000 
1 1 1   17   13   12 o  457.5000  13.2000 
1 1 1   17   13   13 o 1420.2000  36.3000 
1 1 1   17   13   14 o 1317.5000  33.0000 
1 1 1   17   13   15 o  604.3000  16.6000 
1 1 1   17   13   16 o 3132.8000  79.7000 
1 1 1   17   13   17 o  179.7000   5.7000 
1 1 1   17   13   18 o   73.8000   3.5000 
1 1 1   17   13   19 o 1043.6000  27.0000 
1 1 1   17   13   20 o  270.1000   7.3000 
1 1 1   17   13   21 o   22.3000   1.9000 
1 1 1   17   13   22 o  480.2000  11.8000 
1 1 1   17   13   23 o 1049.9000  22.1000 
1 1 1   17   13   24 o 2636.5000  54.3000 
1 1 1   17   13   25 f 1512.7000  32.5000 
1 1 1   17   13   26 o  224.9000   5.2000 
1 1 1   17   13   27 o  773.1000  14.1000 
1 1 1   17   13   28 o  203.5000   4.8000 
1 1 1   17   13   29 o   15.1000   2.4000 
1 1 1   17   13   30 o  120.0000   3.7000 
1 1 1   17   13   31 o  244.1000   4.9000 
1 1 1   17   13   32 o  238.6000   5.5000 
1 1 1   17   13   33 o  178.6000   4.3000 
1 1 1   17   13   34 o  353.3000   6.5000 
1 1 1   17   13   35 o  350.8000   6.2000 
1 1 1   17   13   36 o  111.3000   3.5000 
1 1 1   17   13   37 o  291.0000   5.2000 
1 1 1   17   13   38 o   91.3000   3.4000 
1 1 1   17   13   39 o   47.6000   3.0000 
1 1 1   17   13   40 o   85.1000   3.4000 
1 1 1   17   13   41 o   22.1000   3.1000 
1 1 1   17   13   42 f   46.1000   3.6000 
1 1 1   17   13   43 o   41.9000   3.6000 
1 1 1   17   13   44 o   27.7000   3.5000 
1 1 1   17   13   45 o   17.3000   3.9000 
1 1 1   17   13   46 o   13.3000   4.1000 
1 1 1   17   13   47 o   15.6000   4.0000 
1 1 1   17   13   48 o    2.7000   2.8000 
1 1 1   17   14    0 f 1653.8000  75.7000 
1 1 1   17   14    1 o 1278.7000  29.6000 
1 1 1   17   14    2 o  486.3000  11.7000 
1 1 1   17   14    3 o  586.4000  13.9000 
1 1 1   17   14    4 o  217.2000   5.7000 
1 1 1   17   14    5 o  340.5000  10.6000 
1 1 1   17   14    6 o    9.0000   1.0000 
1 1 1   17   14    7 o 1478.5000  34.0000 
1 1 1   17   14    8 o   78.6000   2.8000 
1 1 1   17   14    9 o   11.7000   1.1000 
1 1 1   17   14   10 o 1167.7000  27.4000 
1 1 1   17   14   11 o 5317.3999 121.0000 
1 1 1   17   14   12 o  363.9000  10.2000 
1 1 1   17   14   13 o 3452.0000  78.9000 
1 1 1   17   14   14 o 1204.0000  31.0000 
1 1 1   17   14   15 o  891.7000  23.2000 
1 1 1   17   14   16 o 1437.0000  38.3000 
1 1 1   17   14   17 f 2516.2000  64.0000 
1 1 1   17   14   18 o  311.3000   8.6000 
1 1 1   17   14   19 o  164.3000   5.3000 
1 1 1   17   14   20 o  844.0000  20.5000 
1 1 1   17   14   21 o  334.2000   9.3000 
1 1 1   17   14   22 o  800.6000  19.6000 
1 1 1   17   14   23 o  505.1000  11.1000 
1 1 1   17   14   24 o   72.4000   3.1000 
1 1 1   17   14   25 o 1314.4000  27.7000 
1 1 1   17   14   26 f  471.7000  10.0000 
1 1 1   17   14   27 o  165.8000   4.1000 
1 1 1   17   14   28 o  362.1000   6.9000 
1 1 1   17   14   29 o  185.8000   4.6000 
1 1 1   17   14   30 o  339.2000   6.9000 
1 1 1   17   14   31 o  466.9000   7.8000 
1 1 1   17   14   32 o  337.3000   6.3000 
1 1 1   17   14   33 o   98.3000   3.2000 
1 1 1   17   14   34 o   57.8000   2.8000 
1 1 1   17   14   35 o   23.0000   2.7000 
1 1 1   17   14   36 o   93.7000   3.4000 
1 1 1   17   14   37 o   98.3000   3.3000 
1 1 1   17   14   38 o   87.3000   3.3000 
1 1 1   17   14   39 o  264.2000   5.2000 
1 1 1   17   14   40 o  117.3000   3.5000 
1 1 1   17   14   41 f   18.7000   3.2000 
1 1 1   17   14   42 o   45.7000   3.4000 
1 1 1   17   14   43 o    1.0000   3.7000 
1 1 1   17   14   44 o   19.3000   4.0000 
1 1 1   17   14   45 o   25.9000   4.0000 
1 1 1   17   14   46 o    3.2000   4.0000 
1 1 1   17   14   47 o   13.3000   4.1000 
1 1 1   17   15    0 o    7.0000   1.3000 
1 1 1   17   15    1 o  451.4000  10.9000 
1 1 1   17   15    2 o   25.7000   1.5000 
1 1 1   17   15    3 o 1127.7000  26.2000 
1 1 1   17   15    4 o 1044.8000  24.4000 
1 1 1   17   15    5 o 2862.3000  65.5000 
1 1 1   17   15    6 o 1119.7000  28.1000 
1 1 1   17   15    7 o  321.5000   8.0000 
1 1 1   17   15    8 o  370.8000   9.9000 
1 1 1   17   15    9 o 5549.8999 126.6000 
1 1 1   17   15   10 o  468.6000  14.2000 
1 1 1   17   15   11 o  646.6000  15.5000 
1 1 1   17   15   12 o 1388.3000  37.4000 
1 1 1   17   15   13 o 1879.7000  46.3000 
1 1 1   17   15   14 o  765.9000  24.1000 
1 1 1   17   15   15 o 2499.5000  59.1000 
1 1 1   17   15   16 o  898.3000  21.1000 
1 1 1   17   15   17 o  339.5000   8.8000 
1 1 1   17   15   18 o  467.1000  12.7000 
1 1 1   17   15   19 o  811.1000  20.0000 
1 1 1   17   15   20 o  394.6000  11.5000 
1 1 1   17   15   21 o  394.2000  10.3000 
1 1 1   17   15   22 o  380.2000   9.7000 
1 1 1   17   15   23 o  369.2000   8.5000 
1 1 1   17   15   24 o  211.2000   5.8000 
1 1 1   17   15   25 o 1394.0000  22.5000 
1 1 1   17   15   26 o  761.9000  13.3000 
1 1 1   17   15   27 o  360.4000   7.3000 
1 1 1   17   15   28 o  559.5000  10.5000 
1 1 1   17   15   29 o   88.7000   3.1000 
1 1 1   17   15   30 o  417.8000   6.9000 
1 1 1   17   15   31 o  199.4000   4.3000 
1 1 1   17   15   32 o   77.6000   3.0000 
1 1 1   17   15   33 o  213.2000   4.5000 
1 1 1   17   15   34 o  218.9000   4.6000 
1 1 1   17   15   35 o  224.2000   4.7000 
1 1 1   17   15   36 o  106.4000   3.3000 
1 1 1   17   15   37 o   29.6000   2.8000 
1 1 1   17   15   38 o   44.5000   2.9000 
1 1 1   17   15   39 f   75.4000   3.2000 
1 1 1   17   15   40 o  113.6000   3.6000 
1 1 1   17   15   41 o  103.9000   3.8000 
1 1 1   17   15   42 o   25.0000   3.5000 
1 1 1   17   15   43 o  122.8000   4.2000 
1 1 1   17   15   44 o    6.1000   3.8000 
1 1 1   17   15   45 o   38.8000   4.0000 
1 1 1   17   15   46 f    7.1000   4.1000 
1 1 1   17   15   47 o   31.9000   4.5000 
1 1 1   17   16    0 o  129.0000   5.6000 
1 1 1   17   16    1 o   -0.7000   6.0000 
1 1 1   17   16    2 o  414.5000  10.1000 
1 1 1   17   16    3 o   24.2000   1.4000 
1 1 1   17   16    4 o 1128.9000  27.3000 
1 1 1   17   16    5 o 1475.4000  36.7000 
1 1 1   17   16    6 o  688.2000  17.0000 
1 1 1   17   16    7 o 1270.3000  30.6000 
1 1 1   17   16    8 o 2655.8000  70.2000 
1 1 1   17   16    9 o 1976.7000  48.6000 
1 1 1   17   16   10 o  175.2000   5.0000 
1 1 1   17   16   11 o 1881.8000  44.7000 
1 1 1   17   16   12 o  720.2000  19.8000 
1 1 1   17   16   13 o  842.9000  22.9000 
1 1 1   17   16   14 o  737.5000  19.3000 
1 1 1   17   16   15 o 2721.6001  64.6000 
1 1 1   17   16   16 f  312.3000   8.5000 
1 1 1   17   16   17 o  123.0000   3.9000 
1 1 1   17   16   18 o   60.8000   2.8000 
1 1 1   17   16   19 f  365.2000   9.6000 
1 1 1   17   16   20 o 2063.8000  49.1000 
1 1 1   17   16   21 o  525.8000  13.3000 
1 1 1   17   16   22 o 1310.7000  30.5000 
1 1 1   17   16   23 o  530.8000  12.8000 
1 1 1   17   16   24 o  259.2000   6.8000 
1 1 1   17   16   25 o  559.1000   9.9000 
1 1 1   17   16   26 o   73.9000   3.2000 
1 1 1   17   16   27 o  250.0000   6.0000 
1 1 1   17   16   28 o  493.3000   9.9000 
1 1 1   17   16   29 o  556.9000  11.2000 
1 1 1   17   16   30 o   60.8000   2.6000 
1 1 1   17   16   31 o  546.9000   8.5000 
1 1 1   17   16   32 o   76.5000   2.9000 
1 1 1   17   16   33 o  100.4000   3.1000 
1 1 1   17   16   34 o   25.9000   2.4000 
1 1 1   17   16   35 o   19.3000   2.9000 
1 1 1   17   16   36 o  278.7000   4.9000 
1 1 1   17   16   37 o  101.7000   3.3000 
1 1 1   17   16   38 o   -0.3000   2.3000 
1 1 1   17   16   39 o   19.5000   2.8000 
1 1 1   17   16   40 o   98.0000   3.9000 
1 1 1   17   16   41 o  171.1000   4.4000 
1 1 1   17   16   42 o   22.2000   3.7000 
1 1 1   17   16   43 o   20.9000   3.7000 
1 1 1   17   16   44 o    2.2000   3.7000 
1 1 1   17   16   45 o   50.9000   4.5000 
1 1 1   17   16   46 o   21.9000   4.1000 
1 1 1   17   16   47 o   28.9000   4.2000 
1 1 1   17   17    0 o   96.0000   7.0000 
1 1 1   17   17    1 f 3643.6001 118.5000 
1 1 1   17   17    2 o  158.7000   6.7000 
1 1 1   17   17    3 o  211.6000   8.3000 
1 1 1   17   17    4 o 3775.5000 122.2000 
1 1 1   17   17    5 o  155.5000   6.5000 
1 1 1   17   17    6 o 1349.4000  44.2000 
1 1 1   17   17    7 o  301.1000  12.0000 
1 1 1   17   17    8 o 4429.0000 142.8000 
1 1 1   17   17    9 o 2525.2000  81.8000 
1 1 1   17   17   10 o 2200.7000  71.8000 
1 1 1   17   17   11 o  206.2000   8.9000 
1 1 1   17   17   12 o 1927.8000  79.4000 
1 1 1   17   17   13 o  167.1000   6.6000 
1 1 1   17   17   14 f   23.5000   2.3000 
1 1 1   17   17   15 o  906.0000  32.3000 
1 1 1   17   17   16 o  303.8000  14.2000 
1 1 1   17   17   17 o 2732.8000  94.6000 
1 1 1   17   17   18 o  620.1000  21.4000 
1 1 1   17   17   19 o  384.2000  13.8000 
1 1 1   17   17   20 o  233.8000   9.2000 
1 1 1   17   17   21 f  648.0000  21.3000 
1 1 1   17   17   22 o  119.5000   6.6000 
1 1 1   17   17   23 o  225.6000   8.9000 
1 1 1   17   17   24 o  885.5000  24.2000 
1 1 1   17   17   25 o  354.1000  10.7000 
1 1 1   17   17   26 o 1036.8000  25.5000 
1 1 1   17   17   27 o  183.9000   6.4000 
1 1 1   17   17   28 o  328.2000   9.2000 
1 1 1   17   17   29 o    8.1000   3.2000 
1 1 1   17   17   30 o  214.4000   7.0000 
1 1 1   17   17   31 o   74.1000   4.2000 
1 1 1   17   17   32 f  997.4000  21.7000 
1 1 1   17   17   33 f  385.9000   9.4000 
1 1 1   17   17   34 o   13.8000   3.8000 
1 1 1   17   17   35 o  184.2000   5.7000 
1 1 1   17   17   36 o   48.6000   3.9000 
1 1 1   17   17   37 o   49.9000   4.1000 
1 1 1   17   17   38 o   31.7000   4.3000 
1 1 1   17   17   39 o    2.8000   4.4000 
1 1 1   17   17   40 o  162.7000   6.5000 
1 1 1   17   17   41 o    3.0000   4.5000 
1 1 1   17   17   42 o   23.4000   4.9000 
1 1 1   17   17   43 o    4.1000   5.7000 
1 1 1   17   17   44 o   70.7000   6.3000 
1 1 1   17   17   45 o   84.9000   6.4000 
1 1 1   17   17   46 o   26.6000   5.9000 
1 1 1   18    0    0 o  144.1000   7.7000 
1 1 1   18    0    1 o 2805.8999  90.6000 
1 1 1   18    0    2 o   24.0000   2.1000 
1 1 1   18    0    3 o  587.4000  19.4000 
1 1 1   18    0    4 o  354.6000  13.8000 
1 1 1   18    0    5 f  602.3000  29.5000 
1 1 1   18    0    6 o 1358.3000  44.2000 
1 1 1   18    0    7 o   43.6000   2.5000 
1 1 1   18    0    8 o 1526.6000  53.3000 
1 1 1   18    0    9 o 2768.6001  89.7000 
1 1 1   18    0   10 o   26.7000   2.3000 
1 1 1   18    0   11 o 1748.1000  60.7000 
1 1 1   18    0   12 o 1194.9000  42.8000 
1 1 1   18    0   13 o 3967.1001 127.9000 
1 1 1   18    0   14 o 3768.3000 121.5000 
1 1 1   18    0   15 o  238.0000   9.0000 
1 1 1   18    0   16 o   15.8000   2.2000 
1 1 1   18    0   17 o   29.0000   2.5000 
1 1 1   18    0   18 o 1275.0000  41.7000 
1 1 1   18    0   19 o 2393.6001  78.1000 
1 1 1   18    0   20 o  324.7000  11.7000 
1 1 1   18    0   21 o 1611.2000  60.7000 
1 1 1   18    0   22 o   44.1000   3.5000 
1 1 1   18    0   23 o  116.1000   5.9000 
1 1 1   18    0   24 o   55.6000   4.1000 
1 1 1   18    0   25 f  219.5000   8.7000 
1 1 1   18    0   26 o  225.8000   8.4000 
1 1 1   18    0   27 o  227.7000   8.5000 
1 1 1   18    0   28 o  148.9000   6.7000 
1 1 1   18    0   29 o   44.8000   4.3000 
1 1 1   18    0   30 o   75.7000   4.7000 
1 1 1   18    0   31 o  126.6000   5.6000 
1 1 1   18    0   32 o  226.0000   7.4000 
1 1 1   18    0   33 o 1318.6000  25.7000 
1 1 1   18    0   34 o   81.0000   4.4000 
1 1 1   18    0   35 o    3.8000   3.6000 
1 1 1   18    0   36 o    8.9000   3.7000 
1 1 1   18    0   37 o   16.5000   3.4000 
1 1 1   18    0   38 o   45.8000   4.3000 
1 1 1   18    0   39 o  107.8000   4.8000 
1 1 1   18    0   40 o    6.1000   3.8000 
1 1 1   18    0   41 o   40.9000   4.2000 
1 1 1   18    0   42 o   11.6000   4.6000 
1 1 1   18    0   43 o   36.4000   5.1000 
1 1 1   18    0   44 o   80.9000   4.9000 
1 1 1   18    0   45 o  158.3000   7.1000 
1 1 1   18    0   46 f   10.7000   6.0000 
1 1 1   18    0   47 o  -10.0000   8.8000 
1 1 1   18    0   48 o   31.5000   6.5000 
1 1 1   18    0   49 o   67.9000   5.5000 
1 1 1   18    1    0 o  228.5000  11.2000 
1 1 1   18    1    1 o 2146.5000  49.2000 
1 1 1   18    1    2 o  337.5000   8.1000 
1 1 1   18    1    3 o   47.9000   1.8000 
1 1 1   18    1    4 o  214.7000   5.3000 
1 1 1   18    1    5 o  296.2000   7.2000 
1 1 1   18    1    6 f   38.4000   1.7000 
1 1 1   18    1    7 o 1676.6000  38.5000 
1 1 1   18    1    8 o  334.2000   9.1000 
1 1 1   18    1    9 o 1032.6000  24.7000 
1 1 1   18    1   10 o  257.6000   7.0000 
1 1 1   18    1   11 o  828.2000  20.1000 
1 1 1   18    1   12 o 3180.3000  72.7000 
1 1 1   18    1   13 f  781.0000  19.0000 
1 1 1   18    1   14 o  325.0000   8.0000 
1 1 1   18    1   15 o 1401.5000  32.4000 
1 1 1   18    1   16 o 1089.1000  25.2000 
1 1 1   18    1   17 o  567.4000  13.4000 
1 1 1   18    1   18 o  569.2000  14.4000 
1 1 1   18    1   19 o 2382.2000  54.8000 
1 1 1   18    1   20 o 2241.8999  51.4000 
1 1 1   18    1   21 o  440.8000  12.1000 
1 1 1   18    1   22 o 1293.8000  31.1000 
1 1 1   18    1   23 o  692.1000  16.3000 
1 1 1   18    1   24 o  981.0000  23.0000 
1 1 1   18    1   25 o  858.0000  20.8000 
1 1 1   18    1   26 f 1523.5000  32.7000 
1 1 1   18    1   27 o  591.7000  13.0000 
1 1 1   18    1   28 o  217.9000   5.8000 
1 1 1   18    1   29 o 1529.4000  24.6000 
1 1 1   18    1   30 o   36.7000   2.9000 
1 1 1   18    1   31 o  102.9000   3.4000 
1 1 1   18    1   32 o 1426.6000  22.9000 
1 1 1   18    1   33 o  185.1000   4.2000 
1 1 1   18    1   34 o  144.3000   3.7000 
1 1 1   18    1   35 o   33.7000   2.8000 
1 1 1   18    1   36 o   87.6000   3.0000 
1 1 1   18    1   37 o   15.7000   2.4000 
1 1 1   18    1   38 o    7.7000   2.6000 
1 1 1   18    1   39 o   14.6000   2.9000 
1 1 1   18    1   40 o   49.0000   3.0000 
1 1 1   18    1   41 o   40.9000   3.1000 
1 1 1   18    1   42 o    9.1000   2.8000 
1 1 1   18    1   43 o   72.8000   3.7000 
1 1 1   18    1   44 o   -0.9000   2.3000 
1 1 1   18    1   45 o   31.6000   3.7000 
1 1 1   18    1   46 o   14.7000   3.9000 
1 1 1   18    1   47 o   13.0000   3.6000 
1 1 1   18    1   48 f    7.5000   4.2000 
1 1 1   18    1   49 o   -2.0000   3.4000 
1 1 1   18    2    0 o  586.8000  19.4000 
1 1 1   18    2    1 o  154.6000   5.5000 
1 1 1   18    2    2 o  559.9000  13.2000 
1 1 1   18    2    3 o  131.7000   4.2000 
1 1 1   18    2    4 o  124.7000   3.3000 
1 1 1   18    2    5 o 1036.7000  26.6000 
1 1 1   18    2    6 o  133.1000   4.6000 
1 1 1   18    2    7 o  821.3000  19.0000 
1 1 1   18    2    8 o  577.4000  13.6000 
1 1 1   18    2    9 o  743.4000  18.9000 
1 1 1   18    2   10 o 1713.4000  39.3000 
1 1 1   18    2   11 o  891.4000  20.8000 
1 1 1   18    2   12 o 1240.2000  29.0000 
1 1 1   18    2   13 o 1434.5000  34.2000 
1 1 1   18    2   14 o  888.2000  20.5000 
1 1 1   18    2   15 f 2649.2000  60.6000 
1 1 1   18    2   16 o 3116.2000  71.2000 
1 1 1   18    2   17 o 2261.3999  51.9000 
1 1 1   18    2   18 o  282.0000   7.2000 
1 1 1   18    2   19 o  369.1000   9.4000 
1 1 1   18    2   20 o  171.0000   4.8000 
1 1 1   18    2   21 o 3220.3000  81.7000 
1 1 1   18    2   22 o 1912.1000  44.1000 
1 1 1   18    2   23 f  978.7000  23.0000 
1 1 1   18    2   24 o  737.2000  17.4000 
1 1 1   18    2   25 o  281.1000   7.6000 
1 1 1   18    2   26 o   30.3000   2.6000 
1 1 1   18    2   27 o  151.1000   4.7000 
1 1 1   18    2   28 f  401.1000  10.4000 
1 1 1   18    2   29 o  335.8000   6.5000 
1 1 1   18    2   30 o  598.8000  10.4000 
1 1 1   18    2   31 o   63.3000   3.0000 
1 1 1   18    2   32 o   12.2000   2.5000 
1 1 1   18    2   33 o   10.6000   2.5000 
1 1 1   18    2   34 o  278.5000   5.3000 
1 1 1   18    2   35 o  145.9000   3.8000 
1 1 1   18    2   36 o  143.7000   3.7000 
1 1 1   18    2   37 o   15.0000   2.6000 
1 1 1   18    2   38 o  168.5000   3.8000 
1 1 1   18    2   39 o    8.9000   2.7000 
1 1 1   18    2   40 o   71.3000   3.5000 
1 1 1   18    2   41 o   40.3000   3.5000 
1 1 1   18    2   42 o   90.0000   3.5000 
1 1 1   18    2   43 o   65.9000   3.6000 
1 1 1   18    2   44 o   31.0000   3.4000 
1 1 1   18    2   45 o   61.2000   4.0000 
1 1 1   18    2   46 o   31.3000   3.9000 
1 1 1   18    2   47 o   55.3000   4.2000 
1 1 1   18    2   48 o   32.8000   4.0000 
1 1 1   18    2   49 o    3.4000   3.8000 
1 1 1   18    3    0 o   15.5000   1.6000 
1 1 1   18    3    1 o  111.8000   3.9000 
1 1 1   18    3    2 o 2459.3999  56.3000 
1 1 1   18    3    3 o  419.6000  13.9000 
1 1 1   18    3    4 o  935.5000  21.8000 
1 1 1   18    3    5 o 1054.0000  24.4000 
1 1 1   18    3    6 o  233.8000   7.0000 
1 1 1   18    3    7 o 1995.6000  53.2000 
1 1 1   18    3    8 o 3001.8000  68.5000 
1 1 1   18    3    9 o  191.4000   5.0000 
1 1 1   18    3   10 o 2248.5000  51.6000 
1 1 1   18    3   11 o 2533.8999  60.0000 
1 1 1   18    3   12 o 3101.0000  70.9000 
1 1 1   18    3   13 o  330.1000   8.8000 
1 1 1   18    3   14 o   60.9000   2.2000 
1 1 1   18    3   15 f 2080.3999  47.6000 
1 1 1   18    3   16 o   49.9000   2.2000 
1 1 1   18    3   17 o 1379.9000  31.9000 
1 1 1   18    3   18 o 2343.5000  53.6000 
1 1 1   18    3   19 o 3207.3999  76.0000 
1 1 1   18    3   20 o 1116.3000  25.9000 
1 1 1   18    3   21 o 1164.5000  30.2000 
1 1 1   18    3   22 o 1701.3000  39.3000 
1 1 1   18    3   23 o  227.8000   6.2000 
1 1 1   18    3   24 o   34.4000   2.7000 
1 1 1   18    3   25 o 2291.3000  52.6000 
1 1 1   18    3   26 o 1062.9000  22.3000 
1 1 1   18    3   27 o  975.9000  20.7000 
1 1 1   18    3   28 o  816.8000  13.7000 
1 1 1   18    3   29 o  436.9000   8.1000 
1 1 1   18    3   30 o   14.8000   2.6000 
1 1 1   18    3   31 o 1463.4000  23.6000 
1 1 1   18    3   32 o   37.1000   2.7000 
1 1 1   18    3   33 o  406.1000   6.7000 
1 1 1   18    3   34 o   19.3000   2.6000 
1 1 1   18    3   35 o   12.1000   2.5000 
1 1 1   18    3   36 o    8.9000   2.6000 
1 1 1   18    3   37 f  144.3000   4.0000 
1 1 1   18    3   38 o    2.4000   2.8000 
1 1 1   18    3   39 o  104.1000   3.4000 
1 1 1   18    3   40 o   29.2000   3.1000 
1 1 1   18    3   41 o   40.8000   3.3000 
1 1 1   18    3   42 o  120.4000   3.8000 
1 1 1   18    3   43 o   76.0000   3.7000 
1 1 1   18    3   44 o   13.7000   3.4000 
1 1 1   18    3   45 o   11.8000   3.7000 
1 1 1   18    3   46 o   38.6000   4.0000 
1 1 1   18    3   47 o    6.7000   3.7000 
1 1 1   18    3   48 o    2.4000   4.0000 
1 1 1   18    3   49 o   47.8000   3.9000 
1 1 1   18    4    0 o 1342.9000  56.0000 
1 1 1   18    4    1 o   30.6000   1.5000 
1 1 1   18    4    2 o 2207.3999  50.5000 
1 1 1   18    4    3 o  355.9000   8.9000 
1 1 1   18    4    4 o  907.0000  21.0000 
1 1 1   18    4    5 f 2953.8999  67.4000 
1 1 1   18    4    6 o   23.3000   1.6000 
1 1 1   18    4    7 o  379.1000   9.0000 
1 1 1   18    4    8 o  218.9000   5.6000 
1 1 1   18    4    9 o 2190.7000  50.3000 
1 1 1   18    4   10 o  259.7000   6.8000 
1 1 1   18    4   11 f 4449.0000 101.4000 
1 1 1   18    4   12 o 1030.7000  26.8000 
1 1 1   18    4   13 o  359.6000   9.1000 
1 1 1   18    4   14 o  363.4000   8.9000 
1 1 1   18    4   15 o  382.0000   9.6000 
1 1 1   18    4   16 o  581.4000  13.9000 
1 1 1   18    4   17 o  437.0000  10.8000 
1 1 1   18    4   18 o 1340.7000  31.0000 
1 1 1   18    4   19 o 2575.0000  59.1000 
1 1 1   18    4   20 o   65.3000   2.7000 
1 1 1   18    4   21 o  281.1000   7.7000 
1 1 1   18    4   22 o 1359.7000  31.5000 
1 1 1   18    4   23 o  564.5000  13.7000 
1 1 1   18    4   24 o  488.3000  12.0000 
1 1 1   18    4   25 o 1956.4000  45.2000 
1 1 1   18    4   26 o  786.5000  17.0000 
1 1 1   18    4   27 o   58.0000   2.9000 
1 1 1   18    4   28 o  596.7000  10.7000 
1 1 1   18    4   29 o  901.6000  15.0000 
1 1 1   18    4   30 o  111.0000   3.4000 
1 1 1   18    4   31 o   63.4000   2.8000 
1 1 1   18    4   32 f  224.0000   4.8000 
1 1 1   18    4   33 o  641.3000  10.1000 
1 1 1   18    4   34 o   77.3000   3.3000 
1 1 1   18    4   35 o   79.4000   3.3000 
1 1 1   18    4   36 o  326.9000   5.9000 
1 1 1   18    4   37 o   19.8000   2.8000 
1 1 1   18    4   38 o  107.3000   3.4000 
1 1 1   18    4   39 o   15.1000   2.8000 
1 1 1   18    4   40 o   38.1000   3.1000 
1 1 1   18    4   41 o    4.6000   3.0000 
1 1 1   18    4   42 o   12.3000   3.1000 
1 1 1   18    4   43 o   19.8000   3.3000 
1 1 1   18    4   44 o   45.7000   3.6000 
1 1 1   18    4   45 o    7.3000   3.6000 
1 1 1   18    4   46 o   -1.3000   3.0000 
1 1 1   18    4   47 o   10.6000   4.1000 
1 1 1   18    4   48 o   83.1000   4.3000 
1 1 1   18    4   49 o   96.7000   4.3000 
1 1 1   18    5    0 f 1931.0000  62.6000 
1 1 1   18    5    1 o 1435.4000  33.0000 
1 1 1   18    5    2 o 1090.0000  30.8000 
1 1 1   18    5    3 o 1426.8000  32.8000 
1 1 1   18    5    4 f  177.5000   6.6000 
1 1 1   18    5    5 o  710.6000  18.0000 
1 1 1   18    5    6 o 2389.6001  56.5000 
1 1 1   18    5    7 o  126.6000   3.9000 
1 1 1   18    5    8 o 1311.6000  33.9000 
1 1 1   18    5    9 o 2715.1001  62.2000 
1 1 1   18    5   10 o 1208.6000  28.1000 
1 1 1   18    5   11 o  109.6000   3.3000 
1 1 1   18    5   12 o   91.9000   2.9000 
1 1 1   18    5   13 o  253.5000   7.4000 
1 1 1   18    5   14 o 1953.6000  44.8000 
1 1 1   18    5   15 o  389.3000   9.7000 
1 1 1   18    5   16 o  598.4000  15.3000 
1 1 1   18    5   17 o 4280.0000 101.0000 
1 1 1   18    5   18 o  449.5000  10.9000 
1 1 1   18    5   19 o  448.2000  12.0000 
1 1 1   18    5   20 o 3884.7000  94.9000 
1 1 1   18    5   21 o 1422.7000  33.0000 
1 1 1   18    5   22 o   54.6000   2.6000 
1 1 1   18    5   23 o 1502.0000  40.3000 
1 1 1   18    5   24 o  678.9000  16.5000 
1 1 1   18    5   25 o   71.3000   3.0000 
1 1 1   18    5   26 o  335.2000   7.9000 
1 1 1   18    5   27 o   62.9000   3.0000 
1 1 1   18    5   28 o  522.2000   9.5000 
1 1 1   18    5   29 o  664.9000  11.6000 
1 1 1   18    5   30 o  241.8000   5.4000 
1 1 1   18    5   31 f    4.7000   2.5000 
1 1 1   18    5   32 o  286.5000   5.9000 
1 1 1   18    5   33 o  582.8000   8.7000 
1 1 1   18    5   34 o  162.3000   4.0000 
1 1 1   18    5   35 o  265.5000   5.3000 
1 1 1   18    5   36 o  175.9000   4.3000 
1 1 1   18    5   37 o    1.3000   2.6000 
1 1 1   18    5   38 o   89.1000   3.3000 
1 1 1   18    5   39 o   -2.1000   2.3000 
1 1 1   18    5   40 f   30.3000   3.0000 
1 1 1   18    5   41 o   10.5000   3.0000 
1 1 1   18    5   42 o   49.3000   3.6000 
1 1 1   18    5   43 o   55.8000   3.4000 
1 1 1   18    5   44 o   27.6000   3.6000 
1 1 1   18    5   45 o    5.9000   3.3000 
1 1 1   18    5   46 o   18.2000   3.8000 
1 1 1   18    5   47 o   50.2000   3.9000 
1 1 1   18    5   48 o   78.5000   4.4000 
1 1 1   18    5   49 o    9.4000   3.8000 
1 1 1   18    6    0 o  281.4000   9.8000 
1 1 1   18    6    1 f 1298.5000  30.0000 
1 1 1   18    6    2 o  222.9000   6.9000 
1 1 1   18    6    3 o   68.0000   2.1000 
1 1 1   18    6    4 o 1007.5000  24.2000 
1 1 1   18    6    5 o  573.2000  19.8000 
1 1 1   18    6    6 o 1431.2000  33.0000 
1 1 1   18    6    7 o 3053.3000  69.8000 
1 1 1   18    6    8 o 2745.8000  67.1000 
1 1 1   18    6    9 o   35.0000   1.9000 
1 1 1   18    6   10 o 2245.3999  51.4000 
1 1 1   18    6   11 f  238.2000   6.1000 
1 1 1   18    6   12 o  102.1000   3.0000 
1 1 1   18    6   13 o  250.6000   8.0000 
1 1 1   18    6   14 o 2528.3999  61.9000 
1 1 1   18    6   15 o   77.3000   2.6000 
1 1 1   18    6   16 o  834.4000  20.9000 
1 1 1   18    6   17 o  340.9000   9.8000 
1 1 1   18    6   18 o  515.0000  12.7000 
1 1 1   18    6   19 o 1490.5000  35.6000 
1 1 1   18    6   20 o  466.1000  11.5000 
1 1 1   18    6   21 o  245.4000   6.8000 
1 1 1   18    6   22 o  125.8000   4.0000 
1 1 1   18    6   23 o 1687.6000  40.4000 
1 1 1   18    6   24 o   32.7000   2.5000 
1 1 1   18    6   25 o 1069.8000  22.8000 
1 1 1   18    6   26 o 1139.5000  24.7000 
1 1 1   18    6   27 o   73.2000   3.8000 
1 1 1   18    6   28 o  195.7000   4.8000 
1 1 1   18    6   29 o   24.3000   2.7000 
1 1 1   18    6   30 o  287.9000   5.9000 
1 1 1   18    6   31 o  205.0000   4.7000 
1 1 1   18    6   32 o   60.4000   3.1000 
1 1 1   18    6   33 o  318.0000   5.6000 
1 1 1   18    6   34 o   54.7000   3.0000 
1 1 1   18    6   35 o  226.0000   4.6000 
1 1 1   18    6   36 o   31.5000   2.8000 
1 1 1   18    6   37 o  177.0000   4.2000 
1 1 1   18    6   38 o   74.6000   3.2000 
1 1 1   18    6   39 o   31.8000   3.0000 
1 1 1   18    6   40 o   33.4000   3.2000 
1 1 1   18    6   41 o   33.2000   3.3000 
1 1 1   18    6   42 o    5.2000   3.0000 
1 1 1   18    6   43 o   57.1000   3.7000 
1 1 1   18    6   44 o   21.6000   3.4000 
1 1 1   18    6   45 o  144.4000   4.2000 
1 1 1   18    6   46 o  139.9000   4.4000 
1 1 1   18    6   47 o   15.2000   3.7000 
1 1 1   18    6   48 o    1.3000   4.2000 
1 1 1   18    6   49 o    1.2000   4.0000 
1 1 1   18    7    0 o  137.9000   5.3000 
1 1 1   18    7    1 o   22.8000   1.4000 
1 1 1   18    7    2 o 1058.0000  24.5000 
1 1 1   18    7    3 o  941.1000  21.8000 
1 1 1   18    7    4 o  835.0000  21.7000 
1 1 1   18    7    5 o 1530.6000  36.4000 
1 1 1   18    7    6 o   79.2000   3.5000 
1 1 1   18    7    7 o  864.0000  20.9000 
1 1 1   18    7    8 o  149.3000   4.0000 
1 1 1   18    7    9 f  118.6000   3.5000 
1 1 1   18    7   10 o 5006.5000 113.7000 
1 1 1   18    7   11 o  394.8000  10.8000 
1 1 1   18    7   12 f  287.9000   8.4000 
1 1 1   18    7   13 o 3057.3000  77.7000 
1 1 1   18    7   14 o   44.5000   2.5000 
1 1 1   18    7   15 o  406.0000  10.6000 
1 1 1   18    7   16 o 1671.3000  39.7000 
1 1 1   18    7   17 o  229.4000   6.9000 
1 1 1   18    7   18 o 1887.9000  43.5000 
1 1 1   18    7   19 o 1079.4000  27.0000 
1 1 1   18    7   20 o 1834.8000  49.1000 
1 1 1   18    7   21 f 1818.0000  47.1000 
1 1 1   18    7   22 o 2076.3000  51.5000 
1 1 1   18    7   23 o 1071.3000  25.8000 
1 1 1   18    7   24 o  145.6000   4.5000 
1 1 1   18    7   25 o  241.5000   6.2000 
1 1 1   18    7   26 o  101.9000   3.6000 
1 1 1   18    7   27 o  283.7000   7.0000 
1 1 1   18    7   28 o  198.2000   4.6000 
1 1 1   18    7   29 o   81.5000   3.2000 
1 1 1   18    7   30 f  242.1000   5.3000 
1 1 1   18    7   31 o   79.2000   3.2000 
1 1 1   18    7   32 o  161.4000   3.8000 
1 1 1   18    7   33 o  423.6000   7.0000 
1 1 1   18    7   34 o   63.3000   3.0000 
1 1 1   18    7   35 o  195.9000   4.4000 
1 1 1   18    7   36 o  113.7000   3.6000 
1 1 1   18    7   37 o  156.9000   4.0000 
1 1 1   18    7   38 o   11.6000   3.0000 
1 1 1   18    7   39 o    0.6000   3.0000 
1 1 1   18    7   40 o   -1.6000   2.6000 
1 1 1   18    7   41 o   14.6000   3.2000 
1 1 1   18    7   42 o   38.0000   3.3000 
1 1 1   18    7   43 o   24.1000   3.6000 
1 1 1   18    7   44 o  151.9000   4.1000 
1 1 1   18    7   45 o   14.4000   3.9000 
1 1 1   18    7   46 o   39.6000   4.1000 
1 1 1   18    7   47 o   59.5000   4.2000 
1 1 1   18    7   48 o   20.9000   4.0000 
1 1 1   18    8    0 o  251.0000  10.3000 
1 1 1   18    8    1 o   41.8000   1.6000 
1 1 1   18    8    2 o 2239.2000  59.3000 
1 1 1   18    8    3 o  152.5000   4.6000 
1 1 1   18    8    4 o  375.2000   9.1000 
1 1 1   18    8    5 o  704.2000  18.4000 
1 1 1   18    8    6 o 1287.4000  30.7000 
1 1 1   18    8    7 o 1298.3000  31.1000 
1 1 1   18    8    8 o  106.0000   3.8000 
1 1 1   18    8    9 o  713.4000  16.8000 
1 1 1   18    8   10 o   12.5000   1.1000 
1 1 1   18    8   11 o  515.1000  13.1000 
1 1 1   18    8   12 o 2513.3000  59.5000 
1 1 1   18    8   13 o 2532.3999  62.0000 
1 1 1   18    8   14 o  889.3000  22.2000 
1 1 1   18    8   15 o  122.7000   4.0000 
1 1 1   18    8   16 o 1217.8000  34.4000 
1 1 1   18    8   17 o 1709.3000  42.0000 
1 1 1   18    8   18 o  183.3000   5.8000 
1 1 1   18    8   19 f 1498.4000  36.9000 
1 1 1   18    8   20 o  137.7000   4.0000 
1 1 1   18    8   21 o  529.1000  14.1000 
1 1 1   18    8   22 o  613.8000  14.7000 
1 1 1   18    8   23 f   76.7000   3.3000 
1 1 1   18    8   24 o   21.6000   2.4000 
1 1 1   18    8   25 o  145.0000   4.3000 
1 1 1   18    8   26 o   38.8000   2.7000 
1 1 1   18    8   27 o  666.5000  14.4000 
1 1 1   18    8   28 f  128.9000   3.8000 
1 1 1   18    8   29 o  388.8000   7.6000 
1 1 1   18    8   30 o  418.9000   7.9000 
1 1 1   18    8   31 o  246.2000   5.5000 
1 1 1   18    8   32 o   73.0000   2.9000 
1 1 1   18    8   33 o   25.0000   2.7000 
1 1 1   18    8   34 o  147.3000   3.7000 
1 1 1   18    8   35 o  102.9000   3.2000 
1 1 1   18    8   36 o  428.8000   7.7000 
1 1 1   18    8   37 o   59.3000   3.1000 
1 1 1   18    8   38 o   96.3000   3.4000 
1 1 1   18    8   39 o  191.2000   4.3000 
1 1 1   18    8   40 o   28.9000   3.0000 
1 1 1   18    8   41 f   25.2000   3.1000 
1 1 1   18    8   42 o   15.8000   3.5000 
1 1 1   18    8   43 o   13.6000   3.4000 
1 1 1   18    8   44 o   34.7000   3.6000 
1 1 1   18    8   45 o   10.1000   3.8000 
1 1 1   18    8   46 o   11.1000   3.8000 
1 1 1   18    8   47 o    8.2000   4.0000 
1 1 1   18    8   48 o    9.3000   4.1000 
1 1 1   18    9    0 o 1320.4000  43.2000 
1 1 1   18    9    1 o   32.7000   1.5000 
1 1 1   18    9    2 o  328.2000   8.0000 
1 1 1   18    9    3 o 1579.7000  36.3000 
1 1 1   18    9    4 o 1482.0000  34.1000 
1 1 1   18    9    5 o  315.1000   8.3000 
1 1 1   18    9    6 o 2133.5000  49.0000 
1 1 1   18    9    7 f  930.6000  22.7000 
1 1 1   18    9    8 o 8226.5000 200.0000 
1 1 1   18    9    9 o 2338.2000  53.5000 
1 1 1   18    9   10 o  584.9000  13.8000 
1 1 1   18    9   11 o  703.3000  16.4000 
1 1 1   18    9   12 o   51.4000   2.6000 
1 1 1   18    9   13 o 1743.6000  48.7000 
1 1 1   18    9   14 o 1748.3000  46.4000 
1 1 1   18    9   15 o 1708.5000  41.9000 
1 1 1   18    9   16 o 1431.5000  36.8000 
1 1 1   18    9   17 o  938.3000  23.6000 
1 1 1   18    9   18 o 1023.2000  27.6000 
1 1 1   18    9   19 o 1525.1000  37.7000 
1 1 1   18    9   20 o  452.2000  11.8000 
1 1 1   18    9   21 o  447.9000  11.3000 
1 1 1   18    9   22 o 2408.8999  57.2000 
1 1 1   18    9   23 o 1249.4000  29.0000 
1 1 1   18    9   24 o   76.5000   3.1000 
1 1 1   18    9   25 o  536.8000  11.8000 
1 1 1   18    9   26 o  522.5000  11.7000 
1 1 1   18    9   27 o  466.1000   8.7000 
1 1 1   18    9   28 o  159.3000   4.2000 
1 1 1   18    9   29 o  240.8000   5.5000 
1 1 1   18    9   30 o  297.2000   6.1000 
1 1 1   18    9   31 o   54.5000   2.9000 
1 1 1   18    9   32 o   92.6000   3.2000 
1 1 1   18    9   33 o   17.4000   2.6000 
1 1 1   18    9   34 o   30.1000   2.7000 
1 1 1   18    9   35 o   78.4000   3.1000 
1 1 1   18    9   36 o   77.5000   3.2000 
1 1 1   18    9   37 o  200.0000   4.2000 
1 1 1   18    9   38 o   26.9000   3.0000 
1 1 1   18    9   39 o   62.6000   3.4000 
1 1 1   18    9   40 o   59.7000   3.2000 
1 1 1   18    9   41 o   21.7000   2.9000 
1 1 1   18    9   42 o   12.5000   3.3000 
1 1 1   18    9   43 o   10.5000   3.2000 
1 1 1   18    9   44 o   13.0000   3.4000 
1 1 1   18    9   45 o   13.6000   3.6000 
1 1 1   18    9   46 o    5.0000   3.8000 
1 1 1   18    9   47 o   65.6000   4.2000 
1 1 1   18    9   48 o   42.9000   4.4000 
1 1 1   18   10    0 o  714.2000  24.0000 
1 1 1   18   10    1 o  826.6000  19.4000 
1 1 1   18   10    2 o  219.7000   5.7000 
1 1 1   18   10    3 o  250.7000   6.4000 
1 1 1   18   10    4 o  732.2000  17.4000 
1 1 1   18   10    5 o  350.1000   8.7000 
1 1 1   18   10    6 o 1752.2000  40.5000 
1 1 1   18   10    7 o   53.7000   2.1000 
1 1 1   18   10    8 o 2725.2000  62.3000 
1 1 1   18   10    9 o 2073.3000  55.2000 
1 1 1   18   10   10 o  421.1000  11.8000 
1 1 1   18   10   11 o  393.5000   9.6000 
1 1 1   18   10   12 o  369.3000  10.4000 
1 1 1   18   10   13 o  522.0000  13.3000 
1 1 1   18   10   14 o  105.1000   4.1000 
1 1 1   18   10   15 o 2350.3999  57.5000 
1 1 1   18   10   16 o  101.7000   3.8000 
1 1 1   18   10   17 o  232.1000   7.5000 
1 1 1   18   10   18 o  837.3000  22.9000 
1 1 1   18   10   19 o  894.9000  23.4000 
1 1 1   18   10   20 o  247.0000   7.9000 
1 1 1   18   10   21 o  111.1000   3.7000 
1 1 1   18   10   22 o 1731.9000  41.4000 
1 1 1   18   10   23 f 1552.4000  36.0000 
1 1 1   18   10   24 o  341.3000   9.6000 
1 1 1   18   10   25 o  463.8000  10.9000 
1 1 1   18   10   26 o  497.7000  11.1000 
1 1 1   18   10   27 o  185.2000   4.6000 
1 1 1   18   10   28 o  774.4000  13.6000 
1 1 1   18   10   29 o  416.3000   8.0000 
1 1 1   18   10   30 o   96.8000   3.6000 
1 1 1   18   10   31 o   13.6000   2.4000 
1 1 1   18   10   32 o   59.1000   2.8000 
1 1 1   18   10   33 f  216.2000   4.4000 
1 1 1   18   10   34 o  289.4000   5.7000 
1 1 1   18   10   35 o   12.4000   2.6000 
1 1 1   18   10   36 o  344.4000   6.3000 
1 1 1   18   10   37 o   62.8000   3.2000 
1 1 1   18   10   38 o   73.5000   3.3000 
1 1 1   18   10   39 o   49.7000   3.1000 
1 1 1   18   10   40 o  173.7000   4.0000 
1 1 1   18   10   41 o   15.3000   3.0000 
1 1 1   18   10   42 o   15.2000   3.1000 
1 1 1   18   10   43 o  146.1000   4.0000 
1 1 1   18   10   44 f   58.0000   3.8000 
1 1 1   18   10   45 o    8.2000   3.6000 
1 1 1   18   10   46 f   38.2000   4.1000 
1 1 1   18   10   47 o    2.6000   4.2000 
1 1 1   18   10   48 o    7.0000   4.0000 
1 1 1   18   11    0 o  619.5000  22.3000 
1 1 1   18   11    1 o   81.9000   2.7000 
1 1 1   18   11    2 o  316.8000   7.9000 
1 1 1   18   11    3 o  654.1000  16.8000 
1 1 1   18   11    4 f  419.3000  11.7000 
1 1 1   18   11    5 o 1228.8000  28.4000 
1 1 1   18   11    6 f  667.3000  16.3000 
1 1 1   18   11    7 o  184.5000   5.3000 
1 1 1   18   11    8 o  663.7000  16.8000 
1 1 1   18   11    9 o  503.2000  12.1000 
1 1 1   18   11   10 o  703.2000  18.6000 
1 1 1   18   11   11 o  998.2000  26.2000 
1 1 1   18   11   12 o 1244.5000  30.9000 
1 1 1   18   11   13 o 5588.2998 136.1000 
1 1 1   18   11   14 o  884.4000  22.1000 
1 1 1   18   11   15 o 1352.9000  35.1000 
1 1 1   18   11   16 o  517.3000  13.9000 
1 1 1   18   11   17 o  401.1000  10.5000 
1 1 1   18   11   18 f 1804.6000  50.1000 
1 1 1   18   11   19 f   93.6000   3.7000 
1 1 1   18   11   20 o   40.8000   2.4000 
1 1 1   18   11   21 o  294.3000   7.6000 
1 1 1   18   11   22 o  985.0000  23.8000 
1 1 1   18   11   23 o  152.3000   4.8000 
1 1 1   18   11   24 o 1042.1000  22.1000 
1 1 1   18   11   25 o  872.5000  21.5000 
1 1 1   18   11   26 o 1339.4000  28.2000 
1 1 1   18   11   27 o  309.1000   6.4000 
1 1 1   18   11   28 o  794.6000  13.3000 
1 1 1   18   11   29 o  253.0000   5.3000 
1 1 1   18   11   30 o  451.1000   8.5000 
1 1 1   18   11   31 o    4.8000   2.4000 
1 1 1   18   11   32 o  406.6000   7.0000 
1 1 1   18   11   33 o   50.4000   2.8000 
1 1 1   18   11   34 f   32.3000   2.5000 
1 1 1   18   11   35 o   72.8000   3.3000 
1 1 1   18   11   36 f   85.0000   3.4000 
1 1 1   18   11   37 o    7.0000   2.6000 
1 1 1   18   11   38 o   35.2000   2.8000 
1 1 1   18   11   39 o   51.5000   3.0000 
1 1 1   18   11   40 o   44.5000   3.0000 
1 1 1   18   11   41 o    5.7000   3.0000 
1 1 1   18   11   42 o   30.1000   3.3000 
1 1 1   18   11   43 o   -1.0000   3.2000 
1 1 1   18   11   44 o   38.6000   3.5000 
1 1 1   18   11   45 o    7.0000   3.6000 
1 1 1   18   11   46 o   61.0000   4.4000 
1 1 1   18   11   47 o    4.1000   4.0000 
1 1 1   18   11   48 o   62.5000   4.2000 
1 1 1   18   12    0 o  585.5000  21.1000 
1 1 1   18   12    1 o  198.5000   5.6000 
1 1 1   18   12    2 o 2343.2000  53.7000 
1 1 1   18   12    3 o  757.3000  17.8000 
1 1 1   18   12    4 o  636.9000  16.0000 
1 1 1   18   12    5 o  883.1000  20.5000 
1 1 1   18   12    6 o  250.8000   6.5000 
1 1 1   18   12    7 f  286.5000   7.6000 
1 1 1   18   12    8 o 3266.6001  74.6000 
1 1 1   18   12    9 o  489.6000  12.5000 
1 1 1   18   12   10 o 1096.2000  27.2000 
1 1 1   18   12   11 o 1084.1000  26.8000 
1 1 1   18   12   12 o  917.3000  29.0000 
1 1 1   18   12   13 o 3195.7000  78.0000 
1 1 1   18   12   14 o  971.5000  26.2000 
1 1 1   18   12   15 o  226.9000   7.0000 
1 1 1   18   12   16 o  596.7000  16.1000 
1 1 1   18   12   17 o  266.8000   7.6000 
1 1 1   18   12   18 o 1884.3000  52.6000 
1 1 1   18   12   19 o  989.6000  26.0000 
1 1 1   18   12   20 o   24.0000   2.8000 
1 1 1   18   12   21 f 1241.9000  32.1000 
1 1 1   18   12   22 o  445.4000  10.9000 
1 1 1   18   12   23 o 1559.3000  34.6000 
1 1 1   18   12   24 o  149.5000   4.6000 
1 1 1   18   12   25 o  175.1000   5.5000
[truncated: 3,442,190 more chars]
